# Supplementary material for: In-depth proteome analysis of more than 12,500 proteins in buffalo mammary epithelial cell line identifies protein signatures for active proliferation and lactation
Source: Sci Rep. 2020 Mar 16;10:4834. doi: 10.1038/s41598-020-61521-1 (PMC7075962; doi:10.1038/s41598-020-61521-1)
Supplement: Supplementary file 2 — Supplementary dataset . [file 41598_2020_61521_MOESM2_ESM.xlsx]

## Sheet: Table S1
Supplementary Table S1: list of identified proteins in the MS analysis of SCF-I
Row	Accession	Protein	Gene Symbol	#Peptides	Modifications	pI	MW [kDa]	#Alt. Proteins	Scores	SC [%]	RMS90 [ppm]
1	tr|F1MQ37|F1MQ37_BOVIN	Uncharacterized protein OS	MYH9	162	Carbamidomethyl, Gln->pyro-Glu, Carbamyl, Carboxymethyl, Oxidation, Phospho, Glu->pyro-Glu	5.5	227	3	11889.2 (M:11889.2)	53.8	20.71
2	tr|F1MCK2|F1MCK2_BOVIN	Uncharacterized protein OS	AHNAK	124	Carbamidomethyl, Carbamyl, Oxidation, Phospho	5.7	586.6	1	6647.3 (M:6647.3)	25.6	22.97
3	tr|E1BKX7|E1BKX7_BOVIN	Uncharacterized protein OS	FLNB	120	Carbamidomethyl, Gln->pyro-Glu, Carbamyl, Carboxymethyl, Oxidation, Phospho, Glu->pyro-Glu	5.6	281.4	1	7974.1 (M:7974.1)	60.5	20.73
4	tr|F1MDH3|F1MDH3_BOVIN	TLN1 protein (Fragment) OS	TLN1	101	Carbamidomethyl, Gln->pyro-Glu, Carbamyl, Carboxymethyl, Oxidation, Phospho, Glu->pyro-Glu	5.8	270.6	1	7570.8 (M:7570.8)	60.4	20.41
5	tr|F1MM57|F1MM57_BOVIN	Uncharacterized protein OS	MYH14	87	Carbamidomethyl, Gln->pyro-Glu, Carbamyl, Carboxymethyl, Oxidation, Phospho, Glu->pyro-Glu	5.6	232.2	1	5722.0 (M:5722.0)	45.2	20.62
6	tr|E1BDX8|E1BDX8_BOVIN	Uncharacterized protein OS	DYNC1H1	83	Carbamidomethyl, Gln->pyro-Glu, Carbamyl, Oxidation, Phospho, Glu->pyro-Glu	6	531.7	1	3879.9 (M:3879.9)	24.4	20.28
7	tr|F1MC48|F1MC48_BOVIN	Uncharacterized protein OS	IQGAP1	82	Carbamidomethyl, Gln->pyro-Glu, Carbamyl, Oxidation, Phospho, Glu->pyro-Glu	6.2	182.7	1	5906.6 (M:5906.6)	55.8	20.45
8	sp|P49951|CLH1_BOVIN	Clathrin heavy chain 1 OS	CLTC	78	Carbamidomethyl, Gln->pyro-Glu, Carbamyl, Carboxymethyl, Oxidation, Phospho	5.5	191.5	2	5187.9 (M:5187.9)	57.5	20.23
9	tr|F1N169|F1N169_BOVIN	Uncharacterized protein OS	FLNA	72	Carbamidomethyl, Gln->pyro-Glu, Carbamyl, Oxidation, Phospho, Glu->pyro-Glu	5.8	281	3	4464.5 (M:4464.5)	39.7	20.6
10	tr|F1N647|F1N647_BOVIN	Fatty acid synthase OS	FASN	69	Carbamidomethyl, Gln->pyro-Glu, Carbamyl, Carboxymethyl, Oxidation, Phospho, Glu->pyro-Glu	6	274.1	1	4204.6 (M:4204.6)	37.2	20.66
11	tr|E1BHT5|E1BHT5_BOVIN	Uncharacterized protein OS	UBR4	69	Carbamidomethyl, Gln->pyro-Glu, Carbamyl, Carboxymethyl, Oxidation, Phospho	5.7	572.2	2	3365.0 (M:3365.0)	19.4	20.65
12	tr|F1N789|F1N789_BOVIN	Uncharacterized protein OS	VCL	68	Carbamidomethyl, Gln->pyro-Glu, Carbamyl, Carboxymethyl, Oxidation, Phospho	5.6	123.8	2	4447.3 (M:4447.3)	57.8	20.49
13	sp|Q3B7N2|ACTN1_BOVIN	Alpha-actinin-1 OS	ACTN1	67	Carbamidomethyl, Gln->pyro-Glu, Carbamyl, Carboxymethyl, Oxidation, Phospho, Glu->pyro-Glu	5.2	102.9	2	5138.9 (M:5138.9)	68.6	20.52
14	tr|E1BNY9|E1BNY9_BOVIN	Uncharacterized protein OS	HUWE1	67	Carbamidomethyl, Gln->pyro-Glu, Carbamyl, Carboxymethyl, Oxidation, Phospho	5.1	481.9	1	3705.1 (M:3705.1)	25.2	20.24
15	tr|A5D984|A5D984_BOVIN	Pyruvate kinase 3 OS	PKM2	67	Carbamidomethyl, Gln->pyro-Glu, Carbamyl, Carboxymethyl, Oxidation, Phospho, Glu->pyro-Glu	8	57.9	2	4200.0 (M:4200.0)	79.7	116.09
16	tr|E1BKT9|E1BKT9_BOVIN	Uncharacterized protein OS	DSP	65	Carbamidomethyl, Gln->pyro-Glu, Carbamyl, Carboxymethyl, Oxidation, Phospho, Glu->pyro-Glu	6.5	332.2	1	3705.4 (M:3705.4)	30	91.03
17	tr|E1BF59|E1BF59_BOVIN	Uncharacterized protein OS	PLEC	62	Carbamidomethyl, Gln->pyro-Glu, Carbamyl, Carboxymethyl, Oxidation, Phospho	5.8	527.3	1	2941.6 (M:2941.6)	17.6	20.94
18	sp|Q3SYU2|EF2_BOVIN	Elongation factor 2 OS	EEF2	60	Carbamidomethyl, Gln->pyro-Glu, Carbamyl, Carboxymethyl, Oxidation, Phospho, Glu->pyro-Glu	6.4	95.3	1	3858.8 (M:3858.8)	67.7	20.77
19	tr|F1N757|F1N757_BOVIN	Uncharacterized protein OS	TTN	60	Carbamidomethyl, Gln->pyro-Glu, Carbamyl, Carboxymethyl, Oxidation, Phospho, Glu->pyro-Glu	5.9	3811.5	2	3527.1 (M:3527.1)	1.9	554.36
20	tr|O02717|O02717_BOVIN	Non-muscle myosin heavy chain (Fragment) OS	2	59	Carbamidomethyl, Gln->pyro-Glu, Carbamyl, Oxidation, Glu->pyro-Glu	5.2	72.3	1	4283.2 (M:4283.2)	53.6	20.67
21	sp|Q27991|MYH10_BOVIN	Myosin-10 OS	MYH10	58	Carbamidomethyl, Gln->pyro-Glu, Carbamyl, Carboxymethyl, Oxidation, Phospho	5.4	229	2	3512.5 (M:3512.5)	32.1	20.51
22	tr|E1BGH6|E1BGH6_BOVIN	Acetyl-CoA carboxylase 1 OS	ACACA	56	Carbamidomethyl, Gln->pyro-Glu, Carbamyl, Carboxymethyl, Oxidation, Phospho, Glu->pyro-Glu	5.9	265.2	6	2572.6 (M:2572.6)	33.2	20.77
23	sp|P63258|ACTG_BOVIN	Actin, cytoplasmic 2 OS	ACTG1	56	Carbamidomethyl, Gln->pyro-Glu, Carbamyl, Carboxymethyl, Oxidation, Phospho, Glu->pyro-Glu	5.3	41.8	5	3698.4 (M:3698.4)	79.5	2447.67
24	sp|A5D7D1|ACTN4_BOVIN	Alpha-actinin-4 OS	ACTN4	56	Carbamidomethyl, Gln->pyro-Glu, Carbamyl, Oxidation, Phospho	5.3	104.9	1	4108.2 (M:4108.2)	68.1	20.88
25	sp|Q76LV1|HS90B_BOVIN	Heat shock protein HSP 90-beta OS	HSP90AB1	55	Carbamidomethyl, Carbamyl, Oxidation, Phospho, Glu->pyro-Glu	5	83.2	6	3525.2 (M:3525.2)	58.4	20.85
26	tr|G3X757|G3X757_BOVIN	Transitional endoplasmic reticulum ATPase OS	VCP	53	Carbamidomethyl, Gln->pyro-Glu, Carbamyl, Carboxymethyl, Oxidation, Glu->pyro-Glu	5.1	89.2	2	3614.2 (M:3614.2)	72.1	19.98
27	sp|P60712|ACTB_BOVIN	Actin, cytoplasmic 1 OS	ACTB	51	Carbamidomethyl, Gln->pyro-Glu, Carbamyl, Carboxymethyl, Oxidation, Phospho, Glu->pyro-Glu	5.3	41.7	2	3518.0 (M:3518.0)	79.5	20.96
28	tr|F1MB08|F1MB08_BOVIN	Alpha-enolase OS	ENO1	51	Carbamidomethyl, Carbamyl, Carboxymethyl, Oxidation, Phospho, Glu->pyro-Glu	6.4	47.3	3	3238.3 (M:3238.3)	80.2	118.13
29	tr|F1MPE5|F1MPE5_BOVIN	Uncharacterized protein (Fragment) OS	IPO5	51	Carbamidomethyl, Gln->pyro-Glu, Carbamyl, Carboxymethyl, Oxidation, Phospho, Glu->pyro-Glu	4.8	124.9	2	3798.7 (M:3798.7)	57.2	20.1
30	sp|P02769|ALBU_BOVIN	Serum albumin OS	ALB	50	Carbamidomethyl, Gln->pyro-Glu, Carbamyl, Carboxymethyl, Oxidation, Phospho, Glu->pyro-Glu	5.8	69.2	1	3131.5 (M:3131.5)	67.5	22.52
31	tr|F1N6H4|F1N6H4_BOVIN	Uncharacterized protein (Fragment) OS	MACF1	50	Carbamidomethyl, Gln->pyro-Glu, Carbamyl, Carboxymethyl, Oxidation, Phospho, Glu->pyro-Glu	5.2	824.2	1	2686.0 (M:2686.0)	9.1	112.64
32	tr|A0A088Q0F1|A0A088Q0F1_9CETA	Heat shock protein 90kDa alpha OS	2	48	Carbamidomethyl, Carbamyl, Carboxymethyl, Oxidation, Phospho, Glu->pyro-Glu	4.9	84.7	1	2941.6 (M:2941.6)	53.5	59.49
33	sp|Q76LV2|HS90A_BOVIN	Heat shock protein HSP 90-alpha OS	HSP90AA1	48	Carbamidomethyl, Carbamyl, Carboxymethyl, Oxidation, Phospho, Glu->pyro-Glu	4.9	84.7	5	3053.3 (M:3053.3)	53.5	21.28
34	tr|E1BBY7|E1BBY7_BOVIN	Uncharacterized protein OS	HSPA4	48	Carbamidomethyl, Gln->pyro-Glu, Carbamyl, Carboxymethyl, Oxidation, Phospho, Glu->pyro-Glu	5.1	94.4	1	3484.7 (M:3484.7)	60.1	20.46
35	sp|Q6B856|TBB2B_BOVIN	Tubulin beta-2B chain OS	TUBB2B	47	Carbamidomethyl, Carbamyl, Carboxymethyl, Oxidation, Phospho, Glu->pyro-Glu	4.8	49.9	3	3528.5 (M:3528.5)	76.6	1891.81
36	sp|Q3MHM5|TBB4B_BOVIN	Tubulin beta-4B chain OS	TUBB4B	47	Carbamidomethyl, Carbamyl, Carboxymethyl, Oxidation, Phospho, Glu->pyro-Glu	4.8	49.8	2	3581.5 (M:3581.5)	83.8	142.73
37	tr|G3X6L9|G3X6L9_BOVIN	Uncharacterized protein OS	EPRS	46	Carbamidomethyl, Carbamyl, Oxidation, Phospho	7	169.8	1	2489.0 (M:2489.0)	39.7	19.94
38	sp|Q2KJD0|TBB5_BOVIN	Tubulin beta-5 chain OS	TUBB5	46	Carbamidomethyl, Carbamyl, Carboxymethyl, Oxidation, Phospho, Glu->pyro-Glu	4.8	49.6	1	3490.5 (M:3490.5)	83.1	126.62
39	sp|P04272|ANXA2_BOVIN	Annexin A2 OS	ANXA2	45	Carbamidomethyl, Gln->pyro-Glu, Carbamyl, Carboxymethyl, Oxidation, Phospho	6.9	38.6	1	2789.3 (M:2789.3)	74.6	144.86
40	tr|F1N1G7|F1N1G7_BOVIN	Kinesin-like protein OS	KIF5B	44	Carbamidomethyl, Gln->pyro-Glu, Carbamyl, Phospho, Glu->pyro-Glu	6.1	109.7	3	2620.4 (M:2620.4)	48.9	20.72
41	sp|Q7SIH1|A2MG_BOVIN	Alpha-2-macroglobulin OS	A2M	43	Carbamidomethyl, Carbamyl, Oxidation, Phospho	5.7	167.5	19	2621.1 (M:2621.1)	41.5	20.46
42	tr|F1MYX5|F1MYX5_BOVIN	Lymphocyte cytosolic protein 1 (L-plastin) OS	LCP1	43	Carbamidomethyl, Gln->pyro-Glu, Carbamyl, Carboxymethyl, Oxidation, Phospho	5.2	70.1	1	2700.6 (M:2700.6)	63.8	21.09
43	sp|A7MBJ5|CAND1_BOVIN	Cullin-associated NEDD8-dissociated protein 1 OS	CAND1	42	Carbamidomethyl, Gln->pyro-Glu, Carbamyl, Carboxymethyl, Oxidation, Phospho, Glu->pyro-Glu	5.5	136.3	1	2186.5 (M:2186.5)	40.9	19.86
44	tr|A5PKJ3|A5PKJ3_BOVIN	DCTN1 protein OS	DCTN1	42	Carbamidomethyl, Gln->pyro-Glu, Carbamyl, Phospho	5.3	136.7	2	2515.2 (M:2515.2)	44.6	19.79
45	sp|P19120|HSP7C_BOVIN	Heat shock cognate 71 kDa protein OS	HSPA8	41	Carbamidomethyl, Gln->pyro-Glu, Carbamyl, Carboxymethyl, Oxidation, Phospho	5.4	71.2	3	3078.9 (M:3078.9)	66.5	20.65
46	sp|A7E3Q8|PLST_BOVIN	Plastin-3 OS	PLS3	40	Carbamidomethyl, Gln->pyro-Glu, Carbamyl, Carboxymethyl, Oxidation	5.4	70.8	3	2650.8 (M:2650.8)	60.8	21.3
47	sp|P51176|TGM2_BOVIN	Protein-glutamine gamma-glutamyltransferase 2 OS	TGM2	40	Carbamidomethyl, Gln->pyro-Glu, Carbamyl, Carboxymethyl, Oxidation, Phospho	5.1	77.1	1	2788.8 (M:2788.8)	49.1	155.26
48	sp|Q2HJ49|MOES_BOVIN	Moesin OS	MSN	39	Carbamidomethyl, Gln->pyro-Glu, Carbamyl, Oxidation, Phospho, Glu->pyro-Glu	5.9	67.9	1	2266.0 (M:2266.0)	61.9	21.92
49	tr|A7MBA2|A7MBA2_BOVIN	PSMD1 protein OS	PSMD1	39	Carbamidomethyl, Gln->pyro-Glu, Carbamyl, Carboxymethyl, Phospho	5.2	105.8	3	2290.5 (M:2290.5)	51.4	20.42
50	sp|Q0VCM4|PYGL_BOVIN	Glycogen phosphorylase, liver form OS	PYGL	39	Carbamidomethyl, Gln->pyro-Glu, Carbamyl, Carboxymethyl, Oxidation	6.7	97.4	1	2286.9 (M:2286.9)	50.3	20.05
51	sp|A3KMV5|UBA1_BOVIN	Ubiquitin-like modifier-activating enzyme 1 OS	UBA1	39	Carbamidomethyl, Gln->pyro-Glu, Carboxymethyl, Oxidation, Phospho	5.5	117.8	2	2633.5 (M:2633.5)	48.3	20.38
52	tr|E1BP91|E1BP91_BOVIN	Uncharacterized protein OS	NPEPPS	38	Carbamidomethyl, Gln->pyro-Glu, Carbamyl, Oxidation	5.6	103.5	1	2472.4 (M:2472.4)	50.7	20.69
53	sp|Q2T9S0|TBB3_BOVIN	Tubulin beta-3 chain OS	TUBB3	38	Carbamidomethyl, Carboxymethyl, Oxidation, Phospho, Glu->pyro-Glu	4.8	50.4	2	3144.7 (M:3144.7)	79.3	20.55
54	sp|Q2HJ81|TBB6_BOVIN	Tubulin beta-6 chain OS	TUBB6	38	Carbamidomethyl, Carbamyl, Carboxymethyl, Oxidation, Phospho, Glu->pyro-Glu	4.7	49.9	2	3018.9 (M:3018.9)	81.4	20.16
55	sp|P80457|XDH_BOVIN	Xanthine dehydrogenase/oxidase OS	XDH	38	Carbamidomethyl, Carbamyl, Carboxymethyl, Phospho	8	146.7	3	2226.6 (M:2226.6)	37.2	20.08
56	sp|P81947|TBA1B_BOVIN	Tubulin alpha-1B chain OS	1	37	Carbamidomethyl, Gln->pyro-Glu, Carbamyl, Carboxymethyl, Oxidation, Phospho, Glu->pyro-Glu	4.9	50.1	7	2776.7 (M:2776.7)	83.6	20.49
57	sp|P50397|GDIB_BOVIN	Rab GDP dissociation inhibitor beta OS	GDI2	37	Carbamidomethyl, Gln->pyro-Glu, Carbamyl, Carboxymethyl, Oxidation	5.9	50.5	2	2256.4 (M:2256.4)	75.5	20.7
58	tr|E1BLD1|E1BLD1_BOVIN	Uncharacterized protein OS	HECTD1	37	Carbamidomethyl, Carbamyl, Carboxymethyl, Oxidation, Phospho	5.2	289.2	1	1773.8 (M:1773.8)	21.5	20.68
59	tr|M0QVY0|M0QVY0_BOVIN	Uncharacterized protein OS	KRT6A	37	Carbamidomethyl, Gln->pyro-Glu, Carbamyl, Carboxymethyl, Oxidation, Phospho	8.3	60.8	7	2221.3 (M:2221.3)	50.1	22.14
60	tr|G5E630|G5E630_BOVIN	USP9X OS	USP9X	37	Carbamidomethyl, Carbamyl, Oxidation, Phospho, Glu->pyro-Glu	5.5	290.1	1	1572.2 (M:1572.2)	23.3	20.69
61	tr|F1MF64|F1MF64_BOVIN	Uncharacterized protein (Fragment) OS	NBEA	36	Carbamidomethyl, Carbamyl, Oxidation, Phospho, Glu->pyro-Glu	5.8	314.5	1	1518.0 (M:1518.0)	19	101.74
62	sp|Q3T0P6|PGK1_BOVIN	Phosphoglycerate kinase 1 OS	PGK1	36	Carbamidomethyl, Gln->pyro-Glu, Carbamyl, Oxidation, Phospho	8.5	44.5	5	2468.6 (M:2468.6)	68.1	20.29
63	sp|Q3ZBU7|TBB4A_BOVIN	Tubulin beta-4A chain OS	TUBB4A	36	Carbamidomethyl, Carbamyl, Carboxymethyl, Oxidation, Glu->pyro-Glu	4.8	49.6	1	2952.6 (M:2952.6)	70.9	2167.31
64	sp|Q27970|CAN1_BOVIN	Calpain-1 catalytic subunit OS	CAPN1	35	Carbamidomethyl, Gln->pyro-Glu, Carbamyl, Carboxymethyl, Oxidation, Phospho	5.4	82.2	6	2037.6 (M:2037.6)	54.7	20.26
65	sp|P56701|PSMD2_BOVIN	26S proteasome non-ATPase regulatory subunit 2 OS	PSMD2	35	Carbamidomethyl, Gln->pyro-Glu, Carbamyl, Phospho	5.1	100.2	1	2395.2 (M:2395.2)	52.5	19.97
66	sp|Q0IIM3|HS105_BOVIN	Heat shock protein 105 kDa OS	HSPH1	34	Carbamidomethyl, Gln->pyro-Glu, Carbamyl, Carboxymethyl, Oxidation, Phospho	5.2	96.7	1	2378.6 (M:2378.6)	48.9	20
67	tr|E1BGE5|E1BGE5_BOVIN	Uncharacterized protein OS	IPO7	34	Carbamidomethyl, Gln->pyro-Glu, Carbamyl, Oxidation, Phospho, Glu->pyro-Glu	4.7	119.5	1	1765.1 (M:1765.1)	41.2	22.92
68	tr|A5D7M6|A5D7M6_BOVIN	KRT5 protein OS	KRT5	34	Carbamidomethyl, Gln->pyro-Glu, Carbamyl, Carboxymethyl, Oxidation, Phospho	7.6	62.6	4	1829.1 (M:1829.1)	44.6	81.36
69	tr|A6QLR2|A6QLR2_BOVIN	LARS protein OS	LARS	34	Carbamidomethyl, Gln->pyro-Glu, Carbamyl, Oxidation, Phospho	6.4	134.7	1	1667.3 (M:1667.3)	36.7	19.9
70	sp|Q32PF2|ACLY_BOVIN	ATP-citrate synthase OS	ACLY	33	Carbamidomethyl, Gln->pyro-Glu, Carbamyl, Oxidation, Phospho	6.8	119.7	1	1783.0 (M:1783.0)	38	20.73
71	sp|P68138|ACTS_BOVIN	Actin, alpha skeletal muscle OS	ACTA1	33	Carbamidomethyl, Gln->pyro-Glu, Carbamyl, Carboxymethyl, Oxidation, Phospho, Glu->pyro-Glu	5.2	42	2	1831.5 (M:1831.5)	64.2	21.74
72	sp|Q3ZC07|ACTC_BOVIN	Actin, alpha cardiac muscle 1 OS	ACTC1	33	Carbamidomethyl, Gln->pyro-Glu, Carbamyl, Carboxymethyl, Oxidation, Phospho, Glu->pyro-Glu	5.2	42	8	1850.6 (M:1850.6)	64.2	21.85
73	tr|A6QLL8|A6QLL8_BOVIN	ALDOA protein OS	ALDOA	33	Carbamidomethyl, Carbamyl, Carboxymethyl, Oxidation, Phospho	8.4	39.4	2	1882.2 (M:1882.2)	79.9	269.21
74	sp|Q0VCK0|PUR9_BOVIN	Bifunctional purine biosynthesis protein PURH OS	ATIC	33	Carbamidomethyl, Carbamyl, Oxidation, Phospho	6.4	64.4	1	2091.6 (M:2091.6)	66.9	20.1
75	tr|G3X7A5|G3X7A5_BOVIN	Complement C3 OS	C3	33	Carbamidomethyl, Gln->pyro-Glu, Carbamyl, Carboxymethyl, Oxidation, Phospho	6.6	187	6	1489.6 (M:1489.6)	29	20.9
76	sp|P10096|G3P_BOVIN	Glyceraldehyde-3-phosphate dehydrogenase OS	GAPDH	33	Carbamidomethyl, Carbamyl, Carboxymethyl, Oxidation, Phospho	8.5	35.8	14	2113.9 (M:2113.9)	70	386.49
77	tr|A7E3W4|A7E3W4_BOVIN	Transketolase OS	TKT	33	Carbamidomethyl, Gln->pyro-Glu, Carbamyl, Carboxymethyl, Oxidation	6.7	64.8	3	2186.4 (M:2186.4)	61.9	190.48
78	sp|Q3ZCJ7|TBA1C_BOVIN	Tubulin alpha-1C chain OS	TUBA1C	33	Carbamidomethyl, Gln->pyro-Glu, Carbamyl, Carboxymethyl, Oxidation, Phospho, Glu->pyro-Glu	5	49.8	1	2364.6 (M:2364.6)	78.4	20.89
79	sp|Q2HJ86|TBA1D_BOVIN	Tubulin alpha-1D chain OS	TUBA1D	33	Carbamidomethyl, Gln->pyro-Glu, Carbamyl, Carboxymethyl, Oxidation, Phospho, Glu->pyro-Glu	4.9	50.3	1	2369.3 (M:2369.3)	72.8	21.1
80	sp|Q27971|CAN2_BOVIN	Calpain-2 catalytic subunit OS	CAPN2	32	Carbamidomethyl, Carbamyl, Carboxymethyl, Oxidation	4.9	79.9	1	2178.3 (M:2178.3)	53.9	21.34
81	tr|A7MBC5|A7MBC5_BOVIN	IARS protein OS	IARS	32	Carbamidomethyl, Carbamyl, Oxidation, Phospho, Glu->pyro-Glu	5.8	144.6	1	1524.3 (M:1524.3)	30.4	20.74
82	tr|E1BFV0|E1BFV0_BOVIN	Uncharacterized protein OS	KPNB1	32	Carbamidomethyl, Gln->pyro-Glu, Carbamyl, Oxidation, Phospho	4.7	97.2	1	2037.6 (M:2037.6)	41.4	20.92
83	tr|F1MNF8|F1MNF8_BOVIN	Uncharacterized protein OS	LOC100141266	32	Carbamidomethyl, Gln->pyro-Glu, Carbamyl, Carboxymethyl, Oxidation, Phospho, Glu->pyro-Glu	4.9	49.9	2	2466.7 (M:2466.7)	77.5	20.81
84	tr|E1BKM4|E1BKM4_BOVIN	Uncharacterized protein (Fragment) OS	PDCD6IP	32	Carbamidomethyl, Gln->pyro-Glu, Oxidation, Phospho	7.2	100.9	1	1844.4 (M:1844.4)	44.7	21.22
85	sp|P81948|TBA4A_BOVIN	Tubulin alpha-4A chain OS	TUBA4A	32	Carbamidomethyl, Gln->pyro-Glu, Carbamyl, Carboxymethyl, Oxidation, Phospho	4.9	49.9	1	2350.4 (M:2350.4)	78.3	20.31
86	tr|F1MWN1|F1MWN1_BOVIN	Exportin-2 OS	CSE1L	31	Carbamidomethyl, Gln->pyro-Glu	5.5	110.3	3	1792.8 (M:1792.8)	39.2	20.48
87	tr|F1N0W1|F1N0W1_BOVIN	Uncharacterized protein OS	DIAPH1	31	Carbamidomethyl, Gln->pyro-Glu, Carbamyl, Oxidation, Phospho	5.7	142.9	1	1631.5 (M:1631.5)	31	22.56
88	sp|Q27965|HS71B_BOVIN	Heat shock 70 kDa protein 1B OS	HSPA1B	31	Carbamidomethyl, Gln->pyro-Glu, Carbamyl, Carboxymethyl, Oxidation, Phospho	5.7	70.2	7	1945.0 (M:1945.0)	51.5	20.75
89	tr|A6H7H0|A6H7H0_BOVIN	IQGAP3 protein OS	IQGAP3	31	Gln->pyro-Glu, Carbamyl, Oxidation, Phospho, Glu->pyro-Glu	8.1	185.6	2	1391.4 (M:1391.4)	24.9	23.23
90	sp|Q3SYU9|MVP_BOVIN	Major vault protein OS	MVP	31	Carbamidomethyl, Gln->pyro-Glu, Carbamyl, Oxidation, Phospho	5.4	98.9	3	1898.5 (M:1898.5)	42.9	20.82
91	sp|Q0VC36|1433S_BOVIN	14-3-3 protein sigma OS	SFN	31	Carbamidomethyl, Carbamyl, Oxidation, Glu->pyro-Glu	4.7	27.8	1	1934.2 (M:1934.2)	85.5	260.07
92	sp|Q3ZBV8|SYTC_BOVIN	Threonine--tRNA ligase, cytoplasmic OS	TARS	31	Carbamidomethyl, Gln->pyro-Glu, Carbamyl, Oxidation, Phospho, Glu->pyro-Glu	6.3	83.4	1	1665.6 (M:1665.6)	51	21.07
93	tr|A5PK07|A5PK07_BOVIN	WD repeat domain 44 OS	WDR44	31	Carbamidomethyl, Gln->pyro-Glu, Carbamyl, Carboxymethyl, Phospho	5.2	101.2	3	1519.9 (M:1519.9)	41.4	21.19
94	tr|E1BE98|E1BE98_BOVIN	Uncharacterized protein OS	XPO1	31	Carbamidomethyl, Gln->pyro-Glu, Carbamyl, Oxidation, Phospho	5.7	123.1	1	1648.8 (M:1648.8)	37.6	20.48
95	sp|P46193|ANXA1_BOVIN	Annexin A1 OS	ANXA1	30	Carbamidomethyl, Gln->pyro-Glu, Carbamyl, Carboxymethyl, Oxidation, Phospho	6.4	38.9	3	2107.5 (M:2107.5)	64.5	20.89
96	tr|E1BE13|E1BE13_BOVIN	Uncharacterized protein OS	BIRC6	30	Carbamidomethyl, Carbamyl, Carboxymethyl, Oxidation, Phospho	5.7	530.3	1	1423.3 (M:1423.3)	10.1	288.13
97	tr|A5D7A2|A5D7A2_BOVIN	GARS protein OS	GARS	30	Carbamidomethyl, Gln->pyro-Glu, Carbamyl, Carboxymethyl, Oxidation, Phospho, Glu->pyro-Glu	6.9	83.1	2	1831.7 (M:1831.7)	52.4	20.06
98	tr|K8FK38|K8FK38_BOVIN	Heat Shock Protein 70 (Fragment) OS	HSP70	30	Carbamidomethyl, Carbamyl, Carboxymethyl, Oxidation, Phospho	6.2	69.4	1	1910.8 (M:1910.8)	47.8	21.05
99	tr|F1MQ65|F1MQ65_BOVIN	Uncharacterized protein OS	MYO1E	30	Carbamidomethyl, Gln->pyro-Glu, Carbamyl, Carboxymethyl, Oxidation, Phospho	9.1	126.9	1	1522.0 (M:1522.0)	34	20.41
100	tr|G3X6N3|G3X6N3_BOVIN	Serotransferrin OS	TF	30	Carbamidomethyl, Carbamyl, Carboxymethyl, Oxidation	7.1	77.6	2	1855.2 (M:1855.2)	55.4	21
101	tr|E3W9A2|E3W9A2_BOVIN	Uncharacterized protein OS	CLIP1	29	Gln->pyro-Glu, Carbamyl, Oxidation, Phospho, Glu->pyro-Glu	5.2	160.5	1	1764.1 (M:1764.1)	25.2	21.04
102	tr|F1MM34|F1MM34_BOVIN	Catenin alpha-1 OS	CTNNA1	29	Carbamidomethyl, Gln->pyro-Glu, Carbamyl, Phospho	5.9	100	3	1771.0 (M:1771.0)	43.6	19.87
103	sp|Q2KIA5|DNM1L_BOVIN	Dynamin-1-like protein OS	DNM1L	29	Carbamidomethyl, Carbamyl, Oxidation, Phospho	6.6	83.3	1	1846.3 (M:1846.3)	55.1	20.09
104	tr|F1MSF1|F1MSF1_BOVIN	Ribonucleoside-diphosphate reductase OS	RRM1	29	Carbamidomethyl, Gln->pyro-Glu, Carboxymethyl, Phospho	6.3	89.9	2	1816.9 (M:1816.9)	51.6	19.83
105	tr|G3X696|G3X696_BOVIN	Uncharacterized protein OS	SLK	29	Carbamidomethyl, Gln->pyro-Glu, Carbamyl, Carboxymethyl, Phospho, Glu->pyro-Glu	5	142.9	1	1592.1 (M:1592.1)	29.2	20.29
106	tr|A6QLT9|A6QLT9_BOVIN	AARS protein OS	AARS	28	Carbamidomethyl, Gln->pyro-Glu, Carbamyl, Carboxymethyl, Oxidation, Phospho, Glu->pyro-Glu	5.3	106.6	2	2133.8 (M:2133.8)	38.2	20.7
107	sp|Q3SZ57|FETA_BOVIN	Alpha-fetoprotein OS	AFP	28	Carbamidomethyl, Gln->pyro-Glu, Carbamyl, Oxidation, Phospho, Glu->pyro-Glu	5.9	68.5	1	1569.6 (M:1569.6)	53.3	19.72
108	tr|F1MVC0|F1MVC0_BOVIN	Uncharacterized protein OS	CAD	28	Carbamidomethyl, Gln->pyro-Glu, Carbamyl	6.2	242.8	1	1297.7 (M:1297.7)	20.7	20.37
109	sp|Q24K02|IDE_BOVIN	Insulin-degrading enzyme OS	IDE	28	Carbamidomethyl, Carbamyl, Phospho	6.2	118	1	1426.3 (M:1426.3)	27.2	20.5
110	tr|F1MUA7|F1MUA7_BOVIN	Uncharacterized protein (Fragment) OS	KIAA1598	28	Gln->pyro-Glu, Carbamyl, Oxidation, Phospho	5.9	69	2	1418.7 (M:1418.7)	42.7	21.47
111	sp|P19858|LDHA_BOVIN	L-lactate dehydrogenase A chain OS	LDHA	28	Carbamidomethyl, Gln->pyro-Glu, Carbamyl, Carboxymethyl, Oxidation, Phospho, Glu->pyro-Glu	8.1	36.6	4	1654.8 (M:1654.8)	70.8	234.88
112	tr|Q08DQ6|Q08DQ6_BOVIN	Uncharacterized protein OS	ZYX	28	Carbamidomethyl, Gln->pyro-Glu, Carboxymethyl, Oxidation, Phospho, Glu->pyro-Glu	6.3	60.1	1	2108.5 (M:2108.5)	51.3	20.45
113	tr|A1L5B6|A1L5B6_BOVIN	Annexin OS	ANXA5	27	Gln->pyro-Glu, Carbamyl, Oxidation, Phospho, Glu->pyro-Glu	4.9	36.1	4	1952.0 (M:1952.0)	60.7	20.28
114	sp|Q95L54|ANXA8_BOVIN	Annexin A8 OS	ANXA8	27	Carbamidomethyl, Carboxymethyl, Oxidation, Glu->pyro-Glu	5.3	36.8	1	1734.0 (M:1734.0)	68.2	20.84
115	tr|F1MWD3|F1MWD3_BOVIN	Uncharacterized protein OS	CCT5	27	Carbamidomethyl, Gln->pyro-Glu, Carbamyl, Oxidation, Phospho	5.6	59.6	2	1521.7 (M:1521.7)	59.5	20.82
116	tr|E1B7R4|E1B7R4_BOVIN	Eukaryotic translation initiation factor 3 subunit A OS	EIF3A	27	Carbamidomethyl, Gln->pyro-Glu, Carbamyl, Oxidation, Phospho	6.3	166.2	2	1316.8 (M:1316.8)	22.7	21.05
117	sp|Q3SZ54|IF4A1_BOVIN	Eukaryotic initiation factor 4A-I OS	EIF4A1	27	Carbamidomethyl, Carbamyl, Oxidation	5.3	46.1	1	1875.0 (M:1875.0)	60.3	20.37
118	sp|P31976|EZRI_BOVIN	Ezrin OS	EZR	27	Carbamidomethyl, Gln->pyro-Glu, Carbamyl, Oxidation	6.1	68.7	1	1387.0 (M:1387.0)	47	21.2
119	sp|P21856|GDIA_BOVIN	Rab GDP dissociation inhibitor alpha OS	GDI1	27	Carbamidomethyl, Gln->pyro-Glu, Carbamyl, Carboxymethyl, Phospho	5	50.5	1	1775.8 (M:1775.8)	68.9	20.49
120	sp|Q3ZBD7|G6PI_BOVIN	Glucose-6-phosphate isomerase OS	GPI	27	Carbamidomethyl, Carbamyl, Oxidation, Phospho	7.3	62.8	1	1905.8 (M:1905.8)	54	20.41
121	tr|A4FUD0|A4FUD0_BOVIN	MTHFD1 protein OS	MTHFD1	27	Carbamidomethyl, Gln->pyro-Glu, Carbamyl, Oxidation, Phospho, Glu->pyro-Glu	6.9	101.1	1	1386.7 (M:1386.7)	34.4	19.98
122	tr|A5D973|A5D973_BOVIN	Alpha isoform of regulatory subunit A, protein phosphatase 2 OS	PPP2R1A	27	Carbamidomethyl, Gln->pyro-Glu, Carbamyl, Carboxymethyl, Oxidation, Phospho	5	65.2	3	1738.5 (M:1738.5)	53.7	20.34
123	tr|F1MJJ8|F1MJJ8_BOVIN	Radixin (Fragment) OS	RDX	27	Carbamidomethyl, Gln->pyro-Glu, Carbamyl, Oxidation	5.9	68.5	3	1484.4 (M:1484.4)	46.1	20.58
124	tr|F1N3A1|F1N3A1_BOVIN	Thrombospondin-1 OS	THBS1	27	Carbamidomethyl, Gln->pyro-Glu, Carboxymethyl, Phospho	4.7	129.3	1	1544.2 (M:1544.2)	35.1	20.53
125	tr|E1BP50|E1BP50_BOVIN	Uncharacterized protein OS	TNKS1BP1	27	Carbamidomethyl, Carbamyl, Phospho, Glu->pyro-Glu	4.8	170.9	1	1315.0 (M:1315.0)	22.6	21.2
126	sp|P41541|USO1_BOVIN	General vesicular transport factor p115 OS	USO1	27	Carbamidomethyl, Gln->pyro-Glu, Carbamyl, Phospho	4.8	107.4	1	1623.4 (M:1623.4)	37.1	20.8
127	tr|F1N3P2|F1N3P2_BOVIN	Ubiquitin carboxyl-terminal hydrolase OS	USP5	27	Carbamidomethyl, Gln->pyro-Glu, Carbamyl, Glu->pyro-Glu	4.9	95.8	1	1533.7 (M:1533.7)	39.4	20.71
128	sp|Q2NKZ1|TCPH_BOVIN	T-complex protein 1 subunit eta OS	CCT7	26	Carbamidomethyl, Gln->pyro-Glu, Carbamyl, Carboxymethyl, Oxidation, Phospho	6.8	59.4	2	1554.9 (M:1554.9)	60.8	19.93
129	tr|F1MYN2|F1MYN2_BOVIN	Uncharacterized protein OS	CGN	26	Gln->pyro-Glu, Carbamyl, Oxidation	5.5	136	2	1129.5 (M:1129.5)	27.3	23.07
130	sp|Q27954|COPA_BOVIN	Coatomer subunit alpha OS	COPA	26	Carbamidomethyl, Carbamyl, Phospho	7.7	138.3	1	913.7 (M:913.7)	27.9	20.32
131	sp|A1A4K3|DDB1_BOVIN	DNA damage-binding protein 1 OS	DDB1	26	Carbamidomethyl, Gln->pyro-Glu, Carbamyl, Oxidation	5.1	126.8	1	1268.7 (M:1268.7)	27.5	19.53
132	tr|F1N365|F1N365_BOVIN	Uncharacterized protein (Fragment) OS	FLII	26	Carbamidomethyl, Gln->pyro-Glu, Oxidation, Phospho	5.8	144.1	1	1548.4 (M:1548.4)	27.4	20.44
133	tr|Q3MHK9|Q3MHK9_BOVIN	Fascin homolog 1, actin-bundling protein (Strongylocentrotus purpuratus) OS	FSCN1	26	Carbamidomethyl, Gln->pyro-Glu, Carbamyl, Oxidation, Phospho	6.5	54.8	1	1806.3 (M:1806.3)	63.5	19.69
134	sp|P36225-2|MAP4_BOVIN	Isoform 2 of Microtubule-associated protein 4 OS	MAP4	26	Gln->pyro-Glu, Carbamyl, Oxidation, Phospho	4.7	107.5	11	1254.9 (M:1254.9)	29.4	20.87
135	sp|Q27966|MYO1C_BOVIN	Unconventional myosin-Ic OS	MYO1C	26	Carbamidomethyl, Carbamyl, Carboxymethyl, Oxidation, Phospho, Glu->pyro-Glu	9.3	121.9	3	1341.9 (M:1341.9)	32.2	20.61
136	tr|E1BPK6|E1BPK6_BOVIN	Uncharacterized protein OS	MYO6	26	Carbamidomethyl, Carbamyl, Oxidation, Phospho	8.7	149.5	1	1197.6 (M:1197.6)	24.6	127.82
137	tr|F1N4K1|F1N4K1_BOVIN	Uncharacterized protein OS	PFAS	26	Carbamidomethyl, Carboxymethyl, Phospho	5.3	144.1	2	1255.2 (M:1255.2)	36.7	20.54
138	sp|Q9TS87|TAGL_BOVIN	Transgelin OS	TAGLN	26	Carbamidomethyl, Gln->pyro-Glu, Oxidation, Glu->pyro-Glu	8.9	22.6	1	1792.3 (M:1792.3)	74.6	20.54
139	sp|Q5E9F5|TAGL2_BOVIN	Transgelin-2 OS	TAGLN2	26	Carbamidomethyl, Gln->pyro-Glu, Carbamyl, Carboxymethyl, Oxidation, Phospho	8.4	22.4	1	2230.4 (M:2230.4)	70.9	20.59
140	sp|Q3SYU7|TNPO1_BOVIN	Transportin-1 OS	TNPO1	26	Carbamidomethyl, Gln->pyro-Glu, Carbamyl, Phospho	4.8	102.3	3	1640.1 (M:1640.1)	42.5	21.13
141	tr|A4FV12|A4FV12_BOVIN	UBA2 protein OS	UBA2	26	Carbamidomethyl, Gln->pyro-Glu, Carbamyl, Oxidation, Phospho	5.1	71	1	1550.4 (M:1550.4)	53.4	20.24
142	tr|E1B8Q8|E1B8Q8_BOVIN	Uncharacterized protein OS	XPOT	26	Carbamidomethyl, Gln->pyro-Glu, Carbamyl, Oxidation	5.3	110.2	1	1335.5 (M:1335.5)	38	19.9
143	tr|F1MHR3|F1MHR3_BOVIN	Uncharacterized protein (Fragment) OS	ALDH1A3	25	Carbamidomethyl, Carbamyl, Oxidation, Phospho	5.8	53.6	3	1588.5 (M:1588.5)	59	20.62
144	tr|F1MIF2|F1MIF2_BOVIN	AP complex subunit beta OS	AP1B1	25	Carbamidomethyl, Carbamyl, Oxidation	5	104.1	2	1328.7 (M:1328.7)	39.2	20.76
145	sp|P31404|VATA_BOVIN	V-type proton ATPase catalytic subunit A OS	ATP6V1A	25	Carbamidomethyl, Carbamyl, Carboxymethyl, Oxidation, Glu->pyro-Glu	5.4	68.3	1	1425.5 (M:1425.5)	49.3	21.35
146	sp|Q3ZBH0|TCPB_BOVIN	T-complex protein 1 subunit beta OS	CCT2	25	Carbamidomethyl, Gln->pyro-Glu, Carbamyl, Carboxymethyl, Oxidation, Phospho	6.2	57.4	1	1657.3 (M:1657.3)	52	20.99
147	tr|F1N0E5|F1N0E5_BOVIN	T-complex protein 1 subunit delta OS	CCT4	25	Carbamidomethyl, Gln->pyro-Glu, Carbamyl, Oxidation, Phospho	7.5	58.1	2	1611.6 (M:1611.6)	61.4	101.91
148	tr|E1B7K5|E1B7K5_BOVIN	Uncharacterized protein OS	CKAP5	25	Carbamidomethyl, Carbamyl, Carboxymethyl, Oxidation, Phospho, Glu->pyro-Glu	8	225	1	1003.8 (M:1003.8)	15.2	331.5
149	sp|Q9XSA7|CLIC4_BOVIN	Chloride intracellular channel protein 4 OS	CLIC4	25	Carbamidomethyl, Carbamyl, Carboxymethyl, Oxidation, Phospho, Glu->pyro-Glu	5.6	28.7	2	1590.7 (M:1590.7)	75.5	142.73
150	tr|F1MPT5|F1MPT5_BOVIN	Uncharacterized protein (Fragment) OS	DST	25	Carbamidomethyl, Gln->pyro-Glu, Carbamyl, Oxidation, Phospho, Glu->pyro-Glu	5.1	843.7	1	1438.4 (M:1438.4)	4.2	423.92
151	tr|A8E645|A8E645_BOVIN	GFPT1 protein OS	GFPT1	25	Carbamidomethyl, Gln->pyro-Glu, Carbamyl, Oxidation, Phospho, Glu->pyro-Glu	6.4	76.7	2	1436.2 (M:1436.2)	45.2	21.2
152	tr|F1MJH1|F1MJH1_BOVIN	Gelsolin OS	GSN	25	Carbamidomethyl, Gln->pyro-Glu, Carboxymethyl, Oxidation	5.5	80.7	2	1736.2 (M:1736.2)	48.8	20.67
153	tr|F6RJG0|F6RJG0_BOVIN	Uncharacterized protein (Fragment) OS	HMGCS1	25	Carbamidomethyl, Carbamyl, Carboxymethyl, Oxidation, Phospho, Glu->pyro-Glu	6	62.5	4	1412.9 (M:1412.9)	54.9	109.85
154	tr|A6QLD6|A6QLD6_BOVIN	MYO1B protein OS	MYO1B	25	Carbamidomethyl, Carbamyl, Phospho	9.4	131.7	2	1240.8 (M:1240.8)	27.6	20.81
155	tr|F1MQI3|F1MQI3_BOVIN	Uncharacterized protein OS	NEB	25	Carbamidomethyl, Carbamyl, Carboxymethyl, Oxidation, Phospho, Glu->pyro-Glu	9.2	801.4	2	1014.8 (M:1014.8)	4.2	385.08
156	sp|A1A4J1|PFKAL_BOVIN	ATP-dependent 6-phosphofructokinase, liver type OS	PFKL	25	Carbamidomethyl, Carbamyl, Oxidation, Phospho	7	85.2	1	1698.7 (M:1698.7)	46.9	21.08
157	sp|Q08DP0|PGM1_BOVIN	Phosphoglucomutase-1 OS	PGM1	25	Carbamidomethyl, Carbamyl, Phospho	6.4	61.6	2	1810.2 (M:1810.2)	59.3	21.53
158	sp|A4FUG8|RABE2_BOVIN	Rab GTPase-binding effector protein 2 OS	RABEP2	25	Carbamidomethyl, Gln->pyro-Glu, Carbamyl, Oxidation, Phospho	4.8	65.6	1	1674.8 (M:1674.8)	44.3	30.73
159	sp|A7YW98|SYRC_BOVIN	Arginine--tRNA ligase, cytoplasmic OS	RARS	25	Carbamidomethyl, Carbamyl, Carboxymethyl, Oxidation, Phospho	6.4	75.5	1	1544.2 (M:1544.2)	42.6	20.48
160	tr|Q05FF2|Q05FF2_BOVIN	Signal transducer and activator of transcription OS	STAT1	25	Carbamidomethyl, Gln->pyro-Glu, Carbamyl, Oxidation, Phospho	6.1	82.9	1	1279.2 (M:1279.2)	41.2	20.43
161	tr|F1MQI1|F1MQI1_BOVIN	Uncharacterized protein OS	TLN2	25	Carbamidomethyl, Gln->pyro-Glu, Carbamyl, Carboxymethyl, Oxidation, Phospho	5.4	271.3	2	1459.6 (M:1459.6)	11.9	23.05
162	tr|F1N0M0|F1N0M0_BOVIN	Tripeptidyl-peptidase 2 OS	TPP2	25	Carbamidomethyl, Gln->pyro-Glu, Carbamyl, Carboxymethyl, Oxidation, Phospho	5.9	138.3	2	1187.2 (M:1187.2)	26.6	156.77
163	sp|P62261|1433E_BOVIN	14-3-3 protein epsilon OS	YWHAE	25	Carbamidomethyl, Gln->pyro-Glu, Carbamyl, Carboxymethyl, Oxidation, Phospho	4.6	29.2	1	1723.5 (M:1723.5)	66.3	240.42
164	sp|P53620|COPG1_BOVIN	Coatomer subunit gamma-1 OS	COPG1	24	Carbamidomethyl, Gln->pyro-Glu, Carbamyl, Carboxymethyl, Oxidation, Phospho, Glu->pyro-Glu	5.3	97.3	2	1223.8 (M:1223.8)	39.5	20.77
165	tr|F2Z4F5|F2Z4F5_BOVIN	Uncharacterized protein OS	DPP3	24	Carbamidomethyl, Gln->pyro-Glu, Carbamyl, Carboxymethyl, Oxidation, Phospho, Glu->pyro-Glu	5.1	82	2	1617.7 (M:1617.7)	53.4	20.98
166	sp|Q3ZC09|ENOB_BOVIN	Beta-enolase OS	ENO3	24	Carbamidomethyl, Carbamyl, Carboxymethyl, Oxidation, Phospho	7.6	47.1	1	1537.1 (M:1537.1)	51.2	206.42
167	sp|Q59A32|PUR2_BOVIN	Trifunctional purine biosynthetic protein adenosine-3 OS	GART	24	Carbamidomethyl, Gln->pyro-Glu, Carbamyl, Carboxymethyl, Oxidation, Phospho, Glu->pyro-Glu	6	107.8	5	1536.8 (M:1536.8)	35.6	96.15
168	tr|A4IFB8|A4IFB8_BOVIN	IPO4 protein OS	IPO4	24	Carbamidomethyl, Phospho	5	118.2	1	1364.4 (M:1364.4)	29	20.38
169	tr|E1BBQ0|E1BBQ0_BOVIN	Uncharacterized protein OS	KNTC1	24	Carbamidomethyl, Gln->pyro-Glu, Carbamyl, Carboxymethyl, Oxidation, Phospho	5.7	254.7	1	1160.7 (M:1160.7)	12.9	27.19
170	tr|F1MNT1|F1MNT1_BOVIN	Uncharacterized protein OS	NUP155	24	Carbamidomethyl, Gln->pyro-Glu, Carbamyl, Oxidation, Phospho	5.8	155.1	1	1367.8 (M:1367.8)	25.2	20.43
171	tr|E1BCW3|E1BCW3_BOVIN	ATP-dependent 6-phosphofructokinase OS	PFKP	24	Carbamidomethyl, Gln->pyro-Glu, Phospho	6.6	86	1	1766.4 (M:1766.4)	49.7	20.57
172	sp|Q3ZBZ8|STIP1_BOVIN	Stress-induced-phosphoprotein 1 OS	STIP1	24	Carbamidomethyl, Gln->pyro-Glu, Carbamyl, Oxidation, Phospho	6.1	62.4	2	1263.8 (M:1263.8)	45.5	162.16
173	tr|A1L548|A1L548_BOVIN	Ubiquitinyl hydrolase 1 (Fragment) OS	USP5	24	Carbamidomethyl, Gln->pyro-Glu, Carbamyl, Glu->pyro-Glu	4.9	80	1	1434.0 (M:1434.0)	42.6	20.69
174	sp|P63009|AP2B1_BOVIN	AP-2 complex subunit beta OS	AP2B1	23	Carbamidomethyl, Carbamyl, Oxidation	5.2	104.5	3	1241.6 (M:1241.6)	33.5	20.32
175	sp|P31408|VATB2_BOVIN	V-type proton ATPase subunit B, brain isoform OS	ATP6V1B2	23	Carbamidomethyl, Gln->pyro-Glu, Carbamyl, Oxidation, Phospho	5.6	56.5	4	1320.7 (M:1320.7)	68.9	173.49
176	sp|Q3ZCI9|TCPQ_BOVIN	T-complex protein 1 subunit theta OS	CCT8	23	Carbamidomethyl, Gln->pyro-Glu, Carbamyl, Oxidation, Phospho	5.4	59.6	4	1572.2 (M:1572.2)	52.9	20.8
177	sp|Q3SYZ4|SYDC_BOVIN	Aspartate--tRNA ligase, cytoplasmic OS	DARS	23	Carbamidomethyl, Gln->pyro-Glu, Carbamyl, Carboxymethyl, Oxidation	6.4	57	1	1304.3 (M:1304.3)	53.1	21.53
178	tr|F1MD34|F1MD34_BOVIN	Uncharacterized protein (Fragment) OS	FAM129B	23	Carbamidomethyl, Gln->pyro-Glu, Carboxymethyl, Oxidation, Glu->pyro-Glu	5.6	84	1	1383.4 (M:1383.4)	43.3	20.76
179	tr|A7MB21|A7MB21_BOVIN	FERMT2 protein OS	FERMT2	23	Carbamidomethyl, Carbamyl, Carboxymethyl, Phospho	6.3	77.8	2	1155.0 (M:1155.0)	46.3	20.74
180	sp|A5D794|GAPD1_BOVIN	GTPase-activating protein and VPS9 domain-containing protein 1 OS	GAPVD1	23	Carbamidomethyl, Carbamyl, Carboxymethyl, Phospho	5.1	157.3	1	1163.5 (M:1163.5)	22.6	24.98
181	tr|Q2T9U0|Q2T9U0_BOVIN	GMPS protein (Fragment) OS	GMPS	23	Carbamidomethyl, Gln->pyro-Glu, Carbamyl, Oxidation, Phospho	6.4	77.8	2	1346.3 (M:1346.3)	50.6	19.82
182	tr|G3MZE2|G3MZE2_BOVIN	Non-specific serine/threonine protein kinase OS	PAK2	23	Carbamidomethyl, Carbamyl, Oxidation, Phospho	5.6	58	1	1271.6 (M:1271.6)	45.2	20.73
183	tr|Q0VCZ5|Q0VCZ5_BOVIN	Protein phosphatase 1, regulatory (Inhibitor) subunit 13 like OS	PPP1R13L	23	Gln->pyro-Glu, Carbamyl, Oxidation, Phospho	6.4	89.3	1	1000.2 (M:1000.2)	29.5	22.14
184	tr|F1N7N8|F1N7N8_BOVIN	Ras GTPase-activating protein 1 OS	RASA1	23	Carbamidomethyl, Carbamyl, Phospho	6.2	115.8	2	1287.1 (M:1287.1)	27.5	19.91
185	tr|A7Z051|A7Z051_BOVIN	SAPS3 protein OS	SAPS3	23	Carbamidomethyl, Gln->pyro-Glu, Carbamyl, Phospho	4.5	97.6	1	1310.4 (M:1310.4)	33.8	20.7
186	tr|Q32LP6|Q32LP6_BOVIN	Signal transducer and activator of transcription OS	STAT3	23	Carbamidomethyl, Gln->pyro-Glu, Carbamyl, Oxidation, Phospho	6.7	83.1	8	1548.7 (M:1548.7)	42.1	41.81
187	tr|E1BPP7|E1BPP7_BOVIN	Signal transducer and activator of transcription OS	STAT4	23	Carbamidomethyl, Gln->pyro-Glu, Carbamyl, Carboxymethyl, Oxidation, Phospho	7.2	134.3	1	1407.3 (M:1407.3)	24.6	20.9
188	tr|F1N5K2|F1N5K2_BOVIN	Uncharacterized protein OS	TTLL12	23	Carbamidomethyl, Gln->pyro-Glu, Carbamyl, Carboxymethyl, Phospho	5.1	75.4	2	1313.4 (M:1313.4)	44.9	21.35
189	tr|F1ME38|F1ME38_BOVIN	Uncharacterized protein OS	UBA6	23	Carbamidomethyl, Gln->pyro-Glu, Oxidation	5.6	118.7	2	1024.3 (M:1024.3)	29.7	20.83
190	sp|Q2HJG5|VPS35_BOVIN	Vacuolar protein sorting-associated protein 35 OS	VPS35	23	Carbamidomethyl, Gln->pyro-Glu, Carbamyl, Oxidation	5.3	91.7	1	1531.5 (M:1531.5)	33.9	20.02
191	sp|Q3MHL4|SAHH_BOVIN	Adenosylhomocysteinase OS	AHCY	22	Carbamidomethyl, Carbamyl, Oxidation, Phospho, Glu->pyro-Glu	5.9	47.6	1	1494.9 (M:1494.9)	50.9	20.66
192	sp|P12763|FETUA_BOVIN	Alpha-2-HS-glycoprotein OS	AHSG	22	Carbamidomethyl, Gln->pyro-Glu, Carbamyl, Carboxymethyl, Phospho, Glu->pyro-Glu	5.3	38.4	1	1405.0 (M:1405.0)	49	21
193	sp|Q3SYV4|CAP1_BOVIN	Adenylyl cyclase-associated protein 1 OS	CAP1	22	Carbamidomethyl, Carbamyl, Carboxymethyl, Oxidation, Glu->pyro-Glu	7.2	51.2	1	1443.8 (M:1443.8)	56.6	20.39
194	sp|Q3T0K2|TCPG_BOVIN	T-complex protein 1 subunit gamma OS	CCT3	22	Carbamidomethyl, Carbamyl, Carboxymethyl, Oxidation, Phospho	6.4	60.5	5	1331.9 (M:1331.9)	55.8	20.49
195	sp|A0JN54|DGKA_BOVIN	Diacylglycerol kinase alpha OS	DGKA	22	Carbamidomethyl, Carbamyl, Carboxymethyl, Oxidation	5.9	82.6	1	1214.8 (M:1214.8)	42	217.47
196	sp|P68103|EF1A1_BOVIN	Elongation factor 1-alpha 1 OS	EEF1A1	22	Carbamidomethyl, Gln->pyro-Glu, Carbamyl, Oxidation, Phospho	9.1	50.1	6	1412.8 (M:1412.8)	56.5	24.46
197	sp|Q3SWY3|IMDH2_BOVIN	Inosine-5'-monophosphate dehydrogenase 2 OS	IMPDH2	22	Carbamidomethyl, Gln->pyro-Glu, Carbamyl, Phospho, Glu->pyro-Glu	6.9	55.7	1	1317.3 (M:1317.3)	41.1	20.95
198	tr|F1N506|F1N506_BOVIN	Uncharacterized protein (Fragment) OS	MCM2	22	Carbamidomethyl, Carbamyl, Phospho	5.5	100.6	1	969.9 (M:969.9)	33.1	20.39
199	tr|A6QLN6|A6QLN6_BOVIN	MYH11 protein OS	MYH11	22	Carbamidomethyl, Gln->pyro-Glu, Carbamyl, Carboxymethyl, Oxidation, Phospho	5.4	227.5	2	1557.8 (M:1557.8)	9	360.59
200	sp|Q2T9P4|NASP_BOVIN	Nuclear autoantigenic sperm protein OS	NASP	22	Carbamidomethyl, Gln->pyro-Glu, Oxidation, Phospho	4.3	83.6	2	1097.3 (M:1097.3)	48.5	20.04
201	tr|Q1JP95|Q1JP95_BOVIN	Proteasome 26S ATPase subunit 3 (Fragment) OS	PSMC3	22	Carbamidomethyl, Gln->pyro-Glu, Carbamyl, Oxidation, Phospho	5.2	48	3	1460.5 (M:1460.5)	61.4	20.34
202	sp|Q2KJ32|SBP1_BOVIN	Selenium-binding protein 1 OS	SELENBP1	22	Carbamidomethyl, Carbamyl, Oxidation, Phospho	6	52.5	1	1297.1 (M:1297.1)	53.4	25.77
203	tr|G5E531|G5E531_BOVIN	T-complex protein 1 subunit alpha OS	TCP1	22	Carbamidomethyl, Carbamyl, Carboxymethyl, Oxidation, Phospho	5.8	60.2	2	1357.9 (M:1357.9)	54.7	20.89
204	tr|F1MI29|F1MI29_BOVIN	Uncharacterized protein (Fragment) OS	XPO6	22	Carbamidomethyl, Gln->pyro-Glu, Carbamyl, Phospho	5.9	128.7	1	1115.4 (M:1115.4)	26.7	20.93
205	sp|Q3SZI4|1433T_BOVIN	14-3-3 protein theta OS	YWHAQ	22	Carbamidomethyl, Gln->pyro-Glu, Carbamyl, Oxidation, Glu->pyro-Glu	4.7	27.7	1	1766.6 (M:1766.6)	65.7	145.81
206	sp|A0JN39|COPB_BOVIN	Coatomer subunit beta OS	COPB1	21	Carbamidomethyl, Gln->pyro-Glu, Carbamyl, Oxidation, Phospho	5.7	107.1	1	1199.7 (M:1199.7)	31.7	20.12
207	sp|O02675|DPYL2_BOVIN	Dihydropyrimidinase-related protein 2 OS	DPYSL2	21	Carbamidomethyl, Carbamyl, Carboxymethyl, Phospho	6	62.2	1	1063.4 (M:1063.4)	49.7	164.62
208	tr|B8Y9S9|B8Y9S9_BOVIN	Embryo-specific fibronectin 1 transcript variant OS	FN1	21	Carbamidomethyl, Gln->pyro-Glu, Carbamyl, Phospho	5.5	262.3	10	1033.4 (M:1033.4)	14.5	20.83
209	sp|Q2KI84|SYHC_BOVIN	Histidine--tRNA ligase, cytoplasmic OS	HARS	21	Carbamidomethyl, Carbamyl	5.8	57.2	2	1260.2 (M:1260.2)	51.1	20.94
210	tr|A7E3Q2|A7E3Q2_BOVIN	Heat shock 70kDa protein 1A OS	HSPA2	21	Carbamidomethyl, Carbamyl, Phospho	5.5	69.8	2	1333.6 (M:1333.6)	36.2	20.75
211	tr|F1MU12|F1MU12_BOVIN	Keratin, type II cytoskeletal 8 OS	KRT8	21	Carbamyl, Oxidation, Phospho, Glu->pyro-Glu	5.8	53.5	2	1142.8 (M:1142.8)	48.7	90.21
212	sp|P62935|PPIA_BOVIN	Peptidyl-prolyl cis-trans isomerase A OS	PPIA	21	Carbamidomethyl, Carbamyl, Carboxymethyl, Oxidation, Phospho, Glu->pyro-Glu	8.3	17.9	4	1399.9 (M:1399.9)	65.9	20.57
213	tr|E1B953|E1B953_BOVIN	Uncharacterized protein OS	TUBB	21	Carbamidomethyl, Carbamyl, Carboxymethyl, Oxidation, Phospho, Glu->pyro-Glu	4.7	49.5	1	1583.7 (M:1583.7)	30	6946.35
214	tr|A5PKJ5|A5PKJ5_BOVIN	UNC45A protein OS	UNC45A	21	Carbamidomethyl, Carbamyl, Carboxymethyl, Oxidation, Phospho	6.1	101.8	1	1278.2 (M:1278.2)	32.6	20.18
215	tr|F1N1Z2|F1N1Z2_BOVIN	Ubiquitin carboxyl-terminal hydrolase (Fragment) OS	USP47	21	Carbamidomethyl, Gln->pyro-Glu, Carbamyl, Oxidation, Phospho	5	157.5	3	1173.3 (M:1173.3)	20.4	20.98
216	sp|Q2KJH4|WDR1_BOVIN	WD repeat-containing protein 1 OS	WDR1	21	Carbamidomethyl, Carbamyl, Oxidation	6.2	66.2	2	1574.2 (M:1574.2)	47.9	20.95
217	tr|A1A4I8|A1A4I8_BOVIN	Uncharacterized protein OS	XPO7	21	Carbamidomethyl, Carbamyl, Phospho	5.9	123.8	1	1221.7 (M:1221.7)	28.4	19.84
218	sp|P63103|1433Z_BOVIN	14-3-3 protein zeta/delta OS	YWHAZ	21	Carbamidomethyl, Carbamyl, Carboxymethyl, Oxidation, Phospho	4.7	27.7	2	1690.3 (M:1690.3)	65.3	319.02
219	tr|Q5E962|Q5E962_BOVIN	Aldo-keto reductase family 1, member B1 OS	AKR1B1	20	Carbamidomethyl, Carbamyl, Oxidation, Phospho	5.9	36	3	1107.5 (M:1107.5)	67.7	20.92
220	sp|P35605|COPB2_BOVIN	Coatomer subunit beta' OS	COPB2	20	Carbamidomethyl, Carbamyl, Oxidation, Phospho	5.1	102.3	3	933.8 (M:933.8)	35	20.68
221	tr|A0JNE9|A0JNE9_BOVIN	CTP synthase OS	CTPS	20	Carbamidomethyl, Carbamyl, Phospho	6.1	66.7	1	1030.9 (M:1030.9)	43	20.9
222	sp|Q0VCX5|ERF1_BOVIN	Eukaryotic peptide chain release factor subunit 1 OS	ETF1	20	Carbamidomethyl, Carbamyl	5.5	49	1	1234.9 (M:1234.9)	58.6	20.1
223	tr|F1MMK2|F1MMK2_BOVIN	Glucose-6-phosphate 1-dehydrogenase OS	G6PD	20	Carbamidomethyl, Carbamyl, Phospho	6.4	59.3	2	1004.0 (M:1004.0)	55.1	20.78
224	tr|E1B970|E1B970_BOVIN	Uncharacterized protein OS	GOLGA3	20	Carbamidomethyl, Carbamyl, Carboxymethyl, Oxidation, Phospho	5.3	167.4	1	937.3 (M:937.3)	19.1	97.21
225	tr|E1BPP9|E1BPP9_BOVIN	Uncharacterized protein OS	GRIPAP1	20	Carbamidomethyl, Carbamyl, Oxidation, Phospho	5.2	96.2	1	1032.3 (M:1032.3)	32.8	149.65
226	tr|G5E567|G5E567_BOVIN	Uncharacterized protein (Fragment) OS	IPO9	20	Carbamidomethyl, Gln->pyro-Glu, Carbamyl, Phospho	4.7	109.9	2	924.4 (M:924.4)	26.4	26.68
227	sp|Q3T052|ITIH4_BOVIN	Inter-alpha-trypsin inhibitor heavy chain H4 OS	ITIH4	20	Carbamidomethyl, Gln->pyro-Glu, Carbamyl, Carboxymethyl, Phospho	6.2	101.4	3	863.6 (M:863.6)	34.1	111.75
228	tr|F1MMK8|F1MMK8_BOVIN	Lysine--tRNA ligase OS	KARS	20	Carbamidomethyl, Gln->pyro-Glu, Carbamyl, Oxidation, Phospho	6.3	71.3	2	960.6 (M:960.6)	33.1	20.61
229	tr|E1BGB0|E1BGB0_BOVIN	Kinesin-like protein OS	KIF13B	20	Carbamidomethyl, Carbamyl, Carboxymethyl, Oxidation, Phospho, Glu->pyro-Glu	5.6	207	1	1303.1 (M:1303.1)	13.5	20.21
230	sp|A1L595|K1C17_BOVIN	Keratin, type I cytoskeletal 17 OS	KRT17	20	Carbamidomethyl, Carbamyl, Oxidation, Phospho	5.1	48.7	10	1192.4 (M:1192.4)	47.4	20.97
231	sp|P00727-2|AMPL_BOVIN	Isoform 2 of Cytosol aminopeptidase OS	LAP3	20	Carbamidomethyl, Carbamyl, Phospho	5.7	54	3	1119.9 (M:1119.9)	57	20.88
232	sp|A4FUD9|MCM3_BOVIN	DNA replication licensing factor MCM3 OS	MCM3	20	Carbamidomethyl, Carbamyl, Oxidation	5.5	90.8	3	1007.6 (M:1007.6)	34	171.32
233	tr|E1BPI7|E1BPI7_BOVIN	Uncharacterized protein OS	MON2	20	Carbamidomethyl, Gln->pyro-Glu, Carbamyl, Carboxymethyl, Oxidation, Phospho	5.8	190	1	883.1 (M:883.1)	14.5	20.74
234	tr|F1N4V5|F1N4V5_BOVIN	Uncharacterized protein OS	NAA15	20	Carbamidomethyl, Carbamyl, Phospho	7.2	101.1	1	836.0 (M:836.0)	27.9	151.43
235	tr|F1MJ10|F1MJ10_BOVIN	Uncharacterized protein OS	NEDD4	20	Carbamidomethyl, Gln->pyro-Glu, Phospho	6.2	148.5	1	1115.8 (M:1115.8)	25.3	20.3
236	sp|A5PJZ5|NUP93_BOVIN	Nuclear pore complex protein Nup93 OS	NUP93	20	Carbamidomethyl, Gln->pyro-Glu, Carbamyl, Oxidation, Phospho	5.5	93.4	1	999.9 (M:999.9)	32.5	19.93
237	sp|Q5E9A3|PCBP1_BOVIN	Poly(rC)-binding protein 1 OS	PCBP1	20	Carbamidomethyl, Gln->pyro-Glu, Carbamyl, Carboxymethyl, Oxidation, Phospho	6.7	37.5	2	1505.4 (M:1505.4)	61.5	20.3
238	sp|Q3SZ62|PGAM1_BOVIN	Phosphoglycerate mutase 1 OS	PGAM1	20	Carbamidomethyl, Carbamyl, Oxidation, Phospho	6.7	28.8	2	1114.4 (M:1114.4)	72	20.02
239	tr|A6QQ11|A6QQ11_BOVIN	PGM2 protein (Fragment) OS	PGM2	20	Carbamidomethyl, Gln->pyro-Glu	6.3	69.5	1	1010.6 (M:1010.6)	45.9	20.14
240	tr|A7Z055|A7Z055_BOVIN	PLAA protein OS	PLAA	20	Carbamidomethyl, Carbamyl	6	87.1	1	1147.3 (M:1147.3)	39.8	21.14
241	tr|A4FUZ3|A4FUZ3_BOVIN	Proteasome (Prosome, macropain) 26S subunit, ATPase, 1 OS	PSMC1	20	Carbamidomethyl, Carbamyl, Oxidation, Phospho	5.9	49.2	4	1195.7 (M:1195.7)	54.3	20.93
242	tr|F1N6Z0|F1N6Z0_BOVIN	26S proteasome non-ATPase regulatory subunit 5 OS	PSMD5	20	Carbamidomethyl, Carbamyl	5.2	56.1	2	1446.7 (M:1446.7)	57.7	20.21
243	tr|Q3SZN8|Q3SZN8_BOVIN	Ribonuclease/angiogenin inhibitor 1 OS	RNH1	20	Carbamidomethyl, Carbamyl, Carboxymethyl, Glu->pyro-Glu	4.6	48.8	2	1878.3 (M:1878.3)	65.8	20.03
244	tr|F1MZW8|F1MZW8_BOVIN	Ribosomal protein S6 kinase OS	RPS6KA3	20	Carbamidomethyl, Carbamyl, Oxidation, Phospho	6.3	83.6	2	803.8 (M:803.8)	33.6	20.4
245	tr|Q0P5I7|Q0P5I7_BOVIN	Ubiquitin-like modifier activating enzyme 3 OS	UBA3	20	Carbamidomethyl, Gln->pyro-Glu, Carbamyl, Oxidation, Phospho	5.3	51.8	1	1126.7 (M:1126.7)	60.9	20.63
246	sp|Q2HJE4|UBP15_BOVIN	Ubiquitin carboxyl-terminal hydrolase 15 OS	USP15	20	Carbamidomethyl, Carbamyl, Carboxymethyl, Phospho	5	109.4	1	941.1 (M:941.1)	30.5	25.95
247	tr|F1MHM5|F1MHM5_BOVIN	Tyrosine--tRNA ligase OS	YARS	20	Carbamidomethyl, Gln->pyro-Glu, Carbamyl, Carboxymethyl, Phospho	6.8	59.1	3	889.9 (M:889.9)	42.2	25.64
248	sp|P61157|ARP3_BOVIN	Actin-related protein 3 OS	ACTR3	19	Carbamidomethyl, Carbamyl, Phospho	5.6	47.3	1	1044.1 (M:1044.1)	66.3	20.04
249	sp|Q17R10|AF1L2_BOVIN	Actin filament-associated protein 1-like 2 OS	AFAP1L2	19	Carbamidomethyl, Carbamyl, Carboxymethyl, Oxidation, Phospho	5.2	90.7	1	921.7 (M:921.7)	40.4	79.19
250	tr|F1MWQ2|F1MWQ2_BOVIN	Annexin OS	ANXA3	19	Carbamidomethyl, Carbamyl, Oxidation, Phospho	6.2	36.1	3	1214.1 (M:1214.1)	43.7	117.29
251	sp|Q0VCK5|AP2A2_BOVIN	AP-2 complex subunit alpha-2 OS	AP2A2	19	Carbamidomethyl, Carbamyl, Carboxymethyl, Phospho	6.5	103.7	2	787.1 (M:787.1)	27.7	21.96
252	tr|F1N161|F1N161_BOVIN	Calpastatin OS	CAST	19	Carbamidomethyl, Gln->pyro-Glu, Carbamyl, Phospho, Glu->pyro-Glu	5.4	84.2	6	1358.0 (M:1358.0)	29.5	20.8
253	sp|Q3MHL7|TCPZ_BOVIN	T-complex protein 1 subunit zeta OS	CCT6A	19	Carbamidomethyl, Gln->pyro-Glu, Carbamyl, Oxidation, Phospho, Glu->pyro-Glu	6.3	57.9	2	1085.9 (M:1085.9)	44.6	20.49
254	sp|Q3ZC84|CNDP2_BOVIN	Cytosolic non-specific dipeptidase OS	CNDP2	19	Carbamidomethyl, Gln->pyro-Glu, Carbamyl, Phospho	5.6	52.6	1	1369.1 (M:1369.1)	45.5	20.4
255	tr|E1BN47|E1BN47_BOVIN	Cytoplasmic FMR1-interacting protein 1 OS	CYFIP1	19	Carbamidomethyl, Carbamyl, Carboxymethyl, Oxidation, Phospho, Glu->pyro-Glu	6.3	148.7	2	862.5 (M:862.5)	18.1	22.91
256	tr|E1BLB4|E1BLB4_BOVIN	Uncharacterized protein (Fragment) OS	DNAH17	19	Carbamidomethyl, Gln->pyro-Glu, Carbamyl, Carboxymethyl, Oxidation, Phospho, Glu->pyro-Glu	5.6	501	1	773.0 (M:773.0)	5.7	236.85
257	sp|A7MB16|EIF3B_BOVIN	Eukaryotic translation initiation factor 3 subunit B OS	EIF3B	19	Carbamidomethyl, Carbamyl, Oxidation, Phospho	4.8	88.9	1	978.6 (M:978.6)	29.6	20.73
258	tr|F1MX04|F1MX04_BOVIN	Uncharacterized protein (Fragment) OS	EIF4G1	19	Carbamidomethyl, Carbamyl, Phospho	5.2	178.5	2	868.8 (M:868.8)	14.6	21.1
259	sp|Q95L46|IF4G2_BOVIN	Eukaryotic translation initiation factor 4 gamma 2 OS	EIF4G2	19	Carbamidomethyl, Gln->pyro-Glu, Carbamyl, Carboxymethyl, Oxidation, Phospho	6.7	102.3	2	607.8 (M:607.8)	24.9	344.58
260	tr|F1MU79|F1MU79_BOVIN	Peptidyl-prolyl cis-trans isomerase FKBP4 OS	FKBP4	19	Carbamidomethyl, Gln->pyro-Glu, Carbamyl	5.3	51.5	2	1086.8 (M:1086.8)	50.8	22.08
261	tr|E1BBT9|E1BBT9_BOVIN	Uncharacterized protein (Fragment) OS	HSPA4L	19	Carbamidomethyl, Carbamyl, Oxidation	5.7	97.8	1	1446.5 (M:1446.5)	32.9	20.17
262	tr|G5E5C0|G5E5C0_BOVIN	Uncharacterized protein OS	INF2	19	Carbamidomethyl, Gln->pyro-Glu, Carbamyl, Carboxymethyl, Phospho	6.2	132.5	1	1173.9 (M:1173.9)	17.6	20.18
263	tr|Q3SYV6|Q3SYV6_BOVIN	Karyopherin alpha 2 (RAG cohort 1, importin alpha 1) OS	KPNA2	19	Carbamidomethyl, Phospho	5.3	57.9	1	1185.9 (M:1185.9)	47.4	20.78
264	tr|Q148N1|Q148N1_BOVIN	Minichromosome maintenance complex component 4 OS	MCM4	19	Carbamidomethyl, Carbamyl, Oxidation, Phospho	6.3	93.6	3	1027.4 (M:1027.4)	31.1	21.14
265	sp|Q3ZBH9|MCM7_BOVIN	DNA replication licensing factor MCM7 OS	MCM7	19	Carbamidomethyl, Gln->pyro-Glu, Carbamyl, Oxidation, Phospho	5.8	81.3	2	934.9 (M:934.9)	37.3	19.8
266	tr|F1MKH6|F1MKH6_BOVIN	Asparagine--tRNA ligase, cytoplasmic OS	NARS	19	Carbamidomethyl, Carbamyl, Oxidation	6.3	64.4	3	1107.6 (M:1107.6)	44	20.86
267	tr|F1N1V3|F1N1V3_BOVIN	Uncharacterized protein OS	NUP205	19	Carbamidomethyl, Carbamyl, Carboxymethyl, Oxidation, Phospho	5.9	227.5	1	812.6 (M:812.6)	12.8	24.14
268	sp|A6QLU8|NXN_BOVIN	Nucleoredoxin OS	NXN	19	Gln->pyro-Glu, Carbamyl, Oxidation	4.9	48.3	1	1087.3 (M:1087.3)	54.9	19.71
269	tr|A5D7P3|A5D7P3_BOVIN	PAFAH1B1 protein OS	PAFAH1B1	19	Carbamidomethyl, Carbamyl, Oxidation, Glu->pyro-Glu	7	46.6	3	1026.1 (M:1026.1)	40	21.39
270	tr|F1MN04|F1MN04_BOVIN	Uncharacterized protein (Fragment) OS	PAICS	19	Carbamidomethyl, Carbamyl, Carboxymethyl, Oxidation	8.8	102.7	4	1019.9 (M:1019.9)	22.5	23.49
271	sp|P02584|PROF1_BOVIN	Profilin-1 OS	PFN1	19	Carbamidomethyl, Carbamyl, Carboxymethyl, Oxidation, Phospho	8.5	15	2	1219.3 (M:1219.3)	88.6	20.99
272	tr|F1MRS1|F1MRS1_BOVIN	Uncharacterized protein (Fragment) OS	PPP4R1	19	Carbamidomethyl, Carboxymethyl, Phospho	4.7	103	1	934.3 (M:934.3)	27.5	20.79
273	sp|O77834|PRDX6_BOVIN	Peroxiredoxin-6 OS	PRDX6	19	Carbamidomethyl, Carbamyl, Oxidation	6	25.1	1	1171.2 (M:1171.2)	76.3	20.81
274	sp|Q5E9F9|PRS7_BOVIN	26S protease regulatory subunit 7 OS	PSMC2	19	Carbamidomethyl, Gln->pyro-Glu, Carbamyl, Phospho, Glu->pyro-Glu	5.7	48.6	1	1147.5 (M:1147.5)	51.5	20.64
275	sp|Q2KI42|PSD11_BOVIN	26S proteasome non-ATPase regulatory subunit 11 OS	PSMD11	19	Carbamidomethyl, Carbamyl, Oxidation, Phospho	6.1	47.4	2	1177.2 (M:1177.2)	51.7	20.49
276	sp|Q2KJ25|PSD12_BOVIN	26S proteasome non-ATPase regulatory subunit 12 OS	PSMD12	19	Carbamidomethyl, Carbamyl, Oxidation, Phospho, Glu->pyro-Glu	7	53	1	1376.8 (M:1376.8)	45.2	19.95
277	sp|Q5EA80|PGTA_BOVIN	Geranylgeranyl transferase type-2 subunit alpha OS	RABGGTA	19	Carbamidomethyl, Gln->pyro-Glu, Carbamyl	5.4	64.9	3	960.8 (M:960.8)	41.6	20.09
278	tr|A4IFF4|A4IFF4_BOVIN	Ribosomal protein S6 kinase OS	RPS6KA1	19	Carbamidomethyl, Gln->pyro-Glu, Carbamyl, Oxidation, Phospho	7.7	82.7	1	849.5 (M:849.5)	33.7	20.8
279	tr|F1MSD2|F1MSD2_BOVIN	Uncharacterized protein OS	RUVBL2	19	Carbamidomethyl, Gln->pyro-Glu, Carbamyl, Oxidation, Phospho	5.5	51.1	2	914.9 (M:914.9)	45.4	20.84
280	sp|Q863B3|SND1_BOVIN	Staphylococcal nuclease domain-containing protein 1 OS	SND1	19	Carbamidomethyl, Gln->pyro-Glu, Carbamyl, Carboxymethyl, Oxidation	6.7	101.9	1	791.4 (M:791.4)	28.2	21.09
281	tr|Q08DI3|Q08DI3_BOVIN	Sperm associated antigen 9 OS	SPAG9	19	Carbamidomethyl, Carbamyl, Phospho, Glu->pyro-Glu	5.3	128.5	2	948.5 (M:948.5)	20.6	20.91
282	sp|Q2YDE9|TES_BOVIN	Testin OS	TES	19	Carbamidomethyl, Gln->pyro-Glu, Carboxymethyl, Oxidation	8.1	48	1	1043.2 (M:1043.2)	51.8	20.42
283	tr|F1MBN2|F1MBN2_BOVIN	Uncharacterized protein OS	TJP2	19	Carbamidomethyl, Carbamyl, Oxidation, Phospho	6.8	135.1	4	987.2 (M:987.2)	25.2	21.06
284	tr|F1MBJ7|F1MBJ7_BOVIN	Uncharacterized protein (Fragment) OS	TNPO2	19	Carbamidomethyl, Gln->pyro-Glu, Carbamyl, Carboxymethyl, Phospho	5.4	116	2	1062.8 (M:1062.8)	27.1	20.58
285	sp|Q5E956|TPIS_BOVIN	Triosephosphate isomerase OS	TPI1	19	Carbamidomethyl, Carbamyl, Carboxymethyl, Oxidation, Glu->pyro-Glu	6.4	26.7	1	1275.3 (M:1275.3)	79.5	20.21
286	tr|F1N1A3|F1N1A3_BOVIN	Uncharacterized protein OS	UBQLN1	19	Gln->pyro-Glu, Carbamyl, Oxidation, Phospho	5	62.4	5	1265.5 (M:1265.5)	49.2	19.64
287	sp|P48616|VIME_BOVIN	Vimentin OS	VIM	19	Carbamidomethyl, Gln->pyro-Glu, Carbamyl, Phospho	5	53.7	4	1084.7 (M:1084.7)	42.3	20.25
288	sp|Q1JPJ2|XPP1_BOVIN	Xaa-Pro aminopeptidase 1 OS	XPNPEP1	19	Carbamidomethyl, Gln->pyro-Glu, Carbamyl, Carboxymethyl, Phospho	5.4	69.7	1	885.3 (M:885.3)	49.6	20.38
289	tr|F1MUF1|F1MUF1_BOVIN	Uncharacterized protein (Fragment) OS	XPO5	19	Carbamidomethyl, Gln->pyro-Glu, Carbamyl, Oxidation, Phospho	5.6	132.3	1	730.3 (M:730.3)	23	21.36
290	sp|P68250-2|1433B_BOVIN	Isoform Short of 14-3-3 protein beta/alpha OS	YWHAB	19	Carbamidomethyl, Gln->pyro-Glu, Carbamyl, Carboxymethyl, Oxidation, Phospho	4.8	27.8	2	1312.8 (M:1312.8)	68.4	367.62
291	sp|P68509|1433F_BOVIN	14-3-3 protein eta OS	YWHAH	19	Carbamidomethyl, Gln->pyro-Glu, Carbamyl, Carboxymethyl, Oxidation, Phospho, Glu->pyro-Glu	4.8	28.2	2	1269.9 (M:1269.9)	60.2	252.46
292	tr|C0KTK9|C0KTK9_BOVIN	Ubiquitin carboxyl-terminal hydrolase OS	2	18	Carbamidomethyl, Carbamyl, Oxidation, Phospho	5.5	290.7	2	801.3 (M:801.3)	9.1	20.67
293	sp|Q3ZC55|ACTN2_BOVIN	Alpha-actinin-2 OS	ACTN2	18	Carbamidomethyl, Gln->pyro-Glu, Carboxymethyl, Oxidation, Phospho, Glu->pyro-Glu	5.3	103.7	2	1247.0 (M:1247.0)	20.6	21.26
294	tr|G3MWT9|G3MWT9_BOVIN	Uncharacterized protein (Fragment) OS	AKAP12	18	Carbamidomethyl, Carbamyl, Carboxymethyl, Phospho, Glu->pyro-Glu	4.3	176.7	1	995.1 (M:995.1)	18.3	23.19
295	sp|P48644|AL1A1_BOVIN	Retinal dehydrogenase 1 OS	ALDH1A1	18	Carbamidomethyl, Gln->pyro-Glu, Carbamyl, Phospho	6.2	54.8	1	1025.2 (M:1025.2)	42.5	20.01
296	sp|P13214|ANXA4_BOVIN	Annexin A4 OS	ANXA4	18	Carbamidomethyl, Gln->pyro-Glu, Carbamyl, Carboxymethyl, Oxidation, Phospho	5.5	35.9	4	1242.2 (M:1242.2)	53.6	20.68
297	sp|P79136|CAPZB_BOVIN	F-actin-capping protein subunit beta OS	CAPZB	18	Carbamidomethyl, Gln->pyro-Glu, Carbamyl, Carboxymethyl, Oxidation, Phospho	6	33.7	2	1070.1 (M:1070.1)	49.5	21.63
298	tr|A6QNM1|A6QNM1_BOVIN	CAST protein (Fragment) OS	CAST	18	Carbamidomethyl, Gln->pyro-Glu, Carbamyl, Oxidation, Phospho, Glu->pyro-Glu	5.6	86.1	11	1360.2 (M:1360.2)	26.3	20.52
299	tr|E1BIN5|E1BIN5_BOVIN	Uncharacterized protein OS	CUL3	18	Carbamidomethyl, Carbamyl, Oxidation, Phospho	8.7	88.9	1	940.9 (M:940.9)	34	20.41
300	tr|Q1JPA2|Q1JPA2_BOVIN	Eukaryotic translation elongation factor 1 gamma (Fragment) OS	EEF1G	18	Carbamidomethyl, Oxidation, Glu->pyro-Glu	6.3	50.2	7	1154.2 (M:1154.2)	55.4	20.53
301	sp|A4FUD3|U5S1_BOVIN	116 kDa U5 small nuclear ribonucleoprotein component OS	EFTUD2	18	Carbamidomethyl, Carbamyl, Oxidation, Phospho	4.9	109.3	2	839.7 (M:839.7)	27.7	20.41
302	sp|Q5E9R3|EHD1_BOVIN	EH domain-containing protein 1 OS	EHD1	18	Carbamidomethyl, Gln->pyro-Glu, Carbamyl, Oxidation, Phospho	6.3	60.6	2	843.8 (M:843.8)	43.1	21.43
303	sp|Q3SYW6|EIF3C_BOVIN	Eukaryotic translation initiation factor 3 subunit C OS	EIF3C	18	Carbamidomethyl, Gln->pyro-Glu, Carbamyl, Oxidation, Phospho	5.6	105.3	1	980.7 (M:980.7)	20.4	21.19
304	tr|F1MYQ3|F1MYQ3_BOVIN	Uncharacterized protein (Fragment) OS	FAM65A	18	Carbamidomethyl, Carbamyl, Carboxymethyl, Phospho	5.8	132.7	1	890.2 (M:890.2)	19.4	20.71
305	sp|P33097|AATC_BOVIN	Aspartate aminotransferase, cytoplasmic OS	GOT1	18	Carbamidomethyl, Carbamyl, Oxidation, Phospho	7.1	46.4	1	1221.8 (M:1221.8)	50.6	21.6
306	tr|F1MDD5|F1MDD5_BOVIN	Uncharacterized protein (Fragment) OS	LAMA3	18	Carbamidomethyl, Gln->pyro-Glu, Carbamyl, Oxidation, Phospho, Glu->pyro-Glu	6.4	356.9	1	776.5 (M:776.5)	7.5	339.82
307	sp|Q5E9B1|LDHB_BOVIN	L-lactate dehydrogenase B chain OS	LDHB	18	Carbamidomethyl, Carbamyl, Carboxymethyl, Oxidation, Phospho	6	36.7	6	959.8 (M:959.8)	49.1	21.7
308	tr|A6QR15|A6QR15_BOVIN	LOC535277 protein OS	LOC535277	18	Carbamidomethyl, Carboxymethyl, Phospho, Glu->pyro-Glu	4.7	32.8	2	939.7 (M:939.7)	40.8	20.43
309	tr|E1BMD6|E1BMD6_BOVIN	Uncharacterized protein OS	LPP	18	Carbamidomethyl, Oxidation, Phospho	7.4	65.7	1	902.8 (M:902.8)	54.9	20.7
310	tr|E1BND6|E1BND6_BOVIN	Uncharacterized protein (Fragment) OS	LRBA	18	Carbamidomethyl, Carbamyl, Carboxymethyl, Oxidation, Phospho, Glu->pyro-Glu	5.6	311.4	1	903.5 (M:903.5)	8.5	97.03
311	sp|A6H767|NP1L1_BOVIN	Nucleosome assembly protein 1-like 1 OS	NAP1L1	18	Carbamidomethyl, Gln->pyro-Glu, Carbamyl, Oxidation, Phospho	4.4	45.3	1	1154.8 (M:1154.8)	45	20.56
312	sp|Q3SYX0|NDRG1_BOVIN	Protein NDRG1 OS	NDRG1	18	Carbamidomethyl, Carbamyl, Carboxymethyl, Oxidation, Phospho, Glu->pyro-Glu	5.3	41.6	2	1355.0 (M:1355.0)	52.9	19.85
313	tr|A7Z034|A7Z034_BOVIN	NFKB1 protein OS	NFKB1	18	Carbamidomethyl, Phospho	5.2	105.4	4	773.8 (M:773.8)	24.6	20.13
314	tr|Q3ZCI4|Q3ZCI4_BOVIN	PGD protein OS	PGD	18	Carbamidomethyl, Carbamyl, Carboxymethyl, Oxidation, Phospho	6.6	53	2	1130.8 (M:1130.8)	50.3	20.8
315	tr|Q08D98|Q08D98_BOVIN	PPP2R5D protein (Fragment) OS	PPP2R5D	18	Carbamidomethyl, Gln->pyro-Glu, Carbamyl, Oxidation, Phospho, Glu->pyro-Glu	8.7	71.8	2	923.1 (M:923.1)	40.9	20.04
316	tr|F1N443|F1N443_BOVIN	Protein arginine N-methyltransferase 5 OS	PRMT5	18	Carbamidomethyl, Gln->pyro-Glu, Carboxymethyl, Oxidation	5.9	72.6	2	746.7 (M:746.7)	42.5	20.21
317	sp|P62194|PRS8_BOVIN	26S protease regulatory subunit 8 OS	PSMC5	18	Carbamidomethyl, Carbamyl, Oxidation	7.1	45.6	1	1107.1 (M:1107.1)	52.7	20.96
318	tr|F1MTC2|F1MTC2_BOVIN	Glutamine--tRNA ligase OS	QARS	18	Carbamidomethyl, Carbamyl, Oxidation, Phospho	7.4	87.4	1	925.9 (M:925.9)	31.5	20.43
319	tr|F1N746|F1N746_BOVIN	RABGAP1 protein (Fragment) OS	RABGAP1	18	Carbamidomethyl, Carbamyl, Oxidation, Phospho, Glu->pyro-Glu	5.2	120.9	1	906.7 (M:906.7)	21.6	19.94
320	tr|F6RPT3|F6RPT3_BOVIN	Rap1 GTPase-GDP dissociation stimulator 1 (Fragment) OS	RAP1GDS1	18	Carbamidomethyl, Carbamyl	5.2	60.9	3	1118.9 (M:1118.9)	49.7	20.69
321	tr|F1N529|F1N529_BOVIN	Uncharacterized protein OS	SERPINB2	18	Carbamidomethyl, Carbamyl, Oxidation, Phospho	5.9	46.3	2	1402.1 (M:1402.1)	44.7	20.7
322	tr|A7MB50|A7MB50_BOVIN	Tubulin-specific chaperone D OS	TBCD	18	Carbamidomethyl, Carbamyl, Oxidation, Phospho	6.1	129.9	2	901.5 (M:901.5)	22.5	19.8
323	sp|Q32PJ7|TENS4_BOVIN	Tensin-4 OS	TNS4	18	Carbamidomethyl, Carbamyl, Phospho	6.8	75.8	2	1082.2 (M:1082.2)	32.3	21.08
324	sp|Q5KR49|TPM1_BOVIN	Tropomyosin alpha-1 chain OS	TPM1	18	Carbamidomethyl, Gln->pyro-Glu, Carbamyl, Oxidation, Phospho, Glu->pyro-Glu	4.7	32.7	3	1049.9 (M:1049.9)	43	19.93
325	tr|E1BIW0|E1BIW0_BOVIN	Uncharacterized protein OS	UBR1	18	Carbamidomethyl, Carbamyl, Oxidation, Phospho	5.8	199.3	1	967.7 (M:967.7)	15.3	20.06
326	sp|P12378|UGDH_BOVIN	UDP-glucose 6-dehydrogenase OS	UGDH	18	Carbamidomethyl, Carbamyl, Phospho	7.5	55.1	1	1212.9 (M:1212.9)	51.2	20.91
327	tr|F1MJV5|F1MJV5_BOVIN	Ubiquitin carboxyl-terminal hydrolase OS	USP14	18	Carbamidomethyl, Carbamyl, Phospho	5.1	55.9	2	1270.4 (M:1270.4)	45.1	19.86
328	sp|A6QR55|UBP4_BOVIN	Ubiquitin carboxyl-terminal hydrolase 4 OS	USP4	18	Carbamidomethyl, Carbamyl, Carboxymethyl, Oxidation	5.6	108.4	1	864.3 (M:864.3)	30.6	20.41
329	tr|Q2PQT6|Q2PQT6_BOVIN	Vinculin (Fragment) OS	2	17	Carbamyl, Oxidation, Phospho	5.4	26.7	1	1036.9 (M:1036.9)	68.3	20
330	tr|E1BMW2|E1BMW2_BOVIN	Uncharacterized protein (Fragment) OS	4	17	Carbamidomethyl, Carboxymethyl, Oxidation, Phospho	8.6	106.8	2	712.6 (M:712.6)	24.3	22.03
331	tr|F1MTV7|F1MTV7_BOVIN	Argininosuccinate lyase OS	ASL	17	Carbamidomethyl, Gln->pyro-Glu, Carbamyl, Carboxymethyl, Oxidation, Phospho, Glu->pyro-Glu	5.9	52.7	3	1074.2 (M:1074.2)	41.4	20.14
332	tr|Q2LGB8|Q2LGB8_BOVIN	Caspase 8 OS	CASP8	17	Carbamidomethyl, Gln->pyro-Glu, Carbamyl, Carboxymethyl, Oxidation, Phospho	5.5	56.7	1	907.7 (M:907.7)	43.1	20.69
333	tr|F1N091|F1N091_BOVIN	Uncharacterized protein (Fragment) OS	CCDC6	17	Gln->pyro-Glu, Phospho	7.4	43.1	1	902.8 (M:902.8)	49.1	21.64
334	sp|Q32L92|CNN3_BOVIN	Calponin-3 OS	CNN3	17	Carbamidomethyl, Carbamyl, Carboxymethyl, Oxidation, Phospho	5.7	36.3	1	1026.6 (M:1026.6)	72.3	23.15
335	tr|E1BI31|E1BI31_BOVIN	Uncharacterized protein (Fragment) OS	DPP9	17	Carbamidomethyl, Carbamyl, Phospho, Glu->pyro-Glu	6	98.9	1	919.6 (M:919.6)	30.9	20.24
336	sp|A5D989|EF1D_BOVIN	Elongation factor 1-delta OS	EEF1D	17	Carbamidomethyl, Phospho	4.9	31.1	2	1185.0 (M:1185.0)	65	21.21
337	sp|Q3SZ65|IF4A2_BOVIN	Eukaryotic initiation factor 4A-II OS	EIF4A2	17	Carbamyl, Oxidation	5.3	46.4	2	1166.3 (M:1166.3)	44.2	20.73
338	sp|Q3T0D0|HNRPK_BOVIN	Heterogeneous nuclear ribonucleoprotein K OS	HNRNPK	17	Carbamidomethyl, Carbamyl, Oxidation, Phospho	5.1	51	1	1095.3 (M:1095.3)	53.2	20.3
339	sp|Q29S21|K2C7_BOVIN	Keratin, type II cytoskeletal 7 OS	KRT7	17	Carbamyl, Oxidation, Phospho	5.8	51.5	7	931.2 (M:931.2)	39.3	203.33
340	sp|Q2KIZ8|MCM6_BOVIN	DNA replication licensing factor MCM6 OS	MCM6	17	Carbamidomethyl, Gln->pyro-Glu, Carbamyl, Oxidation, Phospho, Glu->pyro-Glu	5.2	92.9	2	817.9 (M:817.9)	25.6	20.77
341	sp|E1BP36|MMS19_BOVIN	MMS19 nucleotide excision repair protein homolog OS	MMS19	17	Carbamidomethyl, Carbamyl, Phospho	5.8	113	3	975.9 (M:975.9)	25.9	20.11
342	sp|P60661-2|MYL6_BOVIN	Isoform Smooth muscle of Myosin light polypeptide 6 OS	MYL6	17	Carbamidomethyl, Carbamyl, Carboxymethyl, Oxidation, Phospho	4.5	17	3	1200.7 (M:1200.7)	84.1	153.68
343	tr|F1N7X3|F1N7X3_BOVIN	Nucleosome assembly protein 1-like 4 OS	NAP1L4	17	Carbamidomethyl, Gln->pyro-Glu, Carbamyl, Phospho	4.6	44	2	1008.5 (M:1008.5)	45.9	19.3
344	tr|F1MM88|F1MM88_BOVIN	Uncharacterized protein (Fragment) OS	NEK9	17	Carbamidomethyl, Carbamyl, Oxidation, Phospho	5.5	108.3	1	847.8 (M:847.8)	25.2	182.44
345	sp|P61286|PABP1_BOVIN	Polyadenylate-binding protein 1 OS	PABPC1	17	Carbamidomethyl, Gln->pyro-Glu, Carbamyl, Phospho	9.5	70.6	3	1020.2 (M:1020.2)	37.7	21.01
346	sp|P26882|PPID_BOVIN	Peptidyl-prolyl cis-trans isomerase D OS	PPID	17	Carbamidomethyl, Carbamyl, Phospho	6.1	40.6	2	771.2 (M:771.2)	58.9	20.33
347	tr|F1MQN0|F1MQN0_BOVIN	Uncharacterized protein OS	PPP2R1B	17	Carbamidomethyl, Gln->pyro-Glu, Carbamyl, Glu->pyro-Glu	5	76.7	2	906.5 (M:906.5)	27.8	20.69
348	sp|Q5E947|PRDX1_BOVIN	Peroxiredoxin-1 OS	PRDX1	17	Carbamidomethyl, Gln->pyro-Glu, Carboxymethyl, Oxidation	8.6	22.2	4	897.0 (M:897.0)	69.3	20.6
349	tr|F6QHN4|F6QHN4_BOVIN	Prolyl endopeptidase (Fragment) OS	PREP	17	Carbamidomethyl, Gln->pyro-Glu, Carbamyl, Oxidation	5.6	79.7	3	965.3 (M:965.3)	33.9	20.3
350	sp|F1MKX4|PSME4_BOVIN	Proteasome activator complex subunit 4 OS	PSME4	17	Carbamidomethyl, Carbamyl, Oxidation, Phospho	6.4	211.5	1	823.9 (M:823.9)	13.7	19.32
351	tr|F1MZ22|F1MZ22_BOVIN	Rhophilin-2 OS	RHPN2	17	Carbamidomethyl, Gln->pyro-Glu, Carbamyl, Carboxymethyl, Phospho	6	77.1	2	806.6 (M:806.6)	30.3	21.1
352	tr|E1BMP2|E1BMP2_BOVIN	Uncharacterized protein OS	SEC31A	17	Carbamidomethyl, Carbamyl, Oxidation, Phospho	6.4	126.3	1	718.7 (M:718.7)	14	22.46
353	tr|H2XJF0|H2XJF0_BOVIN	Serine/threonine-protein kinase 10 OS	STK10	17	Carbamidomethyl, Gln->pyro-Glu, Carbamyl, Oxidation, Phospho	6.5	111.6	2	956.1 (M:956.1)	24.1	20.36
354	sp|Q07130|UGPA_BOVIN	UTP--glucose-1-phosphate uridylyltransferase OS	UGP2	17	Carbamidomethyl	7.7	56.9	1	1166.0 (M:1166.0)	45.9	20.97
355	tr|E1BLV6|E1BLV6_BOVIN	Uncharacterized protein (Fragment) OS	VARS	17	Carbamidomethyl, Carbamyl, Phospho	6.3	112	1	957.7 (M:957.7)	24.7	20.52
356	sp|Q0VCU1|ACOC_BOVIN	Cytoplasmic aconitate hydratase OS	ACO1	16	Carbamidomethyl, Carbamyl	8.1	98.1	2	763.6 (M:763.6)	27.6	19.65
357	tr|E1BFG0|E1BFG0_BOVIN	Alpha-aminoadipic semialdehyde dehydrogenase OS	ALDH7A1	16	Carbamidomethyl, Gln->pyro-Glu, Carbamyl, Oxidation, Glu->pyro-Glu	6.7	58.6	2	1155.3 (M:1155.3)	37.5	20.37
358	tr|F1MF68|F1MF68_BOVIN	Uncharacterized protein OS	AP1G1	16	Carbamidomethyl, Phospho	6.4	91.3	2	779.6 (M:779.6)	29.9	20.89
359	tr|A5PKI0|A5PKI0_BOVIN	APPL1 protein OS	APPL1	16	Carbamidomethyl, Carbamyl, Phospho	5.3	79.5	1	929.3 (M:929.3)	35	20.04
360	sp|Q1LZA3|ASNS_BOVIN	Asparagine synthetase [glutamine-hydrolyzing] OS	ASNS	16	Carbamidomethyl, Carbamyl, Carboxymethyl, Phospho	6.3	64.2	2	837.2 (M:837.2)	41	21.74
361	tr|F1MZL6|F1MZL6_BOVIN	V-type proton ATPase subunit H OS	ATP6V1H	16	Carbamidomethyl, Gln->pyro-Glu, Carbamyl, Carboxymethyl, Oxidation, Phospho	6.2	54.1	5	848.1 (M:848.1)	44.3	19.52
362	tr|G3N3P0|G3N3P0_BOVIN	Uncharacterized protein OS	BICD2	16	Carbamidomethyl, Carbamyl, Phospho, Glu->pyro-Glu	5.3	94.5	1	837.0 (M:837.0)	25.6	20.95
363	sp|P68102|IF2A_BOVIN	Eukaryotic translation initiation factor 2 subunit 1 OS	EIF2S1	16	Carbamidomethyl, Carbamyl, Oxidation, Phospho, Glu->pyro-Glu	5	36.1	1	1159.8 (M:1159.8)	53.3	21.56
364	tr|E1BKE1|E1BKE1_BOVIN	Uncharacterized protein OS	FRYL	16	Carbamidomethyl, Carbamyl, Oxidation, Phospho, Glu->pyro-Glu	5.4	339.6	1	799.6 (M:799.6)	7.3	20.72
365	tr|F1MZT7|F1MZT7_BOVIN	Uncharacterized protein (Fragment) OS	GCN1L1	16	Carbamidomethyl, Gln->pyro-Glu, Carbamyl, Carboxymethyl, Oxidation, Phospho	7	292.9	2	650.6 (M:650.6)	7.7	317.9
366	tr|F1MGK9|F1MGK9_BOVIN	Uncharacterized protein OS	KIAA0368	16	Carbamidomethyl, Carbamyl, Oxidation, Phospho	7.1	203.8	1	682.6 (M:682.6)	11.1	206.29
367	tr|A6H7H2|A6H7H2_BOVIN	KLC1 protein OS	KLC1	16	Carbamidomethyl, Carbamyl	6.2	70.3	1	645.0 (M:645.0)	30.2	20.92
368	sp|Q3T145|MDHC_BOVIN	Malate dehydrogenase, cytoplasmic OS	MDH1	16	Carbamidomethyl, Carbamyl, Carboxymethyl, Oxidation, Phospho, Glu->pyro-Glu	6.2	36.4	1	869.2 (M:869.2)	43.7	20.4
369	sp|Q5E9E2|MYL9_BOVIN	Myosin regulatory light polypeptide 9 OS	MYL9	16	Carbamidomethyl, Carboxymethyl, Oxidation, Phospho, Glu->pyro-Glu	4.6	19.9	3	1075.3 (M:1075.3)	80.2	20.13
370	tr|F1N7U2|F1N7U2_BOVIN	Uncharacterized protein OS	NPLOC4	16	Carbamidomethyl, Gln->pyro-Glu, Carbamyl	5.9	68	1	848.9 (M:848.9)	36.3	24.37
371	tr|Q1RMR9|Q1RMR9_BOVIN	Protein kinase C and casein kinase substrate in neurons 2 OS	PACSIN2	16	Carbamidomethyl, Carbamyl, Phospho	5.1	55.9	1	815.3 (M:815.3)	44.7	20.65
372	tr|Q3T0J0|Q3T0J0_BOVIN	3'-phosphoadenosine 5'-phosphosulfate synthase 1 OS	PAPSS1	16	Carbamidomethyl	6.4	70.9	2	805.6 (M:805.6)	40.9	19.88
373	sp|A4IFJ5|PA24A_BOVIN	Cytosolic phospholipase A2 OS	PLA2G4A	16	Carbamidomethyl, Carbamyl, Carboxymethyl, Phospho	5.3	85.3	1	850.9 (M:850.9)	31	20.47
374	sp|P10895|PLCD1_BOVIN	1-phosphatidylinositol 4,5-bisphosphate phosphodiesterase delta-1 OS	PLCD1	16	Carbamidomethyl, Oxidation, Phospho	6.3	86	1	835.4 (M:835.4)	35.3	19.73
375	tr|F1MW57|F1MW57_BOVIN	Serine/threonine-protein phosphatase (Fragment) OS	PPP1CB	16	Carbamidomethyl, Gln->pyro-Glu, Carboxymethyl, Oxidation, Phospho	6.7	36.8	2	1094.1 (M:1094.1)	60.1	19.95
376	sp|Q3T0W4|PP1R7_BOVIN	Protein phosphatase 1 regulatory subunit 7 OS	PPP1R7	16	Carbamidomethyl, Gln->pyro-Glu, Carbamyl	4.9	41.4	1	988.1 (M:988.1)	61.9	19.71
377	sp|P05126-2|KPCB_BOVIN	Isoform Beta-II of Protein kinase C beta type OS	PRKCB	16	Carbamidomethyl, Gln->pyro-Glu, Phospho	6.6	76.9	2	785.2 (M:785.2)	30.5	20.76
378	tr|F1MLV1|F1MLV1_BOVIN	26S protease regulatory subunit 10B OS	PSMC6	16	Carbamidomethyl, Carbamyl, Oxidation, Phospho	7.1	44.1	3	911.4 (M:911.4)	55.3	21.36
379	sp|Q5E964|PSD13_BOVIN	26S proteasome non-ATPase regulatory subunit 13 OS	PSMD13	16	Carbamidomethyl, Gln->pyro-Glu, Oxidation	5.4	42.8	2	1034.6 (M:1034.6)	47.9	20.55
380	sp|Q2KJ46|PSMD3_BOVIN	26S proteasome non-ATPase regulatory subunit 3 OS	PSMD3	16		8.7	60.9	1	763.2 (M:763.2)	39.3	21.15
381	tr|F1MFD1|F1MFD1_BOVIN	Uncharacterized protein (Fragment) OS	PXN	16	Carbamidomethyl, Gln->pyro-Glu, Carbamyl, Oxidation, Phospho	5.9	63.8	1	892.8 (M:892.8)	33.6	21.16
382	sp|Q3SZN2|SC23B_BOVIN	Protein transport protein Sec23B OS	SEC23B	16	Carbamidomethyl, Carbamyl, Phospho	6.7	86.4	2	914.3 (M:914.3)	35.3	19.65
383	tr|F1MGT1|F1MGT1_BOVIN	Uncharacterized protein (Fragment) OS	SYNE1	16	Carbamidomethyl, Gln->pyro-Glu, Carbamyl, Carboxymethyl, Oxidation, Phospho, Glu->pyro-Glu	5.4	1004.5	3	1068.8 (M:1068.8)	2.1	526.86
384	tr|G5E5C8|G5E5C8_BOVIN	Transaldolase OS	TALDO1	16	Carbamidomethyl, Carbamyl, Oxidation, Phospho	7	37.7	3	928.0 (M:928.0)	39.8	20.58
385	sp|Q1JPJ8|THOP1_BOVIN	Thimet oligopeptidase OS	THOP1	16	Carbamidomethyl, Gln->pyro-Glu, Carbamyl, Phospho, Glu->pyro-Glu	5.8	78.1	1	637.3 (M:637.3)	26.6	21.55
386	sp|Q5KR47-2|TPM3_BOVIN	Isoform 2 of Tropomyosin alpha-3 chain OS	TPM3	16	Oxidation, Phospho, Glu->pyro-Glu	4.7	29	1	941.9 (M:941.9)	42.3	19.65
387	tr|F1N703|F1N703_BOVIN	Uncharacterized protein OS	UBE3C	16	Carbamidomethyl, Gln->pyro-Glu, Carbamyl, Phospho	6.4	123.3	1	713.0 (M:713.0)	21.3	20.72
388	sp|Q2TBX0|ZPR1_BOVIN	Zinc finger protein ZPR1 OS	ZNF259	16	Carbamidomethyl, Gln->pyro-Glu	4.7	51	1	720.1 (M:720.1)	56.2	20.27
389	tr|Q0P5L6|Q0P5L6_BOVIN	Centromere/kinetochore protein zw10 OS	ZW10	16	Carbamidomethyl, Gln->pyro-Glu, Carbamyl, Oxidation, Phospho	5.7	88.4	1	957.6 (M:957.6)	30	20.45
390	tr|Q8WMQ6|Q8WMQ6_BOVIN	Filamin A (Fragment) OS	2	15	Carbamidomethyl, Carbamyl	6.3	49.4	1	781.7 (M:781.7)	40.6	21.07
391	tr|Q148I4|Q148I4_BOVIN	Acyl-CoA thioesterase 7 OS	ACOT7	15	Carbamidomethyl, Carbamyl, Carboxymethyl, Oxidation, Phospho	7.6	37.3	2	937.9 (M:937.9)	45	214.68
392	sp|Q3ZCJ2|AK1A1_BOVIN	Alcohol dehydrogenase [NADP(+)] OS	AKR1A1	15	Carbamidomethyl, Carbamyl, Oxidation, Phospho	6.8	36.6	1	764.2 (M:764.2)	40.6	20.71
393	sp|P80227|ACPH_BOVIN	Acylamino-acid-releasing enzyme OS	APEH	15	Carbamidomethyl, Gln->pyro-Glu, Carbamyl	5.2	81	1	674.4 (M:674.4)	33.3	20.71
394	sp|P15497|APOA1_BOVIN	Apolipoprotein A-I OS	APOA1	15	Gln->pyro-Glu, Carbamyl	5.7	30.3	2	1009.7 (M:1009.7)	51.3	21.36
395	sp|Q3SZF2|ARF4_BOVIN	ADP-ribosylation factor 4 OS	ARF4	15	Carbamidomethyl, Gln->pyro-Glu, Carbamyl, Oxidation, Phospho	5.9	20.5	1	1021.2 (M:1021.2)	84.4	20.5
396	sp|P62157|CALM_BOVIN	Calmodulin OS	CALM	15	Carbamyl, Oxidation, Glu->pyro-Glu	4.1	16.8	4	1085.6 (M:1085.6)	87.9	19.56
397	tr|G3MZG5|G3MZG5_BOVIN	Kinesin-like protein OS	CENPE	15	Carbamidomethyl, Gln->pyro-Glu, Carbamyl, Carboxymethyl, Oxidation, Phospho, Glu->pyro-Glu	5.8	315	1	908.1 (M:908.1)	5.6	576.26
398	sp|Q5E9B7|CLIC1_BOVIN	Chloride intracellular channel protein 1 OS	CLIC1	15	Carbamidomethyl, Carbamyl, Glu->pyro-Glu	5.2	27	5	1287.4 (M:1287.4)	74.7	19.91
399	tr|A5PJY9|A5PJY9_BOVIN	CPNE3 protein OS	CPNE3	15	Carbamidomethyl, Gln->pyro-Glu	5.6	59.6	1	929.4 (M:929.4)	39.8	20.42
400	sp|Q0VBZ0|CSK_BOVIN	Tyrosine-protein kinase CSK OS	CSK	15	Carbamidomethyl, Carbamyl, Oxidation, Phospho	6.8	50.6	1	691.4 (M:691.4)	44	203.96
401	tr|F1N3S4|F1N3S4_BOVIN	Uncharacterized protein (Fragment) OS	CUL4A	15	Carbamidomethyl, Gln->pyro-Glu, Carbamyl	6.6	83.8	1	731.6 (M:731.6)	24	22.4
402	sp|Q3ZCF0|DCTN2_BOVIN	Dynactin subunit 2 OS	DCTN2	15	Carbamidomethyl, Gln->pyro-Glu, Carbamyl, Phospho	5	44.3	1	756.2 (M:756.2)	42.7	194.79
403	tr|A5D7D9|A5D7D9_BOVIN	DHX15 protein OS	DHX15	15	Carbamyl, Oxidation, Phospho	7.1	90.9	1	620.5 (M:620.5)	20.8	21.76
404	tr|F1MBQ0|F1MBQ0_BOVIN	Uncharacterized protein (Fragment) OS	DYNC1LI2	15	Carbamidomethyl, Carbamyl, Carboxymethyl, Phospho	5.9	54.6	1	851.9 (M:851.9)	47.6	20.36
405	sp|Q5E9D0|IF2B_BOVIN	Eukaryotic translation initiation factor 2 subunit 2 OS	EIF2S2	15	Carbamidomethyl, Carbamyl, Phospho	5.6	38.3	1	733.1 (M:733.1)	49.5	21.38
406	sp|Q3T102|EIF3E_BOVIN	Eukaryotic translation initiation factor 3 subunit E OS	EIF3E	15	Carbamidomethyl, Carbamyl, Carboxymethyl	5.7	52.2	1	871.4 (M:871.4)	41.6	20.55
407	tr|G3MXV0|G3MXV0_BOVIN	Uncharacterized protein OS	FKBP5	15	Carbamidomethyl, Oxidation, Phospho	5.9	51.1	2	759.7 (M:759.7)	42	20.7
408	tr|F6Q087|F6Q087_BOVIN	G1 to S phase transition 1 OS	GSPT1	15	Carbamidomethyl, Carbamyl, Carboxymethyl, Oxidation, Phospho	5.3	66	3	875.0 (M:875.0)	30.4	21.38
409	sp|P28801|GSTP1_BOVIN	Glutathione S-transferase P OS	GSTP1	15	Carbamidomethyl, Carbamyl, Carboxymethyl, Oxidation, Phospho, Glu->pyro-Glu	6.9	23.6	1	1128.4 (M:1128.4)	82.4	5138.94
410	tr|E1BEL7|E1BEL7_BOVIN	Heat shock protein beta-1 OS	HSPB1	15	Gln->pyro-Glu, Phospho	5.8	22.6	4	1090.9 (M:1090.9)	71.9	20.38
411	tr|F1MNW4|F1MNW4_BOVIN	Inter-alpha-trypsin inhibitor heavy chain H2 OS	ITIH2	15	Carbamidomethyl, Carbamyl, Phospho	7.9	106.1	2	786.5 (M:786.5)	22.9	218.94
412	tr|G5E536|G5E536_BOVIN	Importin subunit alpha-7 (Fragment) OS	KPNA6	15	Carbamidomethyl	4.9	59.7	2	810.2 (M:810.2)	42.4	20.23
413	tr|Q17QL7|Q17QL7_BOVIN	KRT15 protein OS	KRT15	15	Carbamidomethyl, Gln->pyro-Glu, Carbamyl, Phospho, Glu->pyro-Glu	4.8	49	2	966.0 (M:966.0)	33.6	226.42
414	sp|Q2T9L8|SYMC_BOVIN	Methionine--tRNA ligase, cytoplasmic OS	MARS	15	Carbamidomethyl, Gln->pyro-Glu, Carbamyl, Phospho	6	100.6	2	835.1 (M:835.1)	26.3	19.28
415	tr|A4FUX6|A4FUX6_BOVIN	MCC protein OS	MCC	15	Carbamidomethyl, Carbamyl, Phospho, Glu->pyro-Glu	5.4	92.7	1	808.0 (M:808.0)	26.8	22.64
416	sp|Q0V8B7|MCM5_BOVIN	DNA replication licensing factor MCM5 OS	MCM5	15	Carbamidomethyl, Gln->pyro-Glu, Carbamyl, Oxidation, Phospho	8.5	82.1	2	649.3 (M:649.3)	27.7	21.78
417	tr|F1MXX5|F1MXX5_BOVIN	Uncharacterized protein (Fragment) OS	NRD1	15	Carbamidomethyl, Carbamyl, Phospho	5.3	119.3	1	664.0 (M:664.0)	17.9	20.48
418	tr|F1MK61|F1MK61_BOVIN	Uncharacterized protein OS	NSUN2	15	Carbamidomethyl, Carbamyl, Oxidation, Phospho	6.6	86.5	2	844.6 (M:844.6)	27.8	21.05
419	sp|Q2HJ33|OLA1_BOVIN	Obg-like ATPase 1 OS	OLA1	15	Carbamidomethyl, Carbamyl, Phospho	7.6	44.7	2	817.5 (M:817.5)	50.5	20.33
420	tr|F1MYV9|F1MYV9_BOVIN	Uncharacterized protein OS	OXSR1	15	Carbamidomethyl, Carbamyl, Carboxymethyl, Oxidation, Phospho	5.9	57.9	2	954.6 (M:954.6)	39.5	291.99
421	tr|A6H7E3|A6H7E3_BOVIN	PDZ and LIM domain 1 OS	PDLIM1	15	Carbamidomethyl, Gln->pyro-Glu, Carbamyl, Oxidation	6.8	35.8	2	1165.9 (M:1165.9)	60.4	20.48
422	tr|E1BHX7|E1BHX7_BOVIN	Phosphoinositide phospholipase C OS	PLCB3	15	Carbamidomethyl, Phospho	5.7	139.2	1	683.1 (M:683.1)	20.3	21.4
423	sp|P37980|IPYR_BOVIN	Inorganic pyrophosphatase OS	PPA1	15	Carbamidomethyl	5.3	32.8	1	1106.8 (M:1106.8)	74.4	20.04
424	tr|F1MQQ8|F1MQQ8_BOVIN	Uncharacterized protein OS	PPFIBP1	15	Carbamidomethyl, Carbamyl, Phospho	5.3	113.5	2	714.8 (M:714.8)	20.8	20.83
425	sp|P67774|PP2AA_BOVIN	Serine/threonine-protein phosphatase 2A catalytic subunit alpha isoform OS	PPP2CA	15	Carbamidomethyl, Gln->pyro-Glu, Carbamyl, Carboxymethyl, Phospho	5.3	35.6	2	919.1 (M:919.1)	56	315.63
426	tr|F1N339|F1N339_BOVIN	Tyrosine-protein phosphatase non-receptor type OS	PTPN11	15	Carbamidomethyl, Gln->pyro-Glu, Carbamyl, Carboxymethyl, Oxidation, Phospho	6.7	68.4	1	922.2 (M:922.2)	33.8	22.22
427	sp|Q29RK4|RD23B_BOVIN	UV excision repair protein RAD23 homolog B OS	RAD23B	15	Gln->pyro-Glu, Carbamyl, Oxidation, Phospho, Glu->pyro-Glu	4.8	43.1	1	813.1 (M:813.1)	33.8	25.63
428	sp|Q5E9J8|RIC8A_BOVIN	Synembryn-A OS	RIC8A	15	Carbamidomethyl, Carboxymethyl, Phospho	5.5	59.5	1	737.9 (M:737.9)	33.4	20.87
429	tr|F1MF50|F1MF50_BOVIN	Rho-associated protein kinase 1 OS	ROCK1	15	Carbamidomethyl, Carbamyl, Oxidation, Phospho, Glu->pyro-Glu	5.7	159.7	2	743.4 (M:743.4)	11.7	23.74
430	sp|Q28021|ROCK2_BOVIN	Rho-associated protein kinase 2 OS	ROCK2	15	Carbamidomethyl, Gln->pyro-Glu, Carbamyl, Carboxymethyl, Oxidation, Phospho	5.7	160.7	2	726.1 (M:726.1)	11.1	228.08
431	tr|A7MBG8|A7MBG8_BOVIN	RUVBL1 protein OS	RUVBL1	15	Carbamidomethyl, Gln->pyro-Glu, Carbamyl, Carboxymethyl, Oxidation, Phospho, Glu->pyro-Glu	6	50.1	1	890.2 (M:890.2)	44.3	21.23
432	sp|A2VE14|SAE1_BOVIN	SUMO-activating enzyme subunit 1 OS	SAE1	15	Carbamidomethyl	5.2	38.3	1	985.1 (M:985.1)	50.9	20.83
433	sp|Q9GMB8|SYSC_BOVIN	Serine--tRNA ligase, cytoplasmic OS	SARS	15	Carbamidomethyl, Carbamyl, Phospho	5.9	58.6	2	1002.2 (M:1002.2)	33.7	20.35
434	tr|E1BG76|E1BG76_BOVIN	Uncharacterized protein OS	SCFD1	15	Carbamidomethyl, Gln->pyro-Glu, Carbamyl, Phospho	6	72.4	1	824.0 (M:824.0)	37.1	165.93
435	sp|P34955|A1AT_BOVIN	Alpha-1-antiproteinase OS	SERPINA1	15	Carbamidomethyl, Carbamyl, Phospho	6.1	46.1	1	783.0 (M:783.0)	34.1	21.01
436	sp|Q5BIR5|SPB8_BOVIN	Serpin B8 OS	SERPINB8	15	Carbamidomethyl, Carbamyl, Phospho	6.1	42.1	2	880.0 (M:880.0)	41.2	29.43
437	sp|P10881|LA_BOVIN	Lupus La protein homolog OS	SSB	15	Carbamidomethyl, Carbamyl, Phospho	8.5	46.5	1	826.4 (M:826.4)	35.4	20.62
438	tr|F1N2D3|F1N2D3_BOVIN	Uncharacterized protein (Fragment) OS	TJP1	15	Carbamyl, Phospho	6.2	190.3	2	643.6 (M:643.6)	14.3	20.26
439	sp|Q2HJB8|TBA8_BOVIN	Tubulin alpha-8 chain OS	TUBA8	15	Carbamidomethyl, Carbamyl, Carboxymethyl, Oxidation, Phospho	5.1	50	1	1231.5 (M:1231.5)	31.2	20.34
440	tr|F1MLV3|F1MLV3_BOVIN	Uncharacterized protein OS	TXNL1	15	Carbamidomethyl, Gln->pyro-Glu, Carbamyl	4.8	32.3	3	946.9 (M:946.9)	61.6	20.45
441	tr|E1BND0|E1BND0_BOVIN	Ubiquitin carboxyl-terminal hydrolase OS	USP24	15	Carbamidomethyl, Gln->pyro-Glu, Carbamyl, Oxidation, Phospho	5.8	294	1	713.4 (M:713.4)	8.4	175.17
442	sp|P68252|1433G_BOVIN	14-3-3 protein gamma OS	YWHAG	15	Carbamidomethyl, Carbamyl, Oxidation, Phospho, Glu->pyro-Glu	4.8	28.2	2	1153.4 (M:1153.4)	60.3	277.18
443	tr|G3X8G9|G3X8G9_BOVIN	Uncharacterized protein OS	3	14	Carbamyl, Oxidation, Phospho	5.2	52.4	1	789.6 (M:789.6)	29.5	112.11
444	sp|A7MBG0|PURA2_BOVIN	Adenylosuccinate synthetase isozyme 2 OS	ADSS	14	Carbamidomethyl, Carbamyl	6.3	50.1	2	754.5 (M:754.5)	43.2	20.65
445	tr|Q3T0G3|Q3T0G3_BOVIN	AHA1, activator of heat shock 90kDa protein ATPase homolog 1 (Yeast) OS	AHSA1	14	Carbamyl	5.4	38.2	1	664.6 (M:664.6)	53.8	21.25
446	sp|P27214|ANX11_BOVIN	Annexin A11 OS	ANXA11	14	Carbamidomethyl, Carbamyl, Carboxymethyl	7.5	54	4	925.2 (M:925.2)	29.6	21.69
447	sp|P20072|ANXA7_BOVIN	Annexin A7 OS	ANXA7	14	Carbamidomethyl, Gln->pyro-Glu, Carbamyl, Oxidation, Phospho	6.4	49.9	1	932.4 (M:932.4)	31.7	20.42
448	sp|P84080|ARF1_BOVIN	ADP-ribosylation factor 1 OS	ARF1	14	Gln->pyro-Glu, Carbamyl, Oxidation	6.3	20.7	1	981.6 (M:981.6)	63	19.94
449	sp|Q5E9I6|ARF3_BOVIN	ADP-ribosylation factor 3 OS	ARF3	14	Carbamidomethyl, Gln->pyro-Glu, Carbamyl, Oxidation	6.8	20.6	1	1034.9 (M:1034.9)	72.4	19.64
450	sp|Q3MHR7|ARPC2_BOVIN	Actin-related protein 2/3 complex subunit 2 OS	ARPC2	14	Carbamidomethyl, Carbamyl, Oxidation, Phospho	6.8	34.3	1	752.9 (M:752.9)	62.3	20.92
451	sp|Q865V6|CAPG_BOVIN	Macrophage-capping protein OS	CAPG	14	Carbamidomethyl, Gln->pyro-Glu, Carboxymethyl, Oxidation, Glu->pyro-Glu	6.2	38.9	1	1100.0 (M:1100.0)	44.1	21.01
452	sp|Q5EAC6|CDC37_BOVIN	Hsp90 co-chaperone Cdc37 OS	CDC37	14	Carbamidomethyl, Gln->pyro-Glu, Carbamyl, Oxidation, Glu->pyro-Glu	5.1	44.6	4	835.7 (M:835.7)	30.5	21.05
453	sp|Q5E9F7|COF1_BOVIN	Cofilin-1 OS	CFL1	14	Carbamidomethyl, Carbamyl, Carboxymethyl, Phospho	8.2	18.5	1	972.3 (M:972.3)	71.1	20.11
454	sp|A6H7B5|CSN3_BOVIN	COP9 signalosome complex subunit 3 OS	COPS3	14	Carbamidomethyl, Gln->pyro-Glu, Carbamyl, Carboxymethyl, Oxidation, Phospho	6.2	47.8	1	683.8 (M:683.8)	49.6	21.13
455	sp|Q3SZA0|CSN4_BOVIN	COP9 signalosome complex subunit 4 OS	COPS4	14	Carbamidomethyl, Carbamyl, Phospho, Glu->pyro-Glu	5.6	46.3	1	1016.8 (M:1016.8)	49.5	19.89
456	sp|Q5E983|EF1B_BOVIN	Elongation factor 1-beta OS	EEF1B	14	Carbamidomethyl, Carbamyl, Oxidation, Phospho	4.5	24.8	2	805.2 (M:805.2)	73.3	20.87
457	sp|Q3T122|EIF3D_BOVIN	Eukaryotic translation initiation factor 3 subunit D OS	EIF3D	14	Carbamidomethyl	5.8	63.9	1	907.6 (M:907.6)	39.4	21.3
458	sp|Q3T105|GALE_BOVIN	UDP-glucose 4-epimerase OS	GALE	14	Carbamidomethyl	6.8	38.2	1	966.2 (M:966.2)	62.9	19.99
459	sp|P63243|GBLP_BOVIN	Guanine nucleotide-binding protein subunit beta-2-like 1 OS	GNB2L1	14	Carbamidomethyl, Carbamyl	7.6	35.1	2	1019.5 (M:1019.5)	66.9	20.44
460	tr|E1BAV2|E1BAV2_BOVIN	Uncharacterized protein OS	HERC4	14	Carbamidomethyl, Gln->pyro-Glu, Carbamyl, Oxidation	5.8	118.5	2	629.1 (M:629.1)	18.2	20.71
461	tr|Q5W5U3|Q5W5U3_BOVIN	Hexokinase 1 OS	HK1	14	Carbamidomethyl, Phospho, Glu->pyro-Glu	6.3	102.1	2	721.6 (M:721.6)	18.4	20.97
462	tr|Q5E949|Q5E949_BOVIN	HMT1 hnRNP methyltransferase-like 2 isoform 3 OS	HRMT1L2	14	Carbamidomethyl, Carbamyl	5.3	40.5	2	809.3 (M:809.3)	45.6	20.85
463	sp|Q9XSG3|IDHC_BOVIN	Isocitrate dehydrogenase [NADP] cytoplasmic OS	IDH1	14	Carbamidomethyl, Carbamyl, Oxidation, Phospho	6.1	46.8	2	720.8 (M:720.8)	39.9	20.97
464	sp|A0JNA3|IMDH1_BOVIN	Inosine-5'-monophosphate dehydrogenase 1 OS	IMPDH1	14	Carbamidomethyl, Oxidation, Phospho	6.6	55.4	1	529.1 (M:529.1)	32.5	21.2
465	tr|Q08DH4|Q08DH4_BOVIN	Kinesin light chain 2 OS	KLC2	14	Carbamidomethyl, Carbamyl, Phospho, Glu->pyro-Glu	6.6	68.7	1	719.6 (M:719.6)	28.6	135.71
466	tr|F1MWR7|F1MWR7_BOVIN	Kinesin light chain 4 OS	KLC4	14	Carbamidomethyl, Carbamyl, Oxidation, Phospho, Glu->pyro-Glu	6.2	68	2	672.9 (M:672.9)	27.1	20.27
467	tr|F1MC11|F1MC11_BOVIN	Keratin, type I cytoskeletal 14 OS	KRT14	14	Carbamidomethyl, Carbamyl, Carboxymethyl, Phospho	5.1	51.9	2	823.9 (M:823.9)	31.7	27.89
468	sp|Q17QE2|LMCD1_BOVIN	LIM and cysteine-rich domains protein 1 OS	LMCD1	14	Carbamidomethyl, Gln->pyro-Glu, Carbamyl, Oxidation	8.4	40.7	1	624.4 (M:624.4)	46.8	20.49
469	tr|Q0VD16|Q0VD16_BOVIN	MAP2K1 protein OS	MAP2K1	14	Carbamidomethyl, Carbamyl, Phospho	6.2	43.4	1	842.8 (M:842.8)	48.3	95.18
470	sp|P46196|MK01_BOVIN	Mitogen-activated protein kinase 1 OS	MAPK1	14	Carbamidomethyl, Carbamyl, Oxidation, Phospho	6.5	41.3	5	554.7 (M:554.7)	48.6	23.2
471	tr|F1MHT3|F1MHT3_BOVIN	Uncharacterized protein (Fragment) OS	MYO5A	14	Carbamidomethyl, Carbamyl, Oxidation, Phospho, Glu->pyro-Glu	8.7	215.9	2	779.5 (M:779.5)	10.2	358.43
472	tr|E1B8X4|E1B8X4_BOVIN	Uncharacterized protein OS	NAE1	14	Carbamidomethyl, Carbamyl	5.3	60.3	1	821.9 (M:821.9)	42.9	20.43
473	tr|A6H7J6|A6H7J6_BOVIN	P4HB protein OS	P4HB	14	Gln->pyro-Glu, Carbamyl	4.8	57.2	2	751.5 (M:751.5)	42.4	19.73
474	sp|P55859|PNPH_BOVIN	Purine nucleoside phosphorylase OS	PNP	14	Carbamidomethyl, Carbamyl, Oxidation, Phospho, Glu->pyro-Glu	5.9	32	3	903.7 (M:903.7)	36.7	19.71
475	tr|F1MV22|F1MV22_BOVIN	Amidophosphoribosyltransferase OS	PPAT	14	Carbamidomethyl, Carbamyl, Carboxymethyl, Phospho	6.2	59.9	2	655.7 (M:655.7)	28	221.54
476	sp|Q3T0E7|PP1A_BOVIN	Serine/threonine-protein phosphatase PP1-alpha catalytic subunit OS	PPP1CA	14	Carbamidomethyl, Gln->pyro-Glu, Phospho	5.9	37.5	3	1024.4 (M:1024.4)	62.1	19.95
477	sp|Q0P594|PP2AB_BOVIN	Serine/threonine-protein phosphatase 2A catalytic subunit beta isoform OS	PPP2CB	14	Carbamidomethyl, Gln->pyro-Glu, Carbamyl, Phospho	5.2	35.5	1	917.6 (M:917.6)	56	21.44
478	sp|P00515|KAP2_BOVIN	cAMP-dependent protein kinase type II-alpha regulatory subunit OS	PRKAR2A	14	Carbamidomethyl, Carbamyl, Oxidation, Phospho	4.8	45.1	1	1006.8 (M:1006.8)	45.4	20.23
479	tr|F1MXE4|F1MXE4_BOVIN	26S proteasome non-ATPase regulatory subunit 6 OS	PSMD6	14	Carbamidomethyl	5.5	45.6	2	664.0 (M:664.0)	36	20.14
480	tr|F1MWL1|F1MWL1_BOVIN	Uncharacterized protein (Fragment) OS	PTPN12	14	Carbamidomethyl, Gln->pyro-Glu, Carbamyl, Phospho	5.6	84.8	1	803.3 (M:803.3)	29.4	19.67
481	tr|A8KC67|A8KC67_BOVIN	Ran GTPase activating protein 1 OS	RANGAP1	14	Carbamidomethyl, Gln->pyro-Glu, Carbamyl, Oxidation, Phospho, Glu->pyro-Glu	4.6	62.9	2	837.6 (M:837.6)	25.8	22.6
482	sp|Q17QG3|RIPL1_BOVIN	RILP-like protein 1 OS	RILPL1	14	Carbamidomethyl, Carbamyl, Oxidation, Glu->pyro-Glu	5.1	47	2	737.5 (M:737.5)	47.6	21.39
483	sp|Q3T169|RS3_BOVIN	40S ribosomal protein S3 OS	RPS3	14	Carbamidomethyl, Phospho	9.7	26.7	5	847.4 (M:847.4)	63.8	21.26
484	sp|A0JN52|SF3B3_BOVIN	Splicing factor 3B subunit 3 OS	SF3B3	14	Carbamidomethyl, Carboxymethyl, Oxidation	5.1	135.5	1	872.8 (M:872.8)	15.9	21
485	tr|Q2KJH0|Q2KJH0_BOVIN	Tropomodulin 3 (Ubiquitous) OS	TMOD3	14	Gln->pyro-Glu, Carbamyl, Oxidation	4.9	38.2	2	892.3 (M:892.3)	40.1	19.91
486	tr|F1N3B9|F1N3B9_BOVIN	Uncharacterized protein OS	TRIP13	14	Carbamidomethyl, Gln->pyro-Glu, Carbamyl, Oxidation, Phospho	5.7	48.6	1	718.2 (M:718.2)	37	19.24
487	tr|A4IFN7|A4IFN7_BOVIN	UBE3A protein OS	UBE3A	14	Carbamidomethyl, Carbamyl, Phospho, Glu->pyro-Glu	5	100.3	2	782.2 (M:782.2)	25.9	20.36
488	tr|Q0IIM6|Q0IIM6_BOVIN	Ubiquitin carboxyl-terminal hydrolase OS	USP8	14	Carbamidomethyl, Carbamyl, Oxidation, Phospho	8	124.2	2	546.2 (M:546.2)	20.1	27.32
489	sp|P17248|SYWC_BOVIN	Tryptophan--tRNA ligase, cytoplasmic OS	WARS	14	Carbamidomethyl, Carbamyl, Oxidation, Phospho, Glu->pyro-Glu	5.5	53.8	2	965.5 (M:965.5)	38.9	20.3
490	tr|Q28194|Q28194_BOVIN	Thrombospondin-1 (Fragment) OS	2	13	Carbamidomethyl, Gln->pyro-Glu, Phospho	7.9	25	1	679.8 (M:679.8)	61.6	21.27
491	tr|G3N0K3|G3N0K3_BOVIN	40S ribosomal protein S4 OS	3	13	Carbamidomethyl, Carbamyl, Oxidation, Phospho	10.1	29.5	5	711.0 (M:711.0)	44.7	258.07
492	tr|F1N412|F1N412_BOVIN	Uncharacterized protein OS	AACS	13	Carbamidomethyl, Gln->pyro-Glu, Carbamyl, Carboxymethyl, Oxidation, Phospho, Glu->pyro-Glu	6.1	75	2	455.6 (M:455.6)	25.3	27.47
493	tr|A4IFE6|A4IFE6_BOVIN	ABCE1 protein OS	ABCE1	13	Carbamidomethyl, Carbamyl, Carboxymethyl	8.6	67.2	1	589.1 (M:589.1)	26	20.56
494	tr|F1MR63|F1MR63_BOVIN	Uncharacterized protein OS	ABHD14A	13	Carbamidomethyl, Carbamyl	5.7	55.5	2	649.8 (M:649.8)	41.7	19.94
495	tr|F1MBW3|F1MBW3_BOVIN	Uncharacterized protein (Fragment) OS	ACSL4	13	Carbamidomethyl, Carbamyl	8.8	80.6	3	495.9 (M:495.9)	26.2	226.2
496	tr|Q3ZBY4|Q3ZBY4_BOVIN	Aldolase C, fructose-bisphosphate OS	ALDOC	13	Carbamidomethyl, Carboxymethyl, Phospho	6.2	39.4	1	743.8 (M:743.8)	38.5	7368.28
497	tr|F1MD79|F1MD79_BOVIN	Uncharacterized protein (Fragment) OS	ANKFY1	13	Carbamidomethyl, Carbamyl, Phospho	5.7	130	1	701.0 (M:701.0)	17.6	19.83
498	tr|E1BNG8|E1BNG8_BOVIN	Uncharacterized protein OS	BIN1	13	Carbamidomethyl, Carbamyl, Oxidation, Phospho	5	63.9	2	719.8 (M:719.8)	34.1	22.18
499	sp|Q5EAC7|CPIN1_BOVIN	Anamorsin OS	CIAPIN1	13	Carbamidomethyl, Carbamyl, Carboxymethyl	5.2	33.2	1	695.6 (M:695.6)	58.7	21.03
500	sp|Q3SYU6|CNN2_BOVIN	Calponin-2 OS	CNN2	13	Carbamidomethyl, Carbamyl, Oxidation	7.6	33.4	2	868.8 (M:868.8)	59.5	19.94
501	tr|A1L523|A1L523_BOVIN	Copine II (Fragment) OS	CPNE2	13	Carbamidomethyl	5.5	59.9	2	871.5 (M:871.5)	32.6	20.27
502	tr|Q1RMT6|Q1RMT6_BOVIN	Drebrin 1 OS	DBN1	13	Carbamidomethyl, Carbamyl, Phospho	4.4	72.1	1	886.2 (M:886.2)	35.5	25.85
503	sp|Q5E954|DNJA1_BOVIN	DnaJ homolog subfamily A member 1 OS	DNAJA1	13	Carbamidomethyl, Gln->pyro-Glu, Oxidation	6.7	44.9	3	686.1 (M:686.1)	46.9	20.65
504	sp|Q2KIT4|DNJB4_BOVIN	DnaJ homolog subfamily B member 4 OS	DNAJB4	13	Carbamidomethyl, Glu->pyro-Glu	8.7	37.8	1	621.4 (M:621.4)	44.2	114.13
505	sp|Q5E9D5|DEST_BOVIN	Destrin OS	DSTN	13	Carbamidomethyl, Carbamyl, Carboxymethyl, Oxidation, Phospho	8.1	18.5	1	626.0 (M:626.0)	70.3	20.66
506	tr|E1BJV0|E1BJV0_BOVIN	Uncharacterized protein OS	EHD4	13	Carbamidomethyl, Carbamyl, Oxidation, Phospho, Glu->pyro-Glu	7.1	61	1	660.5 (M:660.5)	30.2	225.53
507	sp|Q2KHU8|IF2G_BOVIN	Eukaryotic translation initiation factor 2 subunit 3 OS	EIF2S3	13	Carbamidomethyl, Carbamyl	8.7	51	4	794.1 (M:794.1)	42.8	20.33
508	sp|Q3ZCK1|EIF3L_BOVIN	Eukaryotic translation initiation factor 3 subunit L OS	EIF3L	13	Carbamidomethyl, Gln->pyro-Glu, Carbamyl	5.9	66.7	1	843.8 (M:843.8)	27.8	20.77
509	tr|G5E5T1|G5E5T1_BOVIN	Uncharacterized protein (Fragment) OS	EPS8L2	13	Carbamidomethyl, Carbamyl, Oxidation, Phospho, Glu->pyro-Glu	6.8	64.5	2	869.2 (M:869.2)	28.6	20.51
510	tr|E1BPW2|E1BPW2_BOVIN	Uncharacterized protein OS	ERC1	13	Carbamidomethyl, Gln->pyro-Glu, Carbamyl, Carboxymethyl, Oxidation, Phospho, Glu->pyro-Glu	5.7	128.1	1	499.1 (M:499.1)	10.4	527.4
511	sp|Q2KJI3|FA49B_BOVIN	Protein FAM49B OS	FAM49B	13	Carbamidomethyl, Gln->pyro-Glu, Carbamyl, Oxidation	5.8	36.7	1	700.8 (M:700.8)	49.7	20.41
512	tr|E1BJQ7|E1BJQ7_BOVIN	Uncharacterized protein OS	GIPC1	13	Carbamidomethyl, Carbamyl, Oxidation, Phospho	5.8	35.9	1	614.5 (M:614.5)	40.8	237.82
513	tr|F1ML12|F1ML12_BOVIN	Glutaredoxin-3 OS	GLRX3	13	Carbamidomethyl, Gln->pyro-Glu, Oxidation	5.6	37.3	2	567.7 (M:567.7)	35.9	24.31
514	tr|E1BME6|E1BME6_BOVIN	Hexokinase (Fragment) OS	HK2	13	Carbamidomethyl, Carbamyl, Oxidation, Phospho	5.8	102	1	763.4 (M:763.4)	17.1	19.7
515	tr|E1BBQ3|E1BBQ3_BOVIN	Elongator complex protein 1 OS	IKBKAP	13	Carbamidomethyl, Carbamyl	5.7	133.3	1	509.7 (M:509.7)	13.4	21.31
516	tr|E1BEW3|E1BEW3_BOVIN	Uncharacterized protein OS	IPO11	13	Carbamidomethyl, Carbamyl	5.2	112.2	1	660.6 (M:660.6)	19.8	19.61
517	sp|Q8SPJ1|PLAK_BOVIN	Junction plakoglobin OS	JUP	13	Carbamidomethyl, Carbamyl, Oxidation, Phospho	5.8	81.8	1	583.9 (M:583.9)	23.5	20.61
518	sp|Q3SYS9|KBP_BOVIN	KIF1-binding protein OS	KBP	13	Carbamidomethyl, Gln->pyro-Glu, Carbamyl, Oxidation, Phospho	5.4	72	1	671.0 (M:671.0)	38.5	20.65
519	tr|E1BM42|E1BM42_BOVIN	Uncharacterized protein OS	KIAA1468	13	Carbamidomethyl, Carbamyl, Oxidation, Phospho, Glu->pyro-Glu	5.2	133.9	1	653.7 (M:653.7)	16.2	19.77
520	tr|E1BAV9|E1BAV9_BOVIN	Kinesin-like protein OS	KIF1C	13	Carbamidomethyl, Carbamyl, Oxidation, Phospho	6.6	122.9	1	550.1 (M:550.1)	16.3	23.2
521	sp|A2VE08|IMA5_BOVIN	Importin subunit alpha-5 OS	KPNA1	13	Carbamidomethyl, Carbamyl	4.9	60.2	1	695.0 (M:695.0)	35.3	21.35
522	tr|F1MIZ9|F1MIZ9_BOVIN	Importin subunit alpha OS	KPNA3	13	Carbamidomethyl, Phospho	4.7	55	1	664.0 (M:664.0)	36.4	19.88
523	tr|F1MHE7|F1MHE7_BOVIN	Uncharacterized protein OS	LRRC40	13	Carbamidomethyl, Carbamyl, Phospho	6.1	68.4	2	504.5 (M:504.5)	31.6	18.27
524	tr|A7E3T7|A7E3T7_BOVIN	S-adenosylmethionine synthase OS	MAT2A	13	Carbamidomethyl, Oxidation	6	43.7	1	804.6 (M:804.6)	46.6	20.58
525	tr|E1BQ16|E1BQ16_BOVIN	Uncharacterized protein OS	MGEA5	13	Carbamidomethyl, Carbamyl, Carboxymethyl, Phospho	4.8	102.8	1	550.6 (M:550.6)	20.6	20.25
526	sp|Q3MHF7|MTAP_BOVIN	S-methyl-5'-thioadenosine phosphorylase OS	MTAP	13	Carbamidomethyl, Carboxymethyl, Phospho, Glu->pyro-Glu	7.1	31.2	2	714.2 (M:714.2)	60.1	169.38
527	sp|Q3T0Q4|NDKB_BOVIN	Nucleoside diphosphate kinase B OS	NME2	13	Carbamidomethyl, Carbamyl, Oxidation	7.8	17.3	2	710.5 (M:710.5)	67.1	21.81
528	tr|F1ME97|F1ME97_BOVIN	5-oxoprolinase OS	OPLAH	13	Carbamidomethyl, Carbamyl, Phospho	6	137.3	1	561.0 (M:561.0)	16.6	252.26
529	tr|Q3ZBH5|Q3ZBH5_BOVIN	Proliferation-associated 2G4, 38kDa OS	PA2G4	13	Carbamidomethyl, Carbamyl, Phospho	6.1	43.8	1	413.4 (M:413.4)	40.1	27.74
530	sp|Q5E946|PARK7_BOVIN	Protein deglycase DJ-1 OS	PARK7	13	Carbamidomethyl, Carbamyl, Oxidation	6.8	20	1	731.6 (M:731.6)	64.6	21.27
531	tr|Q3SYT9|Q3SYT9_BOVIN	Poly(RC) binding protein 2 OS	PCBP2	13	Carbamidomethyl, Carbamyl, Oxidation, Phospho	6.6	36.8	2	879.2 (M:879.2)	65	20.19
532	tr|G3MY19|G3MY19_BOVIN	PDZ and LIM domain 5 OS	PDLIM5	13	Carbamidomethyl, Carboxymethyl	8.8	58.8	1	668.2 (M:668.2)	29.8	259.52
533	tr|A6QL99|A6QL99_BOVIN	6-phosphofructo-2-kinase/fructose-2,6-bisphosphatase 2 OS	PFKFB2	13	Carbamidomethyl, Gln->pyro-Glu, Carbamyl, Phospho	6.5	54	6	670.6 (M:670.6)	33.5	20.87
534	tr|Q32KN6|Q32KN6_BOVIN	Phosphoglycerate kinase OS	PGK2	13	Carbamidomethyl, Carbamyl, Oxidation, Phospho	8.5	44.7	1	775.7 (M:775.7)	30.5	28.41
535	sp|Q58DN4|PPME1_BOVIN	Protein phosphatase methylesterase 1 OS	PPME1	13	Carbamidomethyl, Phospho	5.7	41.7	1	598.2 (M:598.2)	42.1	20.03
536	sp|Q9BGI3|PRDX2_BOVIN	Peroxiredoxin-2 OS	PRDX2	13	Carbamidomethyl, Gln->pyro-Glu, Glu->pyro-Glu	5.4	21.9	1	884.1 (M:884.1)	59.3	21.7
537	sp|Q9BGI1|PRDX5_BOVIN	Peroxiredoxin-5, mitochondrial OS	PRDX5	13	Carbamidomethyl, Carbamyl, Carboxymethyl, Phospho, Glu->pyro-Glu	8.3	23.2	2	866.4 (M:866.4)	58	20.03
538	tr|F1MZX0|F1MZX0_BOVIN	Protein kinase C delta type OS	PRKCD	13	Carbamidomethyl, Carbamyl, Phospho	8.2	77.3	2	428.8 (M:428.8)	22	245.4
539	tr|A6QR59|A6QR59_BOVIN	PTK2B protein OS	PTK2B	13	Carbamidomethyl, Carbamyl, Carboxymethyl, Oxidation, Phospho	6	115.6	2	563.1 (M:563.1)	16.9	20.99
540	tr|F1MXS1|F1MXS1_BOVIN	E3 SUMO-protein ligase RanBP2 OS	RANBP2	13	Carbamidomethyl, Carbamyl, Carboxymethyl, Oxidation, Phospho	5.5	336.6	2	547.6 (M:547.6)	6.2	264.35
541	tr|A2VE06|A2VE06_BOVIN	40S ribosomal protein S4 OS	RPS4Y1	13	Carbamidomethyl, Carbamyl, Oxidation, Phospho	10.2	29.6	1	647.3 (M:647.3)	44.5	203.23
542	sp|A6QNT8|SC24A_BOVIN	Protein transport protein Sec24A OS	SEC24A	13	Gln->pyro-Glu, Carbamyl, Phospho	6.9	120	1	609.2 (M:609.2)	16.1	175.44
543	tr|A4FV69|A4FV69_BOVIN	SERPINB5 protein OS	SERPINB5	13	Carbamidomethyl, Gln->pyro-Glu, Carbamyl, Glu->pyro-Glu	5.2	28.2	1	883.6 (M:883.6)	62.5	20.74
544	tr|F6R2J7|F6R2J7_BOVIN	Uncharacterized protein OS	SETD3	13	Carbamyl, Phospho	5.6	67.1	2	498.6 (M:498.6)	28.6	123.55
545	tr|Q0IIA3|Q0IIA3_BOVIN	Sorcin OS	SRI	13	Carbamidomethyl, Gln->pyro-Glu, Phospho	5.1	20.3	1	765.0 (M:765.0)	72.1	21.12
546	tr|F1MI92|F1MI92_BOVIN	Uncharacterized protein OS	SSH3	13	Carbamidomethyl, Gln->pyro-Glu, Oxidation, Phospho, Glu->pyro-Glu	5.4	71.1	2	698.7 (M:698.7)	25.6	20.72
547	sp|Q56JV6|TWF1_BOVIN	Twinfilin-1 OS	TWF1	13	Carbamidomethyl	6.5	40.2	1	909.6 (M:909.6)	50.6	20.75
548	sp|O62768|TRXR1_BOVIN	Thioredoxin reductase 1, cytoplasmic OS	TXNRD1	13	Carbamidomethyl	6.1	54.8	4	704.7 (M:704.7)	43.3	19.97
549	tr|E1BEK9|E1BEK9_BOVIN	Uncharacterized protein OS	UPF1	13	Carbamidomethyl, Carbamyl, Carboxymethyl, Phospho	6.2	124.2	1	507.4 (M:507.4)	18.2	20.66
550	tr|E1BCH9|E1BCH9_BOVIN	Uncharacterized protein OS	VCPIP1	13	Carbamidomethyl, Gln->pyro-Glu, Carbamyl, Carboxymethyl, Oxidation, Phospho, Glu->pyro-Glu	6.7	134.5	2	523.4 (M:523.4)	18.4	174.01
551	tr|F1MVW4|F1MVW4_BOVIN	Uncharacterized protein (Fragment) OS	XPO4	13	Carbamidomethyl, Carbamyl, Oxidation, Phospho	5	129.8	1	610.3 (M:610.3)	16.9	186.37
552	tr|E1BNA9|E1BNA9_BOVIN	Uncharacterized protein OS	ZZEF1	13	Carbamidomethyl, Carbamyl, Oxidation, Phospho	5.6	330.9	1	578.3 (M:578.3)	7.2	161.64
553	tr|M1ZMP2|M1ZMP2_BOVIN	Aldehyde oxidase 1 OS	2	12	Carbamidomethyl, Gln->pyro-Glu, Carbamyl, Oxidation, Phospho	7.1	147.2	2	587.8 (M:587.8)	15	146.39
554	tr|A0A0E3KDE6|A0A0E3KDE6_BVDV	Genome polyprotein OS	4	12	Carbamidomethyl, Gln->pyro-Glu, Carbamyl, Carboxymethyl, Oxidation, Phospho	8.7	437.6	11	511.1 (M:511.1)	2.3	762.04
555	tr|G3X7M4|G3X7M4_BOVIN	Uncharacterized protein OS	4	12	Carbamyl, Phospho	4.5	68.6	4	867.4 (M:867.4)	21.7	20.62
556	tr|F1MZ03|F1MZ03_BOVIN	ACAP2 protein OS	ACAP2	12	Carbamidomethyl, Gln->pyro-Glu, Carbamyl	6.4	88.2	1	647.1 (M:647.1)	26.2	21
557	sp|Q0III9|ACTN3_BOVIN	Alpha-actinin-3 OS	ACTN3	12	Carbamidomethyl, Carbamyl, Oxidation	5.3	103.1	2	903.7 (M:903.7)	12.5	21.13
558	sp|A7MB62|ARP2_BOVIN	Actin-related protein 2 OS	ACTR2	12	Carbamidomethyl, Carboxymethyl, Oxidation	6.3	44.7	2	676.8 (M:676.8)	31	21.23
559	tr|F1MHL2|F1MHL2_BOVIN	Uncharacterized protein OS	ANKS1A	12	Carbamidomethyl, Carbamyl, Carboxymethyl, Oxidation, Phospho, Glu->pyro-Glu	6	123.1	1	470.4 (M:470.4)	15.5	115.31
560	sp|Q3SYW1|AP1M2_BOVIN	AP-1 complex subunit mu-2 OS	AP1M2	12	Carbamyl, Oxidation, Phospho	7.7	48.1	1	629.1 (M:629.1)	33.3	21.28
561	sp|Q32PG1|AP3B1_BOVIN	AP-3 complex subunit beta-1 OS	AP3B1	12	Carbamidomethyl, Carbamyl, Oxidation, Phospho	5.9	119.9	1	542.9 (M:542.9)	12.9	19.76
562	sp|P23196|APEX1_BOVIN	DNA-(apurinic or apyrimidinic site) lyase OS	APEX1	12	Carbamidomethyl, Gln->pyro-Glu	8.3	35.5	1	571.4 (M:571.4)	50.9	20.33
563	sp|P53619|COPD_BOVIN	Coatomer subunit delta OS	ARCN1	12	Carbamidomethyl, Carbamyl, Carboxymethyl, Oxidation, Phospho	5.9	57.2	1	538.7 (M:538.7)	28.6	20.72
564	sp|P84081|ARF2_BOVIN	ADP-ribosylation factor 2 OS	ARF2	12	Gln->pyro-Glu, Carbamyl, Oxidation, Phospho	6.2	20.7	1	890.5 (M:890.5)	54.7	20.45
565	tr|E1BG38|E1BG38_BOVIN	Uncharacterized protein (Fragment) OS	ARHGEF1	12	Carbamidomethyl, Gln->pyro-Glu, Carbamyl	5.6	105.9	1	522.9 (M:522.9)	17.8	20.37
566	tr|E1BH30|E1BH30_BOVIN	Uncharacterized protein OS	ATG2B	12	Carbamyl, Oxidation, Phospho	5.5	232.4	1	525.5 (M:525.5)	7	312.18
567	tr|A2VE51|A2VE51_BOVIN	BAG3 protein OS	BAG3	12	Oxidation, Phospho	6.3	62	2	705.3 (M:705.3)	29.7	20.52
568	sp|Q2TA08|BAG5_BOVIN	BAG family molecular chaperone regulator 5 OS	BAG5	12	Carbamidomethyl, Carbamyl, Phospho	5.7	50.9	1	611.8 (M:611.8)	39.4	20.68
569	tr|F1MY28|F1MY28_BOVIN	Uncharacterized protein OS	BAG6	12	Carbamyl, Phospho	5.4	118.7	2	678.6 (M:678.6)	15.3	19.75
570	tr|A5D7K0|A5D7K0_BOVIN	BLVRA protein OS	BLVRA	12	Carbamidomethyl	5.8	33.6	1	726.3 (M:726.3)	55.4	19.78
571	tr|F1MAY4|F1MAY4_BOVIN	Uncharacterized protein OS	CCDC88A	12	Carbamidomethyl, Carbamyl, Phospho	6	216.5	3	826.5 (M:826.5)	9.2	21.29
572	sp|Q5EA61|KCRB_BOVIN	Creatine kinase B-type OS	CKB	12	Carbamidomethyl, Carbamyl, Carboxymethyl, Phospho	5.5	42.7	1	830.6 (M:830.6)	53.5	20.92
573	tr|E1BQ15|E1BQ15_BOVIN	Uncharacterized protein OS	CLASP2	12	Carbamidomethyl, Carbamyl, Carboxymethyl, Oxidation, Phospho	8.6	168.1	1	700.5 (M:700.5)	11.8	19.4
574	sp|A2VDR8|COG7_BOVIN	Conserved oligomeric Golgi complex subunit 7 OS	COG7	12	Carbamidomethyl, Carbamyl, Oxidation, Phospho, Glu->pyro-Glu	5.1	86.5	1	524.1 (M:524.1)	20.9	21.54
575	sp|Q9GKI7-2|C43BP_BOVIN	Isoform 2 of Collagen type IV alpha-3-binding protein OS	COL4A3BP	12	Carbamidomethyl, Gln->pyro-Glu	5.3	68	2	552.4 (M:552.4)	26.1	21.45
576	sp|P68399|CSK21_BOVIN	Casein kinase II subunit alpha OS	CSNK2A1	12	Carbamidomethyl, Gln->pyro-Glu, Carbamyl	7.3	45.1	2	567.0 (M:567.0)	36.3	20.11
577	sp|Q58DW2|CGL_BOVIN	Cystathionine gamma-lyase OS	CTH	12	Carbamidomethyl, Gln->pyro-Glu, Carbamyl, Phospho	6	44.4	3	674.2 (M:674.2)	39.5	18.99
578	tr|F1MMR6|F1MMR6_BOVIN	Cathepsin D OS	CTSD	12	Carbamidomethyl, Carbamyl, Oxidation	7.6	44.7	3	669.0 (M:669.0)	31.8	20.64
579	tr|F1MYD0|F1MYD0_BOVIN	Uncharacterized protein OS	CUL1	12	Carbamidomethyl, Gln->pyro-Glu, Carbamyl, Carboxymethyl, Phospho	8.2	89.6	2	577.5 (M:577.5)	20.4	241.58
580	tr|F1N371|F1N371_BOVIN	Uncharacterized protein OS	DAB2	12	Carbamidomethyl, Carbamyl, Phospho	5.6	82.4	3	463.3 (M:463.3)	26.2	158.02
581	tr|E1BBI8|E1BBI8_BOVIN	Uncharacterized protein OS	DCTN4	12	Carbamidomethyl, Carbamyl, Phospho	7.5	53.2	1	604.7 (M:604.7)	49.3	19.41
582	sp|Q3ZBV2|DD19A_BOVIN	ATP-dependent RNA helicase DDX19A OS	DDX19A	12	Carbamidomethyl, Carbamyl	6.3	54	2	635.2 (M:635.2)	37.7	19.69
583	tr|Q2YDF3|Q2YDF3_BOVIN	DEAD (Asp-Glu-Ala-As) box polypeptide 19B OS	DDX19B	12	Carbamidomethyl, Carbamyl	8.6	54.4	2	665.2 (M:665.2)	37.2	19.85
584	tr|G5E631|G5E631_BOVIN	Uncharacterized protein OS	DDX3X	12	Carbamidomethyl, Carbamyl, Carboxymethyl, Phospho	6.7	73.1	5	750.7 (M:750.7)	23.6	234.58
585	sp|Q2HJ94|DNJA2_BOVIN	DnaJ homolog subfamily A member 2 OS	DNAJA2	12	Carbamidomethyl, Gln->pyro-Glu, Oxidation, Phospho	6.1	45.7	3	684.9 (M:684.9)	43.9	21.07
586	sp|Q2HJH1|DNPEP_BOVIN	Aspartyl aminopeptidase OS	DNPEP	12	Carbamidomethyl, Carbamyl, Carboxymethyl	6.4	51.8	1	715.9 (M:715.9)	44.4	20.36
587	sp|Q58D56|DRG2_BOVIN	Developmentally-regulated GTP-binding protein 2 OS	DRG2	12	Carbamidomethyl, Carbamyl, Oxidation	8.9	40.7	1	532.8 (M:532.8)	39	20.24
588	sp|Q2T9N1|F1142_BOVIN	Protein FAM114A2 OS	FAM114A1	12	Carbamidomethyl, Phospho	4.8	54.8	2	674.1 (M:674.1)	31.8	20.34
589	sp|Q2KI95|FHL2_BOVIN	Four and a half LIM domains protein 2 OS	FHL2	12	Carbamidomethyl, Gln->pyro-Glu, Carbamyl, Oxidation	7.6	32.1	1	517.0 (M:517.0)	45.9	22.1
590	tr|E1BH49|E1BH49_BOVIN	Uncharacterized protein OS	FSIP2	12	Carbamidomethyl, Carbamyl, Carboxymethyl, Oxidation, Phospho, Glu->pyro-Glu	6.1	770.8	2	868.0 (M:868.0)	1.8	532.31
591	sp|A6H768|GALK1_BOVIN	Galactokinase OS	GALK1	12	Carbamidomethyl, Carbamyl, Oxidation, Phospho	5.8	42.2	2	596.8 (M:596.8)	48.5	20.83
592	sp|Q5EA79|GALM_BOVIN	Aldose 1-epimerase OS	GALM	12	Carbamidomethyl, Carbamyl, Carboxymethyl, Phospho	5.9	37.6	1	667.2 (M:667.2)	40.6	145.86
593	tr|A6H7J3|A6H7J3_BOVIN	GAN protein OS	GAN	12	Carbamidomethyl, Gln->pyro-Glu, Carbamyl, Phospho	5.5	67.6	1	495.3 (M:495.3)	21.4	229.69
594	sp|A4FV08|GNPI1_BOVIN	Glucosamine-6-phosphate isomerase 1 OS	GNPDA1	12	Carbamidomethyl, Carbamyl	6.4	32.6	2	732.1 (M:732.1)	67.1	20.4
595	tr|F1MT25|F1MT25_BOVIN	Uncharacterized protein OS	HDLBP	12	Carbamidomethyl, Carbamyl, Oxidation, Phospho	8.5	139.5	2	538.8 (M:538.8)	12.1	462.56
596	tr|F1MWU9|F1MWU9_BOVIN	Uncharacterized protein OS	HSPA6	12	Carbamidomethyl, Gln->pyro-Glu, Carbamyl, Carboxymethyl, Phospho	5.7	70.9	1	915.8 (M:915.8)	19.9	21.04
597	tr|Q2KJ77|Q2KJ77_BOVIN	HSPA (Heat shock 70kDa) binding protein, cytoplasmic cochaperone 1 OS	HSPBP1	12	Carbamidomethyl, Carbamyl, Oxidation	5.1	39.2	1	706.3 (M:706.3)	53.2	240.35
598	tr|F1MN32|F1MN32_BOVIN	Uncharacterized protein OS	ITPKC	12	Carbamidomethyl, Carbamyl, Phospho	5.3	74.8	2	558.5 (M:558.5)	26.2	21.24
599	tr|E1BBN7|E1BBN7_BOVIN	Kinesin-like protein OS	KIF1B	12	Carbamidomethyl, Carbamyl, Carboxymethyl, Oxidation, Phospho	5.5	204.4	1	595.3 (M:595.3)	9.3	20.39
600	tr|F6RAG5|F6RAG5_BOVIN	Kinesin-like protein OS	KIF5C	12	Carbamidomethyl, Carbamyl, Phospho, Glu->pyro-Glu	5.9	109.1	2	777.0 (M:777.0)	13	147.98
601	tr|Q58D86|Q58D86_BOVIN	Likely ortholog of kinesin light chain 2 OS	KLC2	12	Carbamidomethyl, Gln->pyro-Glu, Carbamyl, Phospho, Glu->pyro-Glu	5.2	36.8	1	622.8 (M:622.8)	28.4	195.08
602	tr|G3MXL3|G3MXL3_BOVIN	Uncharacterized protein (Fragment) OS	KRT3	12	Carbamidomethyl, Carbamyl, Oxidation, Phospho	5.8	62.9	1	488.3 (M:488.3)	14.1	337.35
603	sp|Q3B7M5|LASP1_BOVIN	LIM and SH3 domain protein 1 OS	LASP1	12	Carbamidomethyl, Gln->pyro-Glu, Carbamyl, Oxidation, Phospho	6.6	29.7	1	744.5 (M:744.5)	46.2	21.28
604	tr|A8E4L8|A8E4L8_BOVIN	LMO7 protein OS	LMO7	12	Carbamidomethyl, Carbamyl, Phospho, Glu->pyro-Glu	8.1	157.5	1	681.8 (M:681.8)	12	22.03
605	sp|Q3SZH7|LKHA4_BOVIN	Leukotriene A-4 hydrolase OS	LTA4H	12	Carbamidomethyl, Carbamyl, Oxidation, Phospho	5.9	69.3	1	761.8 (M:761.8)	26.5	21.25
606	tr|B8YB77|B8YB77_BOVIN	Malic enzyme OS	ME1	12	Carbamidomethyl, Gln->pyro-Glu, Carbamyl	5.9	63.3	3	508.0 (M:508.0)	28.2	20.21
607	tr|E1BP87|E1BP87_BOVIN	Uncharacterized protein (Fragment) OS	MYH4	12	Carbamidomethyl, Gln->pyro-Glu, Carbamyl, Carboxymethyl, Oxidation, Phospho, Glu->pyro-Glu	5.6	222.9	1	618.5 (M:618.5)	5.3	15077.7
608	tr|E1BPX8|E1BPX8_BOVIN	Uncharacterized protein (Fragment) OS	MYH7B	12	Carbamidomethyl, Gln->pyro-Glu, Carbamyl, Carboxymethyl, Oxidation, Phospho	5.7	221.4	1	495.1 (M:495.1)	5.9	15076.9
609	sp|P52175|NDKA2_BOVIN	Nucleoside diphosphate kinase A 2 OS	NME1-2	12	Carbamidomethyl, Carbamyl, Oxidation	7.8	17.3	5	525.4 (M:525.4)	72.4	22.1
610	sp|Q17QG2|NUDC_BOVIN	Nuclear migration protein nudC OS	NUDC	12	Carbamyl, Phospho	5.2	38.2	1	661.2 (M:661.2)	38.9	21.22
611	tr|Q24K19|Q24K19_BOVIN	Nucleoporin 54kDa OS	NUP54	12	Carbamidomethyl, Carbamyl, Oxidation, Phospho	6.5	55.9	2	654.2 (M:654.2)	33.3	20.29
612	tr|Q3T0Y1|Q3T0Y1_BOVIN	OTU domain, ubiquitin aldehyde binding 1 OS	OTUB1	12	Carbamidomethyl, Gln->pyro-Glu, Carboxymethyl, Oxidation, Phospho, Glu->pyro-Glu	4.9	31.3	1	944.7 (M:944.7)	57.6	20.42
613	tr|F1MJW5|F1MJW5_BOVIN	PALLD protein (Fragment) OS	PALLD	12	Carbamidomethyl, Carbamyl, Phospho, Glu->pyro-Glu	6.4	125.1	1	580.4 (M:580.4)	14.1	20.44
614	sp|P13696|PEBP1_BOVIN	Phosphatidylethanolamine-binding protein 1 OS	PEBP1	12	Carbamidomethyl	7	21	2	789.3 (M:789.3)	77.5	20.41
615	sp|Q5EAD2|SERA_BOVIN	D-3-phosphoglycerate dehydrogenase OS	PHGDH	12	Carbamidomethyl, Carbamyl, Oxidation	6.5	56.4	1	757.1 (M:757.1)	28.7	21.3
616	tr|F1MG56|F1MG56_BOVIN	Serine/threonine-protein phosphatase 2A 55 kDa regulatory subunit B OS	PPP2R2A	12	Carbamidomethyl, Phospho	6	53	2	608.6 (M:608.6)	47.3	20.57
617	sp|P48452|PP2BA_BOVIN	Serine/threonine-protein phosphatase 2B catalytic subunit alpha isoform OS	PPP3CA	12	Carbamidomethyl, Carbamyl, Oxidation	5.6	58.6	6	764.7 (M:764.7)	31.3	20.22
618	sp|P04409|KPCA_BOVIN	Protein kinase C alpha type OS	PRKCA	12	Carbamidomethyl, Gln->pyro-Glu, Carbamyl, Phospho	6.6	76.8	1	641.4 (M:641.4)	21.9	21.64
619	sp|Q3T0X5|PSA1_BOVIN	Proteasome subunit alpha type-1 OS	PSMA1	12	Carbamidomethyl, Carbamyl, Phospho	6.1	29.6	1	505.7 (M:505.7)	64.3	21.07
620	sp|Q3ZBG0|PSA7_BOVIN	Proteasome subunit alpha type-7 OS	PSMA7	12	Carbamidomethyl, Carbamyl	8.6	27.9	2	879.3 (M:879.3)	59.3	19.89
621	tr|F1MG70|F1MG70_BOVIN	26S protease regulatory subunit 6B OS	PSMC4	12	Carbamidomethyl, Carbamyl, Oxidation, Phospho	5.1	47.2	3	947.8 (M:947.8)	44.6	21.07
622	sp|Q58DA0|PSMD4_BOVIN	26S proteasome non-ATPase regulatory subunit 4 OS	PSMD4	12	Carbamidomethyl, Carbamyl	4.7	41.4	4	855.7 (M:855.7)	42.4	20.61
623	sp|Q4U5R3|PSME1_BOVIN	Proteasome activator complex subunit 1 OS	PSME1	12	Gln->pyro-Glu	5.8	28.6	2	653.1 (M:653.1)	43.8	21.58
624	tr|G5E601|G5E601_BOVIN	Uncharacterized protein OS	RAB3GAP2	12	Carbamidomethyl, Gln->pyro-Glu, Carbamyl, Carboxymethyl, Phospho	5.6	155.5	1	604.2 (M:604.2)	12.1	380.98
625	sp|A2VE52|ORN_BOVIN	Oligoribonuclease, mitochondrial OS	REXO2	12	Carbamidomethyl, Gln->pyro-Glu, Carbamyl, Carboxymethyl, Oxidation, Phospho	7	26.9	1	667.7 (M:667.7)	42.2	20.98
626	tr|E1BL26|E1BL26_BOVIN	Uncharacterized protein OS	RNF123	12	Carbamidomethyl, Carbamyl, Oxidation, Phospho	6.1	148.2	1	358.5 (M:358.5)	10.7	329.83
627	tr|Q0VCV0|Q0VCV0_BOVIN	Replication protein A1, 70kDa OS	RPA1	12	Carbamidomethyl	7.9	68.2	1	574.3 (M:574.3)	31.3	19.88
628	tr|E1BHV1|E1BHV1_BOVIN	Uncharacterized protein OS	RYR2	12	Carbamidomethyl, Gln->pyro-Glu, Carbamyl, Carboxymethyl, Oxidation, Phospho, Glu->pyro-Glu	5.8	553.4	2	570.6 (M:570.6)	2.5	630.45
629	tr|F1MZN7|F1MZN7_BOVIN	Sorting nexin-2 OS	SNX2	12	Gln->pyro-Glu, Carbamyl, Oxidation, Phospho	5	58.4	2	613.9 (M:613.9)	23.7	20.16
630	tr|E1BFB0|E1BFB0_BOVIN	Uncharacterized protein OS	SPTAN1	12	Gln->pyro-Glu, Carbamyl, Phospho, Glu->pyro-Glu	5.2	284.4	1	716.8 (M:716.8)	8.5	33.34
631	sp|Q5E959|STRAP_BOVIN	Serine-threonine kinase receptor-associated protein OS	STRAP	12	Carbamidomethyl, Gln->pyro-Glu	5	38.5	1	772.8 (M:772.8)	49.1	20.52
632	sp|Q2KIK0|SGT1_BOVIN	Protein SGT1 homolog OS	SUGT1	12	Carbamidomethyl, Carbamyl, Oxidation	5.6	38.1	2	614.8 (M:614.8)	36.7	21.01
633	tr|F1N090|F1N090_BOVIN	Uncharacterized protein (Fragment) OS	TBC1D15	12	Carbamidomethyl, Gln->pyro-Glu, Carbamyl, Oxidation, Phospho	5.1	77.5	1	550.9 (M:550.9)	22.5	142.59
634	sp|A6QLU7|TCAF2_BOVIN	TRPM8 channel-associated factor 2 OS	TCAF2	12	Carbamidomethyl, Carbamyl, Carboxymethyl, Phospho	5.5	99.8	2	635.4 (M:635.4)	17.9	198.48
635	sp|Q5E984|TCTP_BOVIN	Translationally-controlled tumor protein OS	TPT1	12	Carbamidomethyl, Carbamyl, Oxidation	4.8	19.6	2	828.9 (M:828.9)	78.5	132.3
636	sp|P61085|UBE2K_BOVIN	Ubiquitin-conjugating enzyme E2 K OS	UBE2K	12	Carbamidomethyl, Carbamyl, Phospho	5.3	22.4	1	552.0 (M:552.0)	74	26.83
637	tr|F1N3I3|F1N3I3_BOVIN	Uncharacterized protein OS	UBE2O	12	Carbamidomethyl, Carbamyl, Carboxymethyl, Oxidation, Phospho	5	140.3	2	446.3 (M:446.3)	13.7	345.81
638	tr|F1MJ95|F1MJ95_BOVIN	Uncharacterized protein OS	UNC80	12	Carbamidomethyl, Gln->pyro-Glu, Carbamyl, Carboxymethyl, Oxidation, Phospho	6.5	370.7	1	332.7 (M:332.7)	3.3	637.82
639	tr|E1B8N9|E1B8N9_BOVIN	Uncharacterized protein OS	ZAK	12	Carbamidomethyl, Gln->pyro-Glu, Carbamyl, Phospho	8.1	91.7	1	505.1 (M:505.1)	17.3	20.35
640	tr|Q862L7|Q862L7_BOVIN	Similar to elongation factor 1 alpha (Fragment) OS	2	11	Carbamidomethyl, Carbamyl, Oxidation	6.2	19.3	1	737.6 (M:737.6)	66.3	19.88
641	sp|Q58DG1|MYG1_BOVIN	UPF0160 protein MYG1, mitochondrial OS	2	11	Carbamidomethyl, Glu->pyro-Glu	6.3	42.9	2	713.4 (M:713.4)	39.9	20.51
642	tr|G3N3V1|G3N3V1_BOVIN	Uncharacterized protein OS	3	11	Carbamidomethyl, Carbamyl, Oxidation	6.5	29.1	1	697.5 (M:697.5)	48.6	20.28
643	tr|O11993|O11993_BVDV	Pestivirus type 1 cytopathic genomic RNA, complete genome OS	4	11	Carbamidomethyl, Carbamyl, Carboxymethyl, Oxidation, Phospho	9.1	558.5	159	656.2 (M:656.2)	2.2	389.9
644	sp|Q2KJF1|A1BG_BOVIN	Alpha-1B-glycoprotein OS	A1BG	11	Carbamidomethyl, Phospho	5.3	53.5	1	507.5 (M:507.5)	36.2	20.46
645	tr|E1BGH0|E1BGH0_BOVIN	Uncharacterized protein OS	ABCF1	11	Carbamidomethyl, Carbamyl, Phospho	6.2	95.9	1	664.7 (M:664.7)	20	26.75
646	tr|Q17QI3|Q17QI3_BOVIN	Acetyl-Coenzyme A acetyltransferase 2 OS	ACAT2	11	Carbamidomethyl	6.5	41.1	2	585.1 (M:585.1)	49.6	21.02
647	sp|Q3ZBD2|ARP10_BOVIN	Actin-related protein 10 OS	ACTR10	11	Carbamidomethyl, Carbamyl, Phospho	7.1	46.3	1	787.8 (M:787.8)	47.5	20.87
648	tr|F1N468|F1N468_BOVIN	Uncharacterized protein OS	ADK	11	Carbamidomethyl, Carbamyl, Carboxymethyl, Glu->pyro-Glu	5.9	38.5	2	610.4 (M:610.4)	30.4	21.79
649	sp|P48034|AOXA_BOVIN	Aldehyde oxidase 1 OS	AOX1	11	Carbamidomethyl, Gln->pyro-Glu, Carbamyl, Oxidation, Phospho	7	147.5	1	624.7 (M:624.7)	13.8	20.02
650	sp|Q865S1|AP3D1_BOVIN	AP-3 complex subunit delta-1 OS	AP3D1	11	Carbamidomethyl, Carbamyl, Oxidation, Phospho	6.7	136.3	6	475.3 (M:475.3)	14	21.3
651	tr|F6RWK1|F6RWK1_BOVIN	ARHGAP1 protein (Fragment) OS	ARHGAP1	11	Carbamidomethyl, Carbamyl, Oxidation, Phospho	6.4	50.4	1	615.9 (M:615.9)	31.4	21.6
652	sp|P21282|VATC1_BOVIN	V-type proton ATPase subunit C 1 OS	ATP6V1C1	11	Carbamidomethyl, Gln->pyro-Glu, Carbamyl, Phospho	7	44	1	531.3 (M:531.3)	43.5	20.45
653	tr|F1MZK4|F1MZK4_BOVIN	Uncharacterized protein OS	BZW1	11	Carbamidomethyl, Carbamyl, Phospho	7	51.4	2	425.4 (M:425.4)	24.3	23.73
654	tr|A7MB25|A7MB25_BOVIN	CADPS2 protein OS	CADPS2	11	Carbamidomethyl, Carbamyl, Phospho	5.8	143.5	1	576.5 (M:576.5)	11.3	154.81
655	sp|P13135|CPNS1_BOVIN	Calpain small subunit 1 OS	CAPNS1	11	Carbamidomethyl, Oxidation, Phospho	5.1	27.9	1	732.8 (M:732.8)	55.9	19.49
656	sp|Q29RL2|CHRD1_BOVIN	Cysteine and histidine-rich domain-containing protein 1 OS	CHORDC1	11	Carbamidomethyl, Carbamyl, Oxidation	7.5	37.4	1	682.1 (M:682.1)	44	20.55
657	tr|E1BJH3|E1BJH3_BOVIN	Uncharacterized protein OS	CNTRL	11	Carbamidomethyl, Gln->pyro-Glu, Carbamyl, Carboxymethyl, Phospho, Glu->pyro-Glu	5.5	269.4	1	520.7 (M:520.7)	4.6	552.44
658	tr|F1MBP8|F1MBP8_BOVIN	Uncharacterized protein OS	COPS5	11		6.1	37.5	1	671.9 (M:671.9)	51.8	19.71
659	tr|E1BQ32|E1BQ32_BOVIN	Uncharacterized protein OS	CRK	11	Carbamidomethyl, Gln->pyro-Glu	5.4	33.8	1	720.8 (M:720.8)	52.3	20.32
660	tr|Q1RMR3|Q1RMR3_BOVIN	Cortactin OS	CTTN	11	Carbamidomethyl, Carbamyl	5.2	60.2	1	634.1 (M:634.1)	23.6	100.15
661	tr|Q08DE9|Q08DE9_BOVIN	CUL2 protein OS	CUL2	11	Carbamidomethyl, Carbamyl	6.5	86.9	1	484.8 (M:484.8)	18.9	19.87
662	tr|E1BFD5|E1BFD5_BOVIN	Uncharacterized protein (Fragment) OS	CUL4B	11	Carbamidomethyl, Gln->pyro-Glu, Carbamyl	8.5	109.8	1	417.9 (M:417.9)	12.4	22.78
663	tr|F1N5I2|F1N5I2_BOVIN	Uncharacterized protein OS	DLGAP4	11	Carbamidomethyl, Gln->pyro-Glu, Carbamyl, Oxidation, Phospho	6.6	107.8	2	514.0 (M:514.0)	14.3	178.71
664	tr|F1N5R7|F1N5R7_BOVIN	Uncharacterized protein OS	DNAH7	11	Carbamidomethyl, Carbamyl, Carboxymethyl, Oxidation, Phospho, Glu->pyro-Glu	5.8	461	1	432.9 (M:432.9)	3.1	713.77
665	tr|F1MN61|F1MN61_BOVIN	Uncharacterized protein (Fragment) OS	EEA1	11	Carbamyl, Oxidation, Phospho	5.5	137.1	1	565.0 (M:565.0)	10.6	328.71
666	sp|Q32PH8|EF1A2_BOVIN	Elongation factor 1-alpha 2 OS	EEF1A2	11	Carbamidomethyl, Gln->pyro-Glu, Carbamyl	9.1	50.4	1	500.7 (M:500.7)	22.9	33.39
667	tr|G8JKV2|G8JKV2_BOVIN	Eukaryotic translation initiation factor 3 subunit J OS	EIF3J	11	Carbamidomethyl, Phospho	4.7	28.9	2	694.8 (M:694.8)	41.6	24.25
668	sp|Q3T148|EIF3M_BOVIN	Eukaryotic translation initiation factor 3 subunit M OS	EIF3M	11	Carbamidomethyl, Gln->pyro-Glu	5.4	42.4	2	637.7 (M:637.7)	36.5	21.13
669	tr|F1N0F7|F1N0F7_BOVIN	Uncharacterized protein OS	EIF5	11	Carbamidomethyl	5.4	48.9	3	726.6 (M:726.6)	42.4	20.07
670	tr|F1N6Y7|F1N6Y7_BOVIN	Uncharacterized protein (Fragment) OS	EIF5B	11	Carbamyl, Phospho	5.3	138.2	2	474.6 (M:474.6)	12.6	375.69
671	tr|A5D7I1|A5D7I1_BOVIN	EPS15 protein OS	EPS15	11	Carbamyl, Oxidation, Phospho	4.5	100.1	1	686.8 (M:686.8)	16.6	23.63
672	tr|F1MUK8|F1MUK8_BOVIN	Constitutive coactivator of PPAR-gamma-like protein 1 (Fragment) OS	FAM120A	11	Carbamidomethyl, Carbamyl, Phospho	9.1	117.4	2	537.4 (M:537.4)	13.7	21.8
673	sp|Q58D62|FETUB_BOVIN	Fetuin-B OS	FETUB	11	Carbamidomethyl, Gln->pyro-Glu, Carboxymethyl, Oxidation, Phospho	5.6	42.6	1	689.8 (M:689.8)	30.5	5553.87
674	tr|E1BE25|E1BE25_BOVIN	Uncharacterized protein OS	FLNC	11	Carbamidomethyl, Carbamyl, Phospho	5.7	290.6	1	826.2 (M:826.2)	4.6	252.36
675	sp|O46414|FRIH_BOVIN	Ferritin heavy chain OS	FTH1	11	Carbamidomethyl, Gln->pyro-Glu, Carboxymethyl, Oxidation	5.5	21	11	616.9 (M:616.9)	61.3	21.02
676	tr|A5D798|A5D798_BOVIN	FTO protein OS	FTO	11	Carbamidomethyl, Carbamyl, Phospho	5.3	58.5	3	446.4 (M:446.4)	25.9	20.68
677	tr|Q2KJH2|Q2KJH2_BOVIN	Cyclin G associated kinase OS	GAK	11	Carbamidomethyl, Phospho	5.4	138	2	543.7 (M:543.7)	13.7	21.55
678	tr|A5PJR9|A5PJR9_BOVIN	GNL1 protein OS	GNL1	11	Carbamidomethyl, Carbamyl, Oxidation, Phospho	5.6	68.7	2	432.5 (M:432.5)	26.7	20.58
679	sp|P00435|GPX1_BOVIN	Glutathione peroxidase 1 OS	GPX1	11	Carbamidomethyl	6.7	22.7	1	623.6 (M:623.6)	65.4	20.03
680	tr|A0A059UE90|A0A059UE90_BOVIN	Glycogen synthase kinase-3 beta splice variant X1 OS	GSK3beta	11	Carbamidomethyl, Carboxymethyl, Phospho	8.9	46.6	6	531.0 (M:531.0)	42	20.54
681	sp|Q5EAC2|GSHB_BOVIN	Glutathione synthetase OS	GSS	11	Carbamidomethyl, Carbamyl, Phospho	6.1	52	1	532.9 (M:532.9)	33.1	21.15
682	tr|A7MB33|A7MB33_BOVIN	GTPBP1 protein OS	GTPBP1	11	Carbamidomethyl, Carbamyl, Oxidation	8.7	72.5	4	436.6 (M:436.6)	26.5	289.94
683	sp|Q3SZ18|HPRT_BOVIN	Hypoxanthine-guanine phosphoribosyltransferase OS	HPRT1	11	Carbamidomethyl, Carbamyl, Phospho	7.7	24.5	5	618.9 (M:618.9)	63.8	20.73
684	sp|Q0VCX2|GRP78_BOVIN	78 kDa glucose-regulated protein OS	HSPA5	11	Carbamyl, Oxidation, Phospho, Glu->pyro-Glu	5.1	72.4	2	545.2 (M:545.2)	20.2	335.06
685	tr|A7YY24|A7YY24_BOVIN	IGBP1 protein OS	IGBP1	11	Carbamidomethyl, Gln->pyro-Glu	5.4	39	2	634.6 (M:634.6)	50	21.01
686	tr|E1B8Q9|E1B8Q9_BOVIN	Uncharacterized protein OS	IPO8	11	Carbamidomethyl, Carbamyl	5.1	120	1	491.2 (M:491.2)	13.5	35.52
687	tr|F1MTR1|F1MTR1_BOVIN	Uncharacterized protein OS	IQGAP2	11	Carbamyl, Oxidation, Phospho	5.7	178.4	1	349.2 (M:349.2)	5.4	586.67
688	tr|E1BIC8|E1BIC8_BOVIN	Uncharacterized protein OS	IRGQ	11	Carbamidomethyl	4.6	63.8	2	532.4 (M:532.4)	26.2	20.27
689	tr|F1MJK2|F1MJK2_BOVIN	Kinesin-like protein (Fragment) OS	KIF13A	11	Carbamidomethyl, Carbamyl, Oxidation, Phospho, Glu->pyro-Glu	5.2	196.9	2	712.5 (M:712.5)	7.8	20.51
690	tr|C1JZ67|C1JZ67_BOVIN	Importin alpha 3 OS	KPNA4	11	Carbamidomethyl, Carbamyl	4.8	57.9	1	599.1 (M:599.1)	36.3	20.38
691	sp|P06394|K1C10_BOVIN	Keratin, type I cytoskeletal 10 OS	KRT10	11	Gln->pyro-Glu	5	54.8	2	637.6 (M:637.6)	14.8	19.67
692	tr|Q0VCZ7|Q0VCZ7_BOVIN	Ladinin 1 OS	LAD1	11	Gln->pyro-Glu, Carbamyl, Oxidation, Phospho	9.7	50.1	1	485.2 (M:485.2)	19.4	20.96
693	tr|G5E5D5|G5E5D5_BOVIN	Uncharacterized protein OS	LOC787476	11	Carbamidomethyl, Gln->pyro-Glu, Carbamyl, Carboxymethyl, Oxidation, Phospho	6.2	770.6	1	848.1 (M:848.1)	1.7	669.8
694	tr|F1N1S2|F1N1S2_BOVIN	Uncharacterized protein OS	MAP1B	11	Carbamidomethyl, Carbamyl, Phospho	4.7	270.1	3	484.7 (M:484.7)	8.2	27.41
695	tr|Q17QH2|Q17QH2_BOVIN	MAP2K2 protein OS	MAP2K2	11	Carbamidomethyl, Carbamyl, Oxidation	6.2	44.5	1	581.0 (M:581.0)	38.8	21.67
696	tr|A4IFH7|A4IFH7_BOVIN	MAP2K3 protein OS	MAP2K3	11	Carbamidomethyl, Carbamyl, Carboxymethyl	7	39.1	2	550.0 (M:550.0)	40.6	186.65
697	tr|E1BC24|E1BC24_BOVIN	Midasin OS	MDN1	11	Carbamidomethyl, Carbamyl, Carboxymethyl, Oxidation, Phospho, Glu->pyro-Glu	5.4	630.3	1	405.7 (M:405.7)	2.4	422.18
698	tr|E1BPD7|E1BPD7_BOVIN	Uncharacterized protein OS	MKI67	11	Carbamidomethyl, Gln->pyro-Glu, Carbamyl, Carboxymethyl, Oxidation, Phospho, Glu->pyro-Glu	9.7	357.3	1	415.0 (M:415.0)	4	215.55
699	sp|Q5E9A1|NACA_BOVIN	Nascent polypeptide-associated complex subunit alpha OS	NACA	11	Carbamyl, Oxidation, Phospho	4.5	23.4	1	984.1 (M:984.1)	50.2	19.64
700	tr|F1MKA1|F1MKA1_BOVIN	Uncharacterized protein OS	NEMF	11	Carbamyl, Phospho, Glu->pyro-Glu	6.2	123.1	2	490.3 (M:490.3)	10.5	29.54
701	tr|Q08DY5|Q08DY5_BOVIN	Nuclear receptor binding protein 1 OS	NRBP1	11	Carbamidomethyl, Carbamyl, Phospho, Glu->pyro-Glu	5	59.8	2	684.1 (M:684.1)	26.2	20
702	tr|E1BLF7|E1BLF7_BOVIN	Uncharacterized protein OS	NUDCD1	11	Carbamidomethyl, Gln->pyro-Glu, Carbamyl, Oxidation	5.1	66.7	1	475.0 (M:475.0)	28.5	21.47
703	tr|E1BDU0|E1BDU0_BOVIN	Uncharacterized protein OS	NUP107	11	Carbamidomethyl, Carbamyl, Carboxymethyl, Oxidation, Phospho, Glu->pyro-Glu	5.2	107.1	1	544.0 (M:544.0)	18.1	232.32
704	sp|Q8MJ50|OSTF1_BOVIN	Osteoclast-stimulating factor 1 OS	OSTF1	11	Carbamidomethyl, Phospho	5.3	23.8	1	690.6 (M:690.6)	57.5	20.41
705	tr|E1B9S7|E1B9S7_BOVIN	Uncharacterized protein OS	OTUD7B	11	Carbamidomethyl, Carbamyl, Phospho	6.4	91.9	1	465.2 (M:465.2)	19.6	20.98
706	tr|A4IFC3|A4IFC3_BOVIN	PABPC4 protein OS	PABPC4	11	Carbamidomethyl, Carbamyl, Phospho	9.3	70.8	1	585.2 (M:585.2)	22.6	20.02
707	sp|Q3ZBW4|PCNA_BOVIN	Proliferating cell nuclear antigen OS	PCNA	11	Carbamidomethyl, Carbamyl, Carboxymethyl, Oxidation, Phospho	4.6	28.7	1	722.8 (M:722.8)	52.9	20.17
708	sp|Q0II59|PDXK_BOVIN	Pyridoxal kinase OS	PDXK	11	Carbamidomethyl, Carbamyl, Oxidation, Phospho	5.6	34.8	1	558.5 (M:558.5)	49.7	154.31
709	tr|F6Q234|F6Q234_BOVIN	Uncharacterized protein OS	PEPD	11	Carbamidomethyl, Carbamyl, Carboxymethyl, Phospho	5.7	54.8	2	572.5 (M:572.5)	22.5	304.55
710	tr|F1MM83|F1MM83_BOVIN	6-phosphogluconolactonase OS	PGLS	11	Carbamidomethyl, Carbamyl, Phospho, Glu->pyro-Glu	5.6	27.5	2	502.9 (M:502.9)	41.9	309.2
711	tr|E1BBH1|E1BBH1_BOVIN	Uncharacterized protein OS	PHLDB2	11	Carbamidomethyl, Carbamyl, Phospho	8	141.5	1	619.4 (M:619.4)	11.7	20.41
712	tr|F1MFK1|F1MFK1_BOVIN	Uncharacterized protein OS	PKN2	11	Gln->pyro-Glu, Carbamyl, Phospho	5.7	111.5	1	463.5 (M:463.5)	13	216.18
713	sp|A6H772|PP4C_BOVIN	Serine/threonine-protein phosphatase 4 catalytic subunit OS	PPP4C	11	Carbamidomethyl, Gln->pyro-Glu, Carbamyl, Carboxymethyl, Oxidation	4.9	35.1	1	486.8 (M:486.8)	49.2	20.49
714	tr|F1MJX9|F1MJX9_BOVIN	Protein kinase C (Fragment) OS	PRKCA	11	Carbamidomethyl, Carbamyl, Phospho	6.2	65.9	2	613.7 (M:613.7)	24.3	22.23
715	sp|Q3ZCK9|PSA4_BOVIN	Proteasome subunit alpha type-4 OS	PSMA4	11	Carbamidomethyl, Gln->pyro-Glu, Carbamyl, Carboxymethyl, Oxidation, Phospho	7.6	29.5	1	811.4 (M:811.4)	51.7	21.06
716	sp|Q5E987|PSA5_BOVIN	Proteasome subunit alpha type-5 OS	PSMA5	11	Carbamidomethyl, Carbamyl, Oxidation, Phospho	4.7	26.4	1	823.5 (M:823.5)	51.9	20.03
717	tr|G5E5C3|G5E5C3_BOVIN	Proteasome subunit alpha type OS	PSMA6	11	Carbamidomethyl, Carbamyl, Carboxymethyl, Phospho	6.8	27.3	2	709.4 (M:709.4)	60.4	21.32
718	tr|Q17QP9|Q17QP9_BOVIN	Proteasome (Prosome, macropain) 26S subunit, non-ATPase, 14 OS	PSMD14	11	Carbamidomethyl, Gln->pyro-Glu, Carbamyl, Oxidation, Phospho	6.1	34.6	1	791.2 (M:791.2)	57.4	19.4
719	sp|Q58DS9|RAB5C_BOVIN	Ras-related protein Rab-5C OS	RAB5C	11	Carbamidomethyl, Gln->pyro-Glu, Carbamyl, Oxidation	8.6	23.5	2	641.3 (M:641.3)	64.8	20.53
720	tr|F1MJQ1|F1MJQ1_BOVIN	Ras-related protein Rab-7a OS	RAB7A	11	Gln->pyro-Glu, Glu->pyro-Glu	6.4	23.5	2	450.3 (M:450.3)	48.8	21.33
721	tr|Q2TBX8|Q2TBX8_BOVIN	RABGEF1 protein OS	RABGEF1	11	Carbamidomethyl, Gln->pyro-Glu, Carbamyl, Phospho	6.4	56.9	2	550.6 (M:550.6)	29.1	20.95
722	tr|E1BMK3|E1BMK3_BOVIN	Uncharacterized protein OS	RNF31	11	Carbamidomethyl, Gln->pyro-Glu	6.1	119.6	2	495.3 (M:495.3)	16.7	23.5
723	sp|Q2TBQ5|RL7A_BOVIN	60S ribosomal protein L7a OS	RPL7A	11	Carbamidomethyl, Gln->pyro-Glu, Carbamyl, Phospho	10.6	30	1	537.4 (M:537.4)	38.7	254.96
724	sp|Q95140|RLA0_BOVIN	60S acidic ribosomal protein P0 OS	RPLP0	11	Carbamidomethyl, Gln->pyro-Glu, Carbamyl, Carboxymethyl, Oxidation, Glu->pyro-Glu	5.7	34.3	7	583.6 (M:583.6)	44	33.45
725	sp|O18789|RS2_BOVIN	40S ribosomal protein S2 OS	RPS2	11	Carbamidomethyl, Carbamyl	10.3	31.2	3	604.2 (M:604.2)	45.7	20.54
726	tr|E1BI58|E1BI58_BOVIN	Uncharacterized protein OS	RRM2	11	Carbamidomethyl, Phospho	5.4	44.9	4	619.2 (M:619.2)	36.2	19.78
727	tr|Q3ZBX5|Q3ZBX5_BOVIN	Small inducible cytokine subfamily E, member 1 (Endothelial monocyte-activating) OS	SCYE1	11	Carbamidomethyl, Gln->pyro-Glu, Carbamyl, Oxidation	8.7	35.4	1	629.8 (M:629.8)	40.7	21.74
728	sp|Q1JPB0|ILEU_BOVIN	Leukocyte elastase inhibitor OS	SERPINB1	11	Phospho, Glu->pyro-Glu	5.7	42.2	2	525.7 (M:525.7)	27.3	21.37
729	sp|Q3SZA5|SPSY_BOVIN	Spermine synthase OS	SMS	11	Carbamidomethyl, Oxidation, Phospho	5	41.2	3	466.3 (M:466.3)	52.3	20.14
730	sp|Q05B62|SNX1_BOVIN	Sorting nexin-1 OS	SNX1	11		5.1	59	4	493.3 (M:493.3)	26.8	21.05
731	tr|E1BMN5|E1BMN5_BOVIN	Uncharacterized protein OS	SPTBN2	11	Gln->pyro-Glu, Carbamyl, Oxidation, Phospho, Glu->pyro-Glu	6.2	271.9	1	506.2 (M:506.2)	3.8	569.51
732	tr|A7E3V8|A7E3V8_BOVIN	Signal recognition particle 68kDa (Fragment) OS	SRP68	11	Carbamidomethyl, Carbamyl, Phospho	8.7	69.9	2	524.6 (M:524.6)	27.3	21.4
733	tr|F1MF78|F1MF78_BOVIN	Uncharacterized protein (Fragment) OS	SYNE2	11	Carbamidomethyl, Carbamyl, Oxidation, Phospho, Glu->pyro-Glu	5.2	788.8	3	682.3 (M:682.3)	1.8	476.09
734	tr|E1BC85|E1BC85_BOVIN	Uncharacterized protein OS	THADA	11	Carbamidomethyl, Carbamyl, Carboxymethyl, Phospho	6.1	218.7	3	515.6 (M:515.6)	7.9	21.31
735	sp|Q58DK4|TKFC_BOVIN	Triokinase/FMN cyclase OS	TKFC	11	Carbamidomethyl, Carbamyl, Oxidation	6.4	59.1	2	716.8 (M:716.8)	34.4	20.16
736	tr|A5D7C4|A5D7C4_BOVIN	TNPO3 protein OS	TNPO3	11	Carbamidomethyl, Carbamyl, Carboxymethyl, Phospho	5.3	104	1	509.0 (M:509.0)	17.6	172.32
737	tr|Q5BIP4|Q5BIP4_BOVIN	Target of myb1 OS	TOM1	11	Carbamidomethyl	4.7	54.2	1	633.6 (M:633.6)	39.6	19.78
738	sp|Q17QQ2|TPMT_BOVIN	Thiopurine S-methyltransferase OS	TPMT	11	Carbamidomethyl	6.1	28.3	1	681.2 (M:681.2)	54.3	20.45
739	tr|F1MG94|F1MG94_BOVIN	TWF2 protein OS	TWF2	11	Carbamidomethyl, Carbamyl, Phospho	7.2	67.8	2	582.4 (M:582.4)	29.6	22.17
740	tr|A5D9G1|A5D9G1_BOVIN	UDP-N-acteylglucosamine pyrophosphorylase 1 OS	UAP1	11	Carbamidomethyl, Carbamyl, Phospho, Glu->pyro-Glu	5.9	58.5	3	588.0 (M:588.0)	32.4	204.09
741	tr|F1N0L2|F1N0L2_BOVIN	Uncharacterized protein OS	UBR5	11	Carbamidomethyl, Carbamyl, Carboxymethyl, Oxidation, Phospho, Glu->pyro-Glu	5.6	308.9	2	525.9 (M:525.9)	3.9	583.11
742	sp|Q1JP73|CI064_BOVIN	UPF0553 protein C9orf64 homolog OS	2	10	Carbamidomethyl, Carbamyl, Phospho	5.4	39	2	434.4 (M:434.4)	32	19.12
743	tr|E1BFZ9|E1BFZ9_BOVIN	Uncharacterized protein OS	4	10	Carbamidomethyl, Carbamyl, Oxidation	8.9	94	1	491.8 (M:491.8)	13.4	235.39
744	tr|G3N2L0|G3N2L0_BOVIN	Uncharacterized protein OS	4	10	Carbamidomethyl, Carbamyl, Phospho	8.8	39.7	1	355.3 (M:355.3)	22.9	309.15
745	tr|F1MSC3|F1MSC3_BOVIN	Uncharacterized protein OS	ACACB	10	Carbamidomethyl, Carbamyl, Phospho, Glu->pyro-Glu	6	262.5	5	637.7 (M:637.7)	6.1	20.16
746	tr|F1MHP6|F1MHP6_BOVIN	Adenylosuccinate lyase OS	ADSL	10	Carbamidomethyl, Gln->pyro-Glu, Carbamyl, Carboxymethyl, Oxidation, Phospho	6.2	55.4	2	559.4 (M:559.4)	29	20.84
747	tr|Q3SZH5|Q3SZH5_BOVIN	Angiotensinogen OS	AGT	10	Carbamidomethyl, Carbamyl, Oxidation	9.3	45.4	1	619.6 (M:619.6)	35.4	28.77
748	tr|A5PKK6|A5PKK6_BOVIN	Adenosylhomocysteinase (Fragment) OS	AHCYL1	10	Carbamidomethyl, Gln->pyro-Glu, Carbamyl, Carboxymethyl, Phospho, Glu->pyro-Glu	8.6	68.5	4	517.0 (M:517.0)	14.4	24.38
749	tr|A8E4N1|A8E4N1_BOVIN	AIM1L protein OS	AIM1L	10	Carbamyl, Phospho	5.6	168.1	1	508.8 (M:508.8)	10	21.26
750	sp|Q2KJH9|AL9A1_BOVIN	4-trimethylaminobutyraldehyde dehydrogenase OS	ALDH9A1	10	Carbamidomethyl	5.8	53.9	2	487.9 (M:487.9)	24.3	21.27
751	tr|A4IFP7|A4IFP7_BOVIN	ARF5 protein OS	ARF5	10	Carbamidomethyl, Gln->pyro-Glu, Carbamyl, Oxidation	6.3	20.5	1	741.1 (M:741.1)	55	20.56
752	sp|P19803|GDIR1_BOVIN	Rho GDP-dissociation inhibitor 1 OS	ARHGDIA	10	Carbamidomethyl, Oxidation	5.1	23.4	3	585.7 (M:585.7)	44.6	20.82
753	sp|Q1JP79|ARC1A_BOVIN	Actin-related protein 2/3 complex subunit 1A OS	ARPC1A	10	Carbamidomethyl, Carbamyl, Carboxymethyl, Phospho	8.5	41.5	1	549.8 (M:549.8)	37.8	139.25
754	sp|Q6PZ03-2|ATG4B_BOVIN	Isoform 2 of Cysteine protease ATG4B OS	ATG4B	10	Carbamidomethyl, Gln->pyro-Glu, Carbamyl, Phospho	6.5	37.4	3	590.1 (M:590.1)	35.7	20.19
755	tr|F1N270|F1N270_BOVIN	V-type proton ATPase subunit D OS	ATP6V1D	10	Carbamyl	9.4	28.2	4	476.4 (M:476.4)	46.6	19.04
756	sp|Q3ZCK3|BPNT1_BOVIN	3'(2'),5'-bisphosphate nucleotidase 1 OS	BPNT1	10	Carbamidomethyl, Gln->pyro-Glu, Carbamyl, Carboxymethyl, Phospho	5.3	33.3	1	478.9 (M:478.9)	47.4	21.89
757	tr|E1BH06|E1BH06_BOVIN	Uncharacterized protein OS	C4A	10	Carbamidomethyl, Carbamyl, Phospho	7.2	192.6	4	504.0 (M:504.0)	7.7	29.28
758	sp|Q5E997|CAZA2_BOVIN	F-actin-capping protein subunit alpha-2 OS	CAPZA2	10	Carbamidomethyl	5.6	33	1	546.6 (M:546.6)	57	19.97
759	tr|A4FUC8|A4FUC8_BOVIN	CARS protein OS	CARS	10	Carbamidomethyl, Carbamyl, Carboxymethyl, Oxidation	6.2	94.1	1	601.3 (M:601.3)	15.7	38.07
760	tr|E1B9S8|E1B9S8_BOVIN	Uncharacterized protein OS	CBFB	10	Carbamidomethyl, Carbamyl, Carboxymethyl, Oxidation, Phospho, Glu->pyro-Glu	6.2	21.5	1	572.0 (M:572.0)	47.3	20.74
761	sp|Q2KJ93|CDC42_BOVIN	Cell division control protein 42 homolog OS	CDC42	10	Carbamidomethyl, Gln->pyro-Glu, Carbamyl, Carboxymethyl, Phospho	6.2	21.2	6	489.0 (M:489.0)	46.1	210.78
762	tr|F1N1F8|F1N1F8_BOVIN	Uncharacterized protein OS	CENPF	10	Carbamidomethyl, Gln->pyro-Glu, Carbamyl, Carboxymethyl, Oxidation, Phospho, Glu->pyro-Glu	5	353	3	684.5 (M:684.5)	3.6	540.87
763	tr|E1BJ15|E1BJ15_BOVIN	Centrosomal protein of 290 kDa OS	CEP290	10	Carbamidomethyl, Gln->pyro-Glu, Carbamyl, Carboxymethyl, Oxidation, Phospho, Glu->pyro-Glu	5.7	290.2	6	669.4 (M:669.4)	4.8	341.45
764	sp|P81187|CFAB_BOVIN	Complement factor B OS	CFB	10	Carbamidomethyl, Carbamyl, Phospho	7.9	85.3	2	558.8 (M:558.8)	21.7	20.42
765	sp|Q148F1|COF2_BOVIN	Cofilin-2 OS	CFL2	10	Carbamidomethyl, Gln->pyro-Glu, Carbamyl, Phospho	7.7	18.7	1	418.3 (M:418.3)	58.4	171.3
766	tr|A6H704|A6H704_BOVIN	CHMP7 protein OS	CHMP7	10	Carbamidomethyl, Carbamyl, Oxidation, Phospho	5.2	50.6	1	389.1 (M:389.1)	32	19.74
767	sp|Q2KIW9|KCY_BOVIN	UMP-CMP kinase OS	CMPK1	10		5.7	22.3	1	469.1 (M:469.1)	58.7	21.22
768	sp|A2VE21|COPG2_BOVIN	Coatomer subunit gamma-2 OS	COPG2	10	Carbamidomethyl, Carbamyl, Carboxymethyl, Oxidation, Phospho	5.6	97.5	1	538.9 (M:538.9)	17.7	125.02
769	tr|A2VDN8|A2VDN8_BOVIN	Coronin, actin binding protein, 1C OS	CORO1C	10	Carbamidomethyl, Carbamyl	6.3	53.1	2	652.3 (M:652.3)	32.7	19.47
770	tr|Q08DB4|Q08DB4_BOVIN	Copine I OS	CPNE1	10	Carbamidomethyl, Oxidation	5.4	58.9	1	601.2 (M:601.2)	26.1	19.48
771	tr|E1BQ11|E1BQ11_BOVIN	Uncharacterized protein OS	CTNND1	10	Carbamidomethyl, Carbamyl, Oxidation	5.9	106.8	1	432.9 (M:432.9)	17.2	21.07
772	sp|A6H7G2|DBNL_BOVIN	Drebrin-like protein OS	DBNL	10	Carbamidomethyl, Carbamyl, Oxidation, Phospho	5	47.7	1	994.7 (M:994.7)	33.6	19.96
773	tr|E1BMN2|E1BMN2_BOVIN	Uncharacterized protein OS	DIAPH3	10	Carbamyl, Oxidation, Phospho, Glu->pyro-Glu	6.7	135.2	2	441.2 (M:441.2)	10.8	19.79
774	tr|G3N1C8|G3N1C8_BOVIN	Uncharacterized protein OS	DNAH1	10	Carbamidomethyl, Gln->pyro-Glu, Carbamyl, Carboxymethyl, Oxidation, Phospho	5.8	492.7	4	616.0 (M:616.0)	1.9	646.38
775	tr|E1BMG2|E1BMG2_BOVIN	Uncharacterized protein OS	DNAH5	10	Carbamidomethyl, Gln->pyro-Glu, Carbamyl, Oxidation, Phospho, Glu->pyro-Glu	5.8	529.9	1	543.4 (M:543.4)	2.3	541.52
776	sp|Q3MI00|DNJB1_BOVIN	DnaJ homolog subfamily B member 1 OS	DNAJB1	10	Carbamidomethyl, Carbamyl	8.8	38.2	1	638.7 (M:638.7)	31.5	21.42
777	tr|F1N7H0|F1N7H0_BOVIN	DNAJC7 protein OS	DNAJC7	10	Carbamidomethyl, Carbamyl	8.3	57	1	448.9 (M:448.9)	22.8	24.71
778	sp|Q0VC53|DOHH_BOVIN	Deoxyhypusine hydroxylase OS	DOHH	10	Carbamidomethyl, Gln->pyro-Glu, Carboxymethyl, Oxidation, Phospho, Glu->pyro-Glu	4.9	33.2	2	612.3 (M:612.3)	55.4	19.91
779	sp|Q3MHP5|DRG1_BOVIN	Developmentally-regulated GTP-binding protein 1 OS	DRG1	10	Carbamidomethyl, Carbamyl, Phospho	9	40.5	1	384.3 (M:384.3)	27.5	20.17
780	tr|Q2KII9|Q2KII9_BOVIN	Dynein, cytoplasmic 1, light intermediate chain 1 OS	DYNC1LI1	10	Carbamidomethyl, Carbamyl, Oxidation	5.8	56.5	1	352.2 (M:352.2)	29.4	20.8
781	sp|Q3T058|EI2BD_BOVIN	Translation initiation factor eIF-2B subunit delta OS	EIF2B4	10	Carbamidomethyl, Carbamyl, Oxidation, Phospho	9.4	57.4	2	514.2 (M:514.2)	28.4	294.01
782	tr|E1BLZ8|E1BLZ8_BOVIN	Uncharacterized protein (Fragment) OS	EIF3F	10	Oxidation	5.3	40.2	1	594.0 (M:594.0)	29.4	21.36
783	sp|Q5E966|EIF3I_BOVIN	Eukaryotic translation initiation factor 3 subunit I OS	EIF3I	10	Carbamidomethyl, Gln->pyro-Glu, Carbamyl, Carboxymethyl, Oxidation, Phospho	5.4	36.4	1	484.2 (M:484.2)	53.8	21.2
784	sp|Q6EWQ7|IF5A1_BOVIN	Eukaryotic translation initiation factor 5A-1 OS	EIF5A	10	Carbamidomethyl, Carbamyl, Oxidation, Phospho	5.1	16.8	2	719.0 (M:719.0)	72.1	19.19
785	sp|Q2KJ61|ELP3_BOVIN	Elongator complex protein 3 OS	ELP3	10		9	62.3	1	407.4 (M:407.4)	22.5	216.28
786	tr|A6QR19|A6QR19_BOVIN	ENO2 protein OS	ENO2	10	Carbamidomethyl, Carbamyl, Carboxymethyl, Oxidation, Phospho	4.9	47.2	1	617.2 (M:617.2)	23	11137.5
787	sp|P00735|THRB_BOVIN	Prothrombin OS	F2	10	Carbamidomethyl, Carbamyl, Carboxymethyl, Phospho	6	70.5	1	402.5 (M:402.5)	23.8	23.77
788	tr|E1BA27|E1BA27_BOVIN	Uncharacterized protein OS	GLMN	10	Carbamidomethyl, Carbamyl, Carboxymethyl, Oxidation, Phospho, Glu->pyro-Glu	5.2	67.6	1	508.8 (M:508.8)	22.1	21.1
789	tr|F1N7H5|F1N7H5_BOVIN	Mannose-1-phosphate guanyltransferase beta OS	GMPPB	10	Carbamidomethyl, Gln->pyro-Glu, Oxidation, Glu->pyro-Glu	5.9	39.8	2	349.2 (M:349.2)	40	20.55
790	sp|Q32L93|GMPR2_BOVIN	GMP reductase 2 OS	GMPR2	10	Carbamidomethyl, Gln->pyro-Glu, Carbamyl, Carboxymethyl, Phospho	7.1	38	2	494.7 (M:494.7)	56.9	19.64
791	tr|A7MBH9|A7MBH9_BOVIN	GNAI2 protein OS	GNAI2	10	Carbamidomethyl, Carbamyl, Oxidation, Phospho	5.3	40.5	7	542.0 (M:542.0)	42.3	20.87
792	tr|F1MIL9|F1MIL9_BOVIN	Uncharacterized protein OS	GNE	10	Carbamidomethyl, Carbamyl, Oxidation, Phospho	6.1	85.2	1	520.5 (M:520.5)	18.3	181.82
793	tr|F1N0A6|F1N0A6_BOVIN	Uncharacterized protein (Fragment) OS	GPR98	10	Carbamyl, Oxidation, Phospho	4.5	598.6	1	424.9 (M:424.9)	2.4	254.24
794	sp|Q0V8S0|HGS_BOVIN	Hepatocyte growth factor-regulated tyrosine kinase substrate OS	HGS	10	Carbamidomethyl, Gln->pyro-Glu, Carbamyl	5.9	85.7	1	456.9 (M:456.9)	19.3	19.52
795	sp|Q95M18|ENPL_BOVIN	Endoplasmin OS	HSP90B1	10	Carbamyl, Glu->pyro-Glu	4.8	92.4	1	487.7 (M:487.7)	13.7	23.02
796	tr|A6H709|A6H709_BOVIN	HSPC321 protein OS	HSPC321	10	Carbamidomethyl, Carbamyl, Oxidation, Glu->pyro-Glu	5.8	68.9	3	497.8 (M:497.8)	21.9	21.62
797	sp|Q95KV0|IKKB_BOVIN	Inhibitor of nuclear factor kappa-B kinase subunit beta OS	IKBKB	10	Carbamidomethyl, Carbamyl, Carboxymethyl, Oxidation	5.7	86.6	2	275.1 (M:275.1)	12.4	20.06
798	tr|F1MZB0|F1MZB0_BOVIN	Kinesin-like protein (Fragment) OS	KIF5A	10	Carbamidomethyl, Gln->pyro-Glu, Carbamyl, Phospho	5.6	117.7	2	474.0 (M:474.0)	10.2	35.7
799	sp|P01044|KNG1_BOVIN	Kininogen-1 OS	KNG1	10	Carbamidomethyl	6.1	68.8	4	410.3 (M:410.3)	20.5	20.11
800	tr|G3N0V2|G3N0V2_BOVIN	Uncharacterized protein OS	KRT1	10	Carbamyl, Phospho	8.4	63.1	1	630.1 (M:630.1)	15.8	36.07
801	tr|Q3SZI2|Q3SZI2_BOVIN	Lamin A/C OS	LMNA	10	Carbamyl, Oxidation, Phospho	6.5	65.1	3	611.0 (M:611.0)	18.5	21.87
802	tr|F1MX22|F1MX22_BOVIN	Uncharacterized protein (Fragment) OS	LOC101904314	10	Carbamyl, Phospho, Glu->pyro-Glu	5.6	33.5	1	423.2 (M:423.2)	32.3	20.84
803	tr|Q32LG7|Q32LG7_BOVIN	STIP1 homology and U-box containing protein 1 OS	LOC504565	10	Carbamidomethyl	5.6	34.9	5	525.8 (M:525.8)	38.6	21.39
804	tr|F1MJK3|F1MJK3_BOVIN	Uncharacterized protein OS	LOC506828	10	Carbamidomethyl, Carbamyl, Phospho, Glu->pyro-Glu	6.8	165.5	2	483.4 (M:483.4)	9.6	25.74
805	tr|Q3SX32|Q3SX32_BOVIN	Mannose 6 phosphate receptor binding protein 1 OS	M6PRBP1	10	Carbamyl, Oxidation, Phospho	5.8	47.6	1	495.7 (M:495.7)	31.3	19.7
806	tr|F1N1H2|F1N1H2_BOVIN	Microtubule-associated protein 1S OS	MAP1S	10	Carbamidomethyl, Gln->pyro-Glu, Carbamyl, Phospho	6.2	112.4	2	411.8 (M:411.8)	17.4	20.64
807	tr|A5PJP8|A5PJP8_BOVIN	MAP2K4 protein OS	MAP2K4	10	Carbamidomethyl, Carbamyl, Phospho	8.2	45.6	1	541.9 (M:541.9)	34	19.12
808	tr|A6QLR9|A6QLR9_BOVIN	Mitogen-activated protein kinase OS	MAPK14	10	Carbamidomethyl	5.5	41.5	1	482.7 (M:482.7)	39.7	20.1
809	sp|A5PJM5|MCMBP_BOVIN	Mini-chromosome maintenance complex-binding protein OS	MCMBP	10	Carbamidomethyl, Carbamyl, Phospho	5.6	73	1	528.2 (M:528.2)	24.5	20.11
810	tr|A5D7E1|A5D7E1_BOVIN	MGC139254 protein OS	MGC139254	10	Carbamyl, Phospho	6.1	60.9	1	415.6 (M:415.6)	20	25.64
811	sp|F1MH07|MICA1_BOVIN	Protein-methionine sulfoxide oxidase MICAL1 OS	MICAL1	10	Carbamyl, Oxidation	6	118.6	1	505.1 (M:505.1)	12.1	296.65
812	sp|E1BBG2|MILK1_BOVIN	MICAL-like protein 1 OS	MICALL1	10	Carbamidomethyl, Carbamyl, Oxidation, Phospho	8.6	92	1	471.5 (M:471.5)	14.5	30.72
813	tr|F1N327|F1N327_BOVIN	Mannose-6-phosphate isomerase OS	MPI	10	Carbamidomethyl, Gln->pyro-Glu, Carbamyl, Oxidation, Phospho	6.4	45.9	2	617.8 (M:617.8)	37.4	19.58
814	sp|Q9BE40|MYH1_BOVIN	Myosin-1 OS	MYH1	10	Carbamidomethyl, Gln->pyro-Glu, Carbamyl, Carboxymethyl, Oxidation, Phospho, Glu->pyro-Glu	5.6	222.9	3	687.6 (M:687.6)	4.1	16667.5
815	tr|F1MPZ9|F1MPZ9_BOVIN	Uncharacterized protein (Fragment) OS	NCKAP1	10	Carbamidomethyl, Carbamyl	6	124.8	1	500.5 (M:500.5)	12.1	19.71
816	sp|Q3SZC4|NSF1C_BOVIN	NSFL1 cofactor p47 OS	NSFL1C	10		5.1	40.6	1	896.3 (M:896.3)	39.5	20.94
817	sp|O46411|5NTC_BOVIN	Cytosolic purine 5'-nucleotidase OS	NT5C2	10	Carbamidomethyl, Carbamyl	5.8	64.8	1	455.4 (M:455.4)	24.3	20.22
818	tr|F1MM55|F1MM55_BOVIN	Uncharacterized protein OS	NUP133	10	Carbamidomethyl, Carbamyl, Carboxymethyl, Oxidation, Phospho, Glu->pyro-Glu	5.1	129	2	592.6 (M:592.6)	15.7	20.73
819	tr|F1MLJ5|F1MLJ5_BOVIN	Oxysterol-binding protein OS	OSBPL3	10	Carbamidomethyl, Gln->pyro-Glu, Carbamyl, Oxidation	6.3	104.2	1	539.9 (M:539.9)	17.4	21.32
820	sp|Q0VCI1|OSGEP_BOVIN	Probable tRNA N6-adenosine threonylcarbamoyltransferase OS	OSGEP	10	Carbamidomethyl, Carbamyl, Carboxymethyl, Oxidation, Phospho	5.5	36.5	1	434.3 (M:434.3)	43.6	276.89
821	tr|F1MLD0|F1MLD0_BOVIN	Uncharacterized protein OS	PANK4	10	Carbamidomethyl, Carbamyl, Phospho	5.6	85.9	2	490.2 (M:490.2)	16.2	21.29
822	sp|Q5EA75|PCY2_BOVIN	Ethanolamine-phosphate cytidylyltransferase OS	PCYT2	10	Carbamidomethyl, Carbamyl, Carboxymethyl, Phospho	6.2	44.1	1	409.8 (M:409.8)	36.5	407.25
823	sp|Q28156|PDE5A_BOVIN	cGMP-specific 3',5'-cyclic phosphodiesterase OS	PDE5A	10	Carbamidomethyl, Oxidation, Glu->pyro-Glu	5.6	98.6	1	478.9 (M:478.9)	15.6	20.55
824	sp|A7MBC2|PDXD1_BOVIN	Pyridoxal-dependent decarboxylase domain-containing protein 1 OS	PDXDC1	10	Carbamidomethyl, Carbamyl, Oxidation, Phospho	5.3	86.6	1	531.7 (M:531.7)	17.3	20.86
825	sp|Q1RMV0|PEX5_BOVIN	Peroxisomal targeting signal 1 receptor OS	PEX5	10	Carbamidomethyl, Carbamyl	4.5	70.8	1	501.3 (M:501.3)	25.9	21.94
826	sp|Q2T9S4|PGP_BOVIN	Phosphoglycolate phosphatase OS	PGP	10	Carbamidomethyl, Gln->pyro-Glu	5.2	34.3	1	463.8 (M:463.8)	46.4	19.22
827	tr|G3N336|G3N336_BOVIN	Uncharacterized protein OS	PHLDB1	10	Carbamidomethyl, Carbamyl, Oxidation, Phospho	9.1	150	4	427.2 (M:427.2)	9.5	31.01
828	sp|Q9TR36|PIPNB_BOVIN	Phosphatidylinositol transfer protein beta isoform OS	PITPNB	10	Carbamidomethyl, Carboxymethyl, Oxidation, Glu->pyro-Glu	6.4	31.5	1	538.4 (M:538.4)	41	20.34
829	tr|B3IVN4|B3IVN4_BOVIN	Pyruvate kinase (Fragment) OS	PKM	10	Carbamidomethyl, Carbamyl, Oxidation	9.1	16.5	1	575.3 (M:575.3)	46.3	21.64
830	tr|A6QLP8|A6QLP8_BOVIN	PLEK2 protein OS	PLEK2	10	Carbamidomethyl, Carbamyl, Oxidation, Phospho	9.4	39.9	1	390.6 (M:390.6)	42.5	18.92
831	sp|P79126|PPM1G_BOVIN	Protein phosphatase 1G OS	PPM1G	10	Carbamidomethyl, Carbamyl, Phospho	4.3	58.6	1	596.9 (M:596.9)	33.3	20.62
832	sp|P61287|PP1G_BOVIN	Serine/threonine-protein phosphatase PP1-gamma catalytic subunit OS	PPP1CC	10	Carbamidomethyl, Gln->pyro-Glu, Carbamyl, Phospho	6.1	37	1	766.2 (M:766.2)	41.8	19.91
833	tr|Q0V8L5|Q0V8L5_BOVIN	Serine/threonine-protein phosphatase (Fragment) OS	PPP5C	10	Carbamidomethyl, Carbamyl, Oxidation, Phospho	5.8	49.3	3	535.9 (M:535.9)	34.2	20.02
834	tr|G3N214|G3N214_BOVIN	Uncharacterized protein OS	PPP6R1	10	Carbamidomethyl, Gln->pyro-Glu	4.6	92.1	3	601.4 (M:601.4)	19.8	19.61
835	tr|A6QR28|A6QR28_BOVIN	Phosphoserine aminotransferase OS	PSAT1	10	Carbamidomethyl, Carbamyl	7.5	40.5	1	393.3 (M:393.3)	37.6	21.01
836	tr|A1L5B1|A1L5B1_BOVIN	Proteasome 26S non-ATPase subunit 7 (Fragment) OS	PSMD7	10	Carbamidomethyl, Carbamyl, Oxidation, Phospho	5.9	35.6	2	551.9 (M:551.9)	50.5	20.67
837	tr|F1MS29|F1MS29_BOVIN	Uncharacterized protein OS	PTK2	10	Carbamidomethyl, Carbamyl, Oxidation, Phospho	6.2	119.7	5	501.0 (M:501.0)	15	20.35
838	sp|Q3B7M9|PYGB_BOVIN	Glycogen phosphorylase, brain form OS	PYGB	10	Carbamidomethyl, Carbamyl, Oxidation, Phospho	6.8	96.3	1	545.2 (M:545.2)	18.5	20.02
839	sp|A3KMV2|RD23A_BOVIN	UV excision repair protein RAD23 homolog A OS	RAD23A	10	Gln->pyro-Glu, Carbamyl	4.5	39.6	1	461.5 (M:461.5)	49.4	20.49
840	sp|P61585|RHOA_BOVIN	Transforming protein RhoA OS	RHOA	10	Carbamidomethyl, Gln->pyro-Glu	5.8	21.8	3	720.9 (M:720.9)	65.3	19.5
841	sp|Q1RMJ6|RHOC_BOVIN	Rho-related GTP-binding protein RhoC OS	RHOC	10	Carbamidomethyl, Gln->pyro-Glu	6.2	22	1	671.0 (M:671.0)	65.3	19.58
842	tr|Q3SZK6|Q3SZK6_BOVIN	Receptor (TNFRSF)-interacting serine-threonine kinase 1 OS	RIPK1	10	Carbamidomethyl, Carbamyl, Carboxymethyl, Oxidation, Phospho	6.1	75.2	1	398.4 (M:398.4)	19.2	21.61
843	sp|Q76I81|RS12_BOVIN	40S ribosomal protein S12 OS	RPS12	10	Carbamidomethyl, Gln->pyro-Glu, Carboxymethyl, Phospho	6.8	14.5	2	579.5 (M:579.5)	53.8	24.6
844	sp|Q56JV9|RS3A_BOVIN	40S ribosomal protein S3a OS	RPS3A	10	Carbamidomethyl, Oxidation	9.8	29.9	5	569.5 (M:569.5)	39	20.63
845	sp|P26452|RSSA_BOVIN	40S ribosomal protein SA OS	RPSA	10	Carbamidomethyl, Oxidation	4.8	32.9	3	713.9 (M:713.9)	45.8	20.83
846	tr|E1BD67|E1BD67_BOVIN	Uncharacterized protein OS	SAAL1	10	Carbamidomethyl, Carbamyl, Oxidation, Phospho	4.4	53.1	1	455.4 (M:455.4)	30.9	18.89
847	tr|F1N2A2|F1N2A2_BOVIN	Serpin B6 OS	SERPINB6	10	Carbamidomethyl, Carbamyl	5.9	42.3	2	491.6 (M:491.6)	34.7	20.47
848	tr|E1BJV1|E1BJV1_BOVIN	Uncharacterized protein (Fragment) OS	SPTBN5	10	Carbamidomethyl, Gln->pyro-Glu, Carbamyl, Oxidation, Phospho	6.1	414.6	2	410.6 (M:410.6)	2.1	333.37
849	tr|Q08DL9|Q08DL9_BOVIN	Signal transducing adaptor molecule (SH3 domain and ITAM motif) 1 OS	STAM	10	Carbamyl, Phospho	4.7	58.6	2	625.5 (M:625.5)	25.3	20.31
850	tr|Q2KIK6|Q2KIK6_BOVIN	Signal transducing adaptor molecule (SH3 domain and ITAM motif) 2 OS	STAM2	10	Carbamyl, Oxidation, Phospho	5	58.2	3	342.7 (M:342.7)	22.1	19.97
851	tr|F1MGJ4|F1MGJ4_BOVIN	Signal transducer and activator of transcription OS	STAT6	10	Carbamidomethyl, Gln->pyro-Glu, Carbamyl, Phospho	5.9	94.3	2	431.2 (M:431.2)	21.8	20.1
852	tr|Q3T161|Q3T161_BOVIN	Synapse associated protein 1, SAP47 homolog (Drosophila) OS	SYAP1	10	Carbamidomethyl, Gln->pyro-Glu, Phospho	4.6	40.8	1	555.8 (M:555.8)	39.4	20.27
853	sp|A6QP29|TBD2A_BOVIN	TBC1 domain family member 2A OS	TBC1D2	10	Carbamidomethyl, Carbamyl, Oxidation, Phospho	5.9	105	1	335.3 (M:335.3)	10.9	316.87
854	tr|Q3SX36|Q3SX36_BOVIN	TFG protein OS	TFG	10	Gln->pyro-Glu, Carbamyl, Oxidation	4.9	43.3	4	531.8 (M:531.8)	31.9	21.39
855	sp|Q5KR47|TPM3_BOVIN	Tropomyosin alpha-3 chain OS	TPM3	10	Oxidation, Phospho, Glu->pyro-Glu	4.7	32.8	1	657.2 (M:657.2)	25.7	19.04
856	tr|Q2KIT8|Q2KIT8_BOVIN	Tissue specific transplantation antigen P35B OS	TSTA3	10	Carbamidomethyl, Carbamyl, Phospho	6.5	36	1	538.3 (M:538.3)	31.5	21.73
857	tr|A1L505|A1L505_BOVIN	Ubiquitin associated protein 2-like OS	UBAP2L	10	Phospho	6.5	103.8	2	535.3 (M:535.3)	21.5	19.93
858	tr|A6QNS2|A6QNS2_BOVIN	UBE4B protein OS	UBE4B	10	Carbamidomethyl, Carbamyl, Oxidation, Phospho	5.4	152	1	519.0 (M:519.0)	13.2	20.89
859	tr|G5E628|G5E628_BOVIN	Uncharacterized protein OS	UBQLN2	10	Gln->pyro-Glu, Carbamyl, Oxidation	5.2	65.8	1	586.1 (M:586.1)	23.1	19.54
860	tr|F1MQK6|F1MQK6_BOVIN	Uncharacterized protein (Fragment) OS	UBR3	10	Carbamidomethyl, Carbamyl, Carboxymethyl, Oxidation, Phospho	5.8	213.3	2	347.6 (M:347.6)	6.2	19454.5
861	sp|Q9XSJ0|UCHL5_BOVIN	Ubiquitin carboxyl-terminal hydrolase isozyme L5 OS	UCHL5	10	Carbamidomethyl, Gln->pyro-Glu, Oxidation	5.3	37.4	1	539.5 (M:539.5)	42.4	21.71
862	tr|E1BDG7|E1BDG7_BOVIN	Ubiquitin carboxyl-terminal hydrolase OS	USP28	10	Carbamidomethyl, Carbamyl, Phospho	5.1	122.7	1	605.1 (M:605.1)	14.9	20.16
863	sp|Q3T178|VPS28_BOVIN	Vacuolar protein sorting-associated protein 28 homolog OS	VPS28	10	Carbamidomethyl, Gln->pyro-Glu, Oxidation, Glu->pyro-Glu	5.4	25.5	2	587.1 (M:587.1)	45.2	21.35
864	sp|Q0VD48|VPS4B_BOVIN	Vacuolar protein sorting-associated protein 4B OS	VPS4B	10	Carbamidomethyl, Carbamyl	7.1	49.2	1	582.7 (M:582.7)	34.9	21.04
865	tr|E1BG18|E1BG18_BOVIN	Uncharacterized protein OS	ZNF518A	10	Carbamidomethyl, Gln->pyro-Glu, Carbamyl, Phospho, Glu->pyro-Glu	9.3	166.3	1	337.4 (M:337.4)	5.5	432.43
866	sp|P02081|HBBF_BOVIN	Hemoglobin fetal subunit beta OS	1	9	Carbamidomethyl, Carbamyl, Phospho	6.5	15.8	5	576.4 (M:576.4)	68.3	21.41
867	tr|B1PK18|B1PK18_BOVIN	1,4-alpha-glucan branching enzyme 1 OS	2	9	Carbamidomethyl, Gln->pyro-Glu, Carbamyl, Oxidation, Phospho	5.8	80.9	2	338.3 (M:338.3)	21.3	21.31
868	tr|A0A088Q0A9|A0A088Q0A9_9CETA	Heat shock 60kDa protein OS	2	9	Carbamyl, Oxidation, Phospho	5.2	56.6	5	345.0 (M:345.0)	19.9	379.4
869	tr|Q8HYY3|Q8HYY3_BOVIN	L-caldesmon OS	2	9	Gln->pyro-Glu, Carbamyl	6.2	62	5	582.7 (M:582.7)	25.4	196.24
870	tr|I7CT57|I7CT57_BOVIN	Vitamin D binding protein OS	2	9	Carbamidomethyl	5.4	53.3	3	531.9 (M:531.9)	33.1	20.26
871	tr|Q4VQD8|Q4VQD8_9CRYT	Actin (Fragment) OS	3	9	Carbamyl, Phospho	5.4	38.7	3	491.1 (M:491.1)	31.3	198.58
872	tr|E1B7J1|E1B7J1_BOVIN	Elongation factor 1-alpha OS	3	9	Carbamidomethyl, Carbamyl, Carboxymethyl, Phospho	9	50	1	388.5 (M:388.5)	16.1	358.89
873	tr|L0N245|L0N245_PI3B	RNA-directed RNA polymerase L OS	3	9	Carbamyl, Oxidation, Phospho	6	255.6	6	459.4 (M:459.4)	3.4	650.69
874	tr|F1MLX8|F1MLX8_BOVIN	Uncharacterized protein (Fragment) OS	4	9	Carbamidomethyl, Carbamyl	8.3	106	1	489.8 (M:489.8)	12.6	22.29
875	tr|F1MWJ3|F1MWJ3_BOVIN	Poly(ADP-ribose) glycohydrolase ARH3 OS	ADPRHL2	9	Carbamidomethyl, Gln->pyro-Glu	4.8	39.2	2	447.2 (M:447.2)	29.3	20.64
876	tr|Q3SZ99|Q3SZ99_BOVIN	AH receptor-interacting protein OS	AIP	9	Carbamidomethyl, Carbamyl, Carboxymethyl, Oxidation, Phospho	6.1	37.6	1	373.3 (M:373.3)	31.5	210.15
877	sp|Q01314|AKT1_BOVIN	RAC-alpha serine/threonine-protein kinase OS	AKT1	9	Carbamidomethyl, Carbamyl, Oxidation, Phospho	5.6	55.7	1	388.7 (M:388.7)	26.2	197.45
878	tr|E1B9D1|E1B9D1_BOVIN	Uncharacterized protein OS	AKT2	9	Carbamidomethyl, Carbamyl, Oxidation, Phospho	6	55.6	1	511.0 (M:511.0)	24.5	22.48
879	tr|G3MZJ0|G3MZJ0_BOVIN	Uncharacterized protein OS	ANKHD1	9	Carbamidomethyl, Carbamyl, Carboxymethyl, Oxidation, Phospho	5.5	269.2	2	488.9 (M:488.9)	5.6	153.25
880	sp|P51122|AN32A_BOVIN	Acidic leucine-rich nuclear phosphoprotein 32 family member A OS	ANP32A	9	Carbamidomethyl, Carbamyl, Carboxymethyl, Glu->pyro-Glu	4	28.6	1	528.4 (M:528.4)	41	20.89
881	sp|A2VEA3|ARI1_BOVIN	E3 ubiquitin-protein ligase ARIH1 OS	ARIH1	9	Carbamidomethyl, Carbamyl, Oxidation, Phospho	5	64	1	522.3 (M:522.3)	30.8	20.88
882	tr|E1B8R6|E1B8R6_BOVIN	Uncharacterized protein OS	ARIH2	9	Carbamidomethyl, Gln->pyro-Glu, Carboxymethyl	5.5	57.5	1	453.6 (M:453.6)	27.9	20.12
883	sp|A5PJI5|ASNA_BOVIN	ATPase ASNA1 OS	ASNA1	9	Carbamidomethyl, Carbamyl, Phospho	4.8	38.8	1	491.8 (M:491.8)	39.1	20.77
884	tr|F1MM80|F1MM80_BOVIN	Abnormal spindle-like microcephaly-associated protein homolog OS	ASPM	9	Carbamidomethyl, Carbamyl, Carboxymethyl, Oxidation, Phospho	11	405.6	1	476.6 (M:476.6)	3	491.26
885	sp|Q0VCL3|ATG3_BOVIN	Ubiquitin-like-conjugating enzyme ATG3 OS	ATG3	9	Carbamidomethyl, Gln->pyro-Glu, Carbamyl, Oxidation	4.7	35.7	1	505.8 (M:505.8)	35.4	21.4
886	sp|P00829|ATPB_BOVIN	ATP synthase subunit beta, mitochondrial OS	ATP5B	9	Carbamyl, Phospho, Glu->pyro-Glu	5.1	56.2	2	321.1 (M:321.1)	23.3	281.93
887	sp|P11019|VATE1_BOVIN	V-type proton ATPase subunit E 1 OS	ATP6V1E1	9	Carbamyl, Oxidation	8.4	26.1	2	455.6 (M:455.6)	43.4	21.85
888	sp|Q3T168|CYBP_BOVIN	Calcyclin-binding protein OS	CACYBP	9		8.3	26.3	1	457.9 (M:457.9)	53.9	22.07
889	sp|A4FUA8|CAZA1_BOVIN	F-actin-capping protein subunit alpha-1 OS	CAPZA1	9	Carbamidomethyl, Carbamyl, Carboxymethyl, Glu->pyro-Glu	5.5	32.9	1	814.3 (M:814.3)	56.3	20.64
890	tr|G3X702|G3X702_BOVIN	Caspase-6 OS	CASP6	9	Carbamidomethyl, Carbamyl, Carboxymethyl, Oxidation, Glu->pyro-Glu	6.8	33.4	2	530.2 (M:530.2)	34.1	20.07
891	tr|F1N7R5|F1N7R5_BOVIN	Uncharacterized protein OS	CC2D1B	9	Carbamyl	5.2	93.3	1	342.3 (M:342.3)	14.4	23.21
892	tr|F1MM14|F1MM14_BOVIN	Uncharacterized protein OS	CD2AP	9	Carbamyl, Phospho	5.9	71.2	2	333.2 (M:333.2)	21.8	335.22
893	sp|P48734|CDK1_BOVIN	Cyclin-dependent kinase 1 OS	CDK1	9	Carbamyl, Oxidation, Phospho	8.4	34	3	517.7 (M:517.7)	41.8	20.43
894	tr|E1BC36|E1BC36_BOVIN	Uncharacterized protein OS	CDK6	9	Carbamidomethyl	6.2	37	1	383.3 (M:383.3)	35.3	21.05
895	tr|E1BEM3|E1BEM3_BOVIN	Uncharacterized protein OS	CDV3	9		6.1	27.6	1	606.0 (M:606.0)	45	21.26
896	tr|E1BCR3|E1BCR3_BOVIN	Uncharacterized protein OS	CEP152	9	Carbamidomethyl, Gln->pyro-Glu, Carbamyl, Carboxymethyl, Oxidation, Phospho, Glu->pyro-Glu	5.4	190.9	1	453.6 (M:453.6)	5.6	560.52
897	tr|G3N3M6|G3N3M6_BOVIN	Uncharacterized protein OS	CEP250	9	Carbamidomethyl, Carbamyl, Carboxymethyl, Oxidation, Phospho, Glu->pyro-Glu	5.1	278.2	1	603.3 (M:603.3)	2.9	653.45
898	sp|Q3MHG0|COG4_BOVIN	Conserved oligomeric Golgi complex subunit 4 OS	COG4	9	Carbamidomethyl, Gln->pyro-Glu, Carbamyl, Carboxymethyl, Oxidation, Phospho	5.1	88.8	1	519.7 (M:519.7)	13.9	205.62
899	sp|Q28104|COPE_BOVIN	Coatomer subunit epsilon OS	COPE	9	Carbamidomethyl	5	34.5	1	623.5 (M:623.5)	39	19.74
900	tr|G3X736|G3X736_BOVIN	Uncharacterized protein OS	COPS2	9	Carbamidomethyl, Carbamyl, Oxidation, Phospho	5.3	52.4	2	528.7 (M:528.7)	34.7	21.42
901	sp|Q2HJ57|COTL1_BOVIN	Coactosin-like protein OS	COTL1	9	Carbamidomethyl, Carbamyl	5.1	16	1	502.4 (M:502.4)	69	21.27
902	tr|F1MS94|F1MS94_BOVIN	Uncharacterized protein OS	CSDE1	9	Carbamidomethyl, Carbamyl, Carboxymethyl, Oxidation, Phospho	5.8	85.8	2	579.6 (M:579.6)	14.7	20.9
903	sp|P00376|DYR_BOVIN	Dihydrofolate reductase OS	DHFR	9	Carbamidomethyl, Gln->pyro-Glu, Carbamyl, Oxidation	6.2	21.6	1	459.3 (M:459.3)	48.7	20.48
904	tr|G3N309|G3N309_BOVIN	Uncharacterized protein (Fragment) OS	DNAH8	9	Carbamidomethyl, Carbamyl, Carboxymethyl, Oxidation, Phospho	6.1	529.1	2	540.1 (M:540.1)	2.3	551.52
905	sp|Q5E982|DPH5_BOVIN	Diphthine methyl ester synthase OS	DPH5	9	Carbamidomethyl, Gln->pyro-Glu, Carbamyl, Oxidation	5.1	31.6	1	530.4 (M:530.4)	43.9	20.18
906	tr|F1N1L4|F1N1L4_BOVIN	Uncharacterized protein OS	DPP8	9	Carbamidomethyl, Phospho	5.4	103.3	1	448.3 (M:448.3)	17.9	21.61
907	sp|Q0III3|DC1I2_BOVIN	Cytoplasmic dynein 1 intermediate chain 2 OS	DYNC1I2	9	Carbamidomethyl, Gln->pyro-Glu	5.2	68.3	2	465.1 (M:465.1)	28.6	19.75
908	tr|Q2KI67|Q2KI67_BOVIN	Ecdysoneless homolog (Drosophila) OS	ECD	9	Carbamidomethyl, Carbamyl, Carboxymethyl, Phospho, Glu->pyro-Glu	4.8	72.2	1	401.4 (M:401.4)	22.3	19.8
909	sp|A5D7A0|EFHD2_BOVIN	EF-hand domain-containing protein D2 OS	EFHD2	9	Carbamyl	5.1	26.9	1	499.5 (M:499.5)	34.7	21.5
910	tr|A6QQS1|A6QQS1_BOVIN	EIF2A protein OS	EIF2A	9	Carbamidomethyl, Carbamyl, Carboxymethyl, Phospho	9.1	65.2	2	387.7 (M:387.7)	25.8	21.34
911	sp|Q0IIF2|EI2BA_BOVIN	Translation initiation factor eIF-2B subunit alpha OS	EIF2B1	9	Carbamidomethyl, Carbamyl	6.9	33.8	1	394.1 (M:394.1)	37	21.97
912	tr|E1BPB3|E1BPB3_BOVIN	Uncharacterized protein OS	EIF2B5	9	Carbamidomethyl, Carbamyl, Oxidation, Phospho	5	80.9	1	348.9 (M:348.9)	17.7	221.5
913	sp|Q1JQB5|FBLI1_BOVIN	Filamin-binding LIM protein 1 OS	FBLIM1	9	Carbamidomethyl, Carbamyl	5.7	41.5	1	578.9 (M:578.9)	32	20.2
914	tr|F1MYN5|F1MYN5_BOVIN	Fibulin-1 OS	FBLN1	9	Carbamidomethyl	4.9	77.4	2	485.5 (M:485.5)	25.6	21.09
915	sp|A6H7H7|FBX3_BOVIN	F-box only protein 3 OS	FBXO3	9	Carbamidomethyl, Carbamyl, Oxidation	4.9	54.1	1	474.8 (M:474.8)	21.7	21.96
916	tr|Q148D3|Q148D3_BOVIN	Fumarate hydratase OS	FH	9	Carbamidomethyl, Carbamyl, Oxidation, Phospho	9.1	54.7	1	671.1 (M:671.1)	33.5	20.18
917	sp|P29702|FNTA_BOVIN	Protein farnesyltransferase/geranylgeranyltransferase type-1 subunit alpha OS	FNTA	9	Carbamidomethyl, Carbamyl, Carboxymethyl	4.9	43.8	3	594.2 (M:594.2)	30.7	20.25
918	tr|Q32S38|Q32S38_BOVIN	Glutamate-cysteine ligase catalytic subunit OS	GCLC	9	Carbamidomethyl, Carbamyl, Phospho	5.9	69	1	329.7 (M:329.7)	22.8	21.5
919	tr|F1MUF4|F1MUF4_BOVIN	Beta-galactosidase OS	GLB1	9	Carbamidomethyl, Carbamyl, Carboxymethyl, Phospho	7	73.4	3	327.7 (M:327.7)	16.7	230.38
920	tr|A4FUZ1|A4FUZ1_BOVIN	Lactoylglutathione lyase OS	GLO1	9	Carbamidomethyl, Oxidation	5.1	20.8	1	372.2 (M:372.2)	50.5	21.47
921	sp|Q17QL1|GNPI2_BOVIN	Glucosamine-6-phosphate isomerase 2 OS	GNPDA2	9	Carbamidomethyl	6.4	31.1	1	556.1 (M:556.1)	58.3	19.74
922	tr|A2VDN7|A2VDN7_BOVIN	Heterogeneous nuclear ribonucleoprotein U (Scaffold attachment factor A) OS	HNRNPU	9	Carbamidomethyl, Carbamyl, Phospho, Glu->pyro-Glu	5.8	90.4	2	512.1 (M:512.1)	16.5	21.2
923	tr|E1B8E7|E1B8E7_BOVIN	Uncharacterized protein OS	HTT	9	Carbamidomethyl, Carbamyl, Carboxymethyl, Oxidation, Phospho, Glu->pyro-Glu	5.9	344.8	1	397.6 (M:397.6)	3.5	722.94
924	tr|E1BC41|E1BC41_BOVIN	Kinesin-like protein OS	KIF15	9	Carbamidomethyl, Carbamyl, Oxidation, Phospho	5.7	160.2	1	332.5 (M:332.5)	7.3	212.82
925	tr|F1MLY0|F1MLY0_BOVIN	Kinesin-like protein OS	KIF1A	9	Carbamidomethyl, Carbamyl, Oxidation, Phospho, Glu->pyro-Glu	5.4	201.3	2	332.5 (M:332.5)	5.5	367.02
926	sp|Q08D91|K2C75_BOVIN	Keratin, type II cytoskeletal 75 OS	KRT75	9	Carbamidomethyl, Carbamyl, Oxidation, Phospho	7.6	59	1	475.9 (M:475.9)	13.3	277.71
927	tr|A6QLZ0|A6QLZ0_BOVIN	LGALS3 protein OS	LGALS3	9	Gln->pyro-Glu, Carbamyl, Oxidation	8.9	27.6	1	440.0 (M:440.0)	26.8	21.85
928	tr|E1BMF9|E1BMF9_BOVIN	Lethal(2) giant larvae protein homolog 1 OS	LLGL1	9	Carbamidomethyl, Carbamyl, Phospho	5.9	115	2	537.8 (M:537.8)	14.9	19.9
929	tr|G3MZG0|G3MZG0_BOVIN	Uncharacterized protein (Fragment) OS	LOC100847355	9	Carbamidomethyl, Carbamyl, Carboxymethyl, Oxidation, Phospho	5.7	390.9	2	483.3 (M:483.3)	4	392.65
930	tr|F1MV90|F1MV90_BOVIN	Uncharacterized protein OS	LOC101906472	9	Carbamyl, Oxidation, Phospho, Glu->pyro-Glu	5	29	1	530.4 (M:530.4)	23.4	19.44
931	tr|F1N5P8|F1N5P8_BOVIN	Uncharacterized protein (Fragment) OS	LRRFIP1	9	Carbamidomethyl, Carbamyl, Phospho, Glu->pyro-Glu	5.8	74.6	3	665.3 (M:665.3)	20.5	125.24
932	sp|A5D9D4|MSTO1_BOVIN	Protein misato homolog 1 OS	MSTO1	9	Carbamidomethyl, Carbamyl, Oxidation, Phospho	5.7	62.2	1	355.1 (M:355.1)	15.9	19.84
933	tr|F1MFT9|F1MFT9_BOVIN	Uncharacterized protein OS	MTMR3	9	Carbamidomethyl, Carbamyl, Carboxymethyl, Phospho	5.5	122.9	2	470.5 (M:470.5)	9.3	30.29
934	tr|E1BJH8|E1BJH8_BOVIN	Uncharacterized protein OS	MTMR6	9	Carbamidomethyl, Carbamyl, Oxidation, Phospho	7.6	70.1	3	401.8 (M:401.8)	20.2	227.77
935	tr|E1BKQ6|E1BKQ6_BOVIN	Uncharacterized protein OS	MYO18A	9	Carbamidomethyl, Gln->pyro-Glu, Carbamyl, Phospho	6.1	232.7	1	559.6 (M:559.6)	6.1	23.9
936	sp|Q17R14|MYO1D_BOVIN	Unconventional myosin-Id OS	MYO1D	9	Carbamidomethyl, Carbamyl, Phospho	9.4	115.9	2	367.7 (M:367.7)	10.6	21.22
937	tr|F1MMQ6|F1MMQ6_BOVIN	Uncharacterized protein (Fragment) OS	MYO5B	9	Carbamidomethyl, Gln->pyro-Glu, Carbamyl, Oxidation, Phospho, Glu->pyro-Glu	7.3	213.3	1	612.3 (M:612.3)	7.2	229.23
938	sp|Q2KI14|NAA10_BOVIN	N-alpha-acetyltransferase 10 OS	NAA10	9	Carbamidomethyl	5.4	26.5	3	368.7 (M:368.7)	54	21.28
939	tr|F1MJ80|F1MJ80_BOVIN	Uncharacterized protein OS	NAMPT	9	Carbamidomethyl, Carbamyl, Carboxymethyl	6.7	55.4	2	470.3 (M:470.3)	30.3	19.78
940	tr|Q1RMX7|Q1RMX7_BOVIN	N-acetylneuraminic acid synthase OS	NANS	9	Carbamidomethyl, Phospho	6.5	40.2	1	608.7 (M:608.7)	36.2	19.74
941	sp|Q1JPA6|ARY1_BOVIN	Arylamine N-acetyltransferase 1 OS	NAT1	9	Carbamidomethyl, Phospho	5.4	34.2	1	443.4 (M:443.4)	34.5	19.63
942	tr|F1MHF3|F1MHF3_BOVIN	Uncharacterized protein OS	NAV2	9	Carbamidomethyl, Carbamyl, Phospho	9	254.3	1	452.1 (M:452.1)	5.1	517.13
943	tr|F1MJ09|F1MJ09_BOVIN	Uncharacterized protein (Fragment) OS	NEDD4L	9	Carbamidomethyl, Gln->pyro-Glu, Carbamyl, Oxidation, Phospho	5.6	100.7	2	435.6 (M:435.6)	15.9	20.39
944	tr|A7MBB7|A7MBB7_BOVIN	NFKB2 protein OS	NFKB2	9	Carbamidomethyl, Carbamyl, Carboxymethyl, Oxidation	6	96.9	2	425.3 (M:425.3)	15	21.28
945	tr|E1BCV4|E1BCV4_BOVIN	Uncharacterized protein OS	NUP98	9	Carbamidomethyl, Carbamyl, Oxidation, Phospho	5.7	197.5	1	399.3 (M:399.3)	6.8	21.08
946	sp|A5PKL1|OXR1_BOVIN	Oxidation resistance protein 1 OS	OXR1	9	Carbamyl, Oxidation, Phospho	5.7	98.1	3	282.9 (M:282.9)	11.2	26.05
947	tr|F1N415|F1N415_BOVIN	Uncharacterized protein OS	PCLO	9	Carbamidomethyl, Carbamyl, Oxidation, Phospho, Glu->pyro-Glu	5.8	546.8	1	426.0 (M:426.0)	2	478.27
948	tr|Q0VCQ6|Q0VCQ6_BOVIN	Programmed cell death 10 OS	PDCD10	9	Carbamyl, Phospho	7.8	24.7	1	524.6 (M:524.6)	48.6	20.69
949	sp|Q17Q89|PFD6_BOVIN	Prefoldin subunit 6 OS	PFDN6	9	Gln->pyro-Glu, Carbamyl	7.9	14.5	1	534.1 (M:534.1)	57.4	21.41
950	sp|Q2HJ54|PIPNA_BOVIN	Phosphatidylinositol transfer protein alpha isoform OS	PITPNA	9	Carbamidomethyl, Carbamyl, Phospho	6.1	31.8	1	474.3 (M:474.3)	36.3	19.41
951	tr|F1MYF9|F1MYF9_BOVIN	Phosphoinositide phospholipase C (Fragment) OS	PLCG1	9	Carbamidomethyl, Carbamyl	5.6	140.4	2	537.8 (M:537.8)	11.6	20.13
952	sp|P06868|PLMN_BOVIN	Plasminogen OS	PLG	9	Carbamidomethyl, Carboxymethyl, Phospho, Glu->pyro-Glu	7.7	91.2	3	379.3 (M:379.3)	19.3	150.41
953	sp|A6H742|PLSI_BOVIN	Plastin-1 OS	PLS1	9	Carbamidomethyl, Gln->pyro-Glu, Carbamyl, Carboxymethyl, Phospho	5	70.5	1	616.7 (M:616.7)	11.3	25.31
954	sp|O62829|PPM1A_BOVIN	Protein phosphatase 1A OS	PPM1A	9	Carbamidomethyl, Carbamyl	5.1	42.5	2	446.0 (M:446.0)	33	21.94
955	tr|E1BC59|E1BC59_BOVIN	Protein phosphatase 1 regulatory subunit 12 OS	PPP1R12A	9	Carbamidomethyl, Carbamyl	5.3	114.8	3	411.7 (M:411.7)	15.1	20.37
956	sp|Q2KJ44|PTPA_BOVIN	Serine/threonine-protein phosphatase 2A activator OS	PPP2R4	9	Carbamidomethyl, Gln->pyro-Glu	5.9	36.9	1	400.0 (M:400.0)	42.6	20.67
957	sp|Q58DU5|PSA3_BOVIN	Proteasome subunit alpha type-3 OS	PSMA3	9	Carbamyl, Phospho	5.2	28.4	1	419.4 (M:419.4)	35.3	21.06
958	sp|Q2TBX6|PSB1_BOVIN	Proteasome subunit beta type-1 OS	PSMB1	9	Carbamidomethyl, Carbamyl, Oxidation, Phospho	8.3	26.2	2	470.3 (M:470.3)	53.9	19.85
959	tr|E1BM26|E1BM26_BOVIN	Uncharacterized protein OS	PSME3	9	Carbamidomethyl, Carbamyl, Oxidation	5.7	29.5	1	509.6 (M:509.6)	31.5	21.95
960	tr|E1BIU7|E1BIU7_BOVIN	Uncharacterized protein (Fragment) OS	PTPN23	9	Carbamidomethyl, Carbamyl	7	187.7	1	413.4 (M:413.4)	7.7	20.59
961	tr|F1MQF6|F1MQF6_BOVIN	Apoptosis-associated speck-like protein-containing a CARD OS	PYCARD	9	Oxidation	5.3	21.9	2	763.8 (M:763.8)	48.2	20.66
962	tr|F1MU24|F1MU24_BOVIN	Alpha-1,4 glucan phosphorylase (Fragment) OS	PYGB	9	Carbamyl, Oxidation, Phospho	6.7	76.1	1	490.8 (M:490.8)	20.1	20.24
963	sp|Q2HJH2|RAB1B_BOVIN	Ras-related protein Rab-1B OS	RAB1B	9	Gln->pyro-Glu, Carbamyl, Oxidation	5.6	22.2	9	696.5 (M:696.5)	58.7	20.91
964	sp|Q3T054|RAN_BOVIN	GTP-binding nuclear protein Ran OS	RAN	9	Carbamidomethyl, Carbamyl	7	24.4	3	482.2 (M:482.2)	63.9	20.45
965	sp|Q3T0M7|RANG_BOVIN	Ran-specific GTPase-activating protein OS	RANBP1	9	Carbamidomethyl, Oxidation	5	23.7	3	657.9 (M:657.9)	64.6	20.91
966	tr|Q24K04|Q24K04_BOVIN	RAN binding protein 3 OS	RANBP3	9	Carbamyl, Oxidation, Phospho	4.8	55.4	1	399.4 (M:399.4)	15.8	340.98
967	tr|A1XG22|A1XG22_BOVIN	NF-kappaB transcription factor p65 subunit OS	RELA	9	Carbamidomethyl, Carbamyl	5.5	60.3	1	521.4 (M:521.4)	22.7	20.76
968	sp|Q58DW0|RL4_BOVIN	60S ribosomal protein L4 OS	RPL4	9	Carbamidomethyl, Carbamyl, Phospho	11	47.4	1	487.1 (M:487.1)	27.5	20.83
969	tr|G8JKY0|G8JKY0_BOVIN	40S ribosomal protein S8 (Fragment) OS	RPS8	9	Carbamidomethyl, Gln->pyro-Glu, Carbamyl, Carboxymethyl	10.3	24.1	4	612.5 (M:612.5)	41.5	20.37
970	sp|A6QLG5|RS9_BOVIN	40S ribosomal protein S9 OS	RPS9	9	Gln->pyro-Glu, Carbamyl, Phospho	10.7	22.6	1	408.4 (M:408.4)	26.3	25.26
971	sp|Q5E9C0|RSU1_BOVIN	Ras suppressor protein 1 OS	RSU1	9		8.6	31.5	1	476.8 (M:476.8)	47.7	20.5
972	sp|Q2HJ88|RTCA_BOVIN	RNA 3'-terminal phosphate cyclase OS	RTCA	9	Carbamidomethyl	8.3	39.2	1	382.4 (M:382.4)	34.4	19.6
973	tr|F1N6E9|F1N6E9_BOVIN	Uncharacterized protein OS	RTF1	9	Gln->pyro-Glu, Carbamyl, Oxidation, Phospho	8.4	80.7	1	454.1 (M:454.1)	14.1	21.18
974	tr|E1BKW5|E1BKW5_BOVIN	Uncharacterized protein OS	SEC23IP	9	Carbamidomethyl, Carbamyl, Oxidation, Phospho	5.3	111.6	1	439.0 (M:439.0)	11.8	21.46
975	tr|E1BAS6|E1BAS6_BOVIN	Uncharacterized protein OS	SETX	9	Carbamidomethyl, Carbamyl, Carboxymethyl, Oxidation, Phospho, Glu->pyro-Glu	7.8	301	1	421.2 (M:421.2)	3.4	8821.14
976	tr|A0JN96|A0JN96_BOVIN	Serine/threonine kinase 3 (STE20 homolog, yeast) OS	STK3	9	Gln->pyro-Glu, Carbamyl, Oxidation, Phospho	5.1	56.2	1	373.4 (M:373.4)	20.4	19.05
977	tr|F1MHC2|F1MHC2_BOVIN	Syntaxin binding protein 2 OS	STXBP2	9	Carbamidomethyl, Carbamyl, Phospho	6.4	66.3	1	589.5 (M:589.5)	18.2	20.27
978	tr|E1BNP8|E1BNP8_BOVIN	Uncharacterized protein OS	SUPT16H	9	Carbamidomethyl, Carbamyl, Oxidation, Glu->pyro-Glu	5.5	119.9	1	463.4 (M:463.4)	13.8	20.83
979	tr|E1BKM6|E1BKM6_BOVIN	Uncharacterized protein OS	TAOK2	9	Carbamyl, Phospho	7.9	118.7	1	252.6 (M:252.6)	7.3	524.56
980	sp|P48427|TBCA_BOVIN	Tubulin-specific chaperone A OS	TBCA	9	Carbamidomethyl, Gln->pyro-Glu, Carbamyl	5.4	12.7	1	320.4 (M:320.4)	49.1	21.76
981	sp|Q3SZE9|TBCC_BOVIN	Tubulin-specific chaperone C OS	TBCC	9	Carbamidomethyl, Carbamyl, Phospho	5.2	38.9	1	383.9 (M:383.9)	46.4	20.16
982	sp|Q3MHZ4|TGFI1_BOVIN	Transforming growth factor beta-1-induced transcript 1 protein OS	TGFB1I1	9	Carbamidomethyl, Carbamyl, Oxidation, Phospho	6.5	49.4	1	540.0 (M:540.0)	29.2	20.28
983	tr|Q1RML6|Q1RML6_BOVIN	Uncharacterized protein OS	TRNT1	9	Carbamidomethyl, Gln->pyro-Glu, Carbamyl, Oxidation, Phospho	7.2	49.7	1	361.5 (M:361.5)	30.4	19.96
984	sp|Q17QZ7|TTC27_BOVIN	Tetratricopeptide repeat protein 27 OS	TTC27	9	Carbamidomethyl, Gln->pyro-Glu, Glu->pyro-Glu	5.7	96.9	2	488.7 (M:488.7)	17.5	20.13
985	sp|Q5EA11|TTC4_BOVIN	Tetratricopeptide repeat protein 4 OS	TTC4	9	Carbamidomethyl	5.1	44.3	2	349.7 (M:349.7)	32	281.76
986	tr|F1MY63|F1MY63_BOVIN	Thymidylate synthase OS	TYMS	9	Carbamidomethyl	5.7	39.8	2	493.9 (M:493.9)	28.8	21.05
987	sp|Q32PA5|UBE2C_BOVIN	Ubiquitin-conjugating enzyme E2 C OS	UBE2C	9	Carbamidomethyl	6.8	19.6	1	470.1 (M:470.1)	71.5	20.15
988	sp|Q3SZ43|UB2V2_BOVIN	Ubiquitin-conjugating enzyme E2 variant 2 OS	UBE2V2	9	Carbamyl, Oxidation, Phospho	7.8	16.4	4	634.3 (M:634.3)	66.2	20.79
989	tr|F1MP13|F1MP13_BOVIN	Ubiquitin carboxyl-terminal hydrolase (Fragment) OS	USP25	9	Carbamyl, Phospho	5.3	121.9	1	376.1 (M:376.1)	10.1	26.92
990	sp|Q2TA49|VASP_BOVIN	Vasodilator-stimulated phosphoprotein OS	VASP	9	Carbamidomethyl, Gln->pyro-Glu, Carbamyl, Phospho	8.8	40.4	1	488.0 (M:488.0)	22.5	21.24
991	sp|Q3T000|YKT6_BOVIN	Synaptobrevin homolog YKT6 OS	YKT6	9	Carbamyl, Phospho, Glu->pyro-Glu	6.2	22.5	1	505.2 (M:505.2)	47.5	31.13
992	sp|P19711|POLG_BVDVN	Genome polyprotein OS	1	8	Carbamidomethyl, Carbamyl, Carboxymethyl, Oxidation, Phospho, Glu->pyro-Glu	8.8	448.9	16	347.3 (M:347.3)	3	480.67
993	tr|Q8MKE3|Q8MKE3_BOVIN	Glycylpeptide N-tetradecanoyltransferase OS	2	8	Gln->pyro-Glu, Carbamyl, Phospho	8.4	48.1	4	429.4 (M:429.4)	31.5	19.41
994	tr|E1BGR7|E1BGR7_BOVIN	40S ribosomal protein S4 OS	3	8	Carbamidomethyl, Carbamyl, Phospho	10	29.6	1	443.2 (M:443.2)	30	209.6
995	tr|A0PDJ8|A0PDJ8_BVDV	Polyprotein (Fragment) OS	4	8	Carbamyl, Oxidation, Phospho, Glu->pyro-Glu	6.7	60.9	7	213.8 (M:213.8)	13.5	352.96
996	tr|F1MMB4|F1MMB4_BOVIN	Uncharacterized protein (Fragment) OS	4	8	Carbamidomethyl, Carbamyl, Carboxymethyl, Oxidation, Phospho, Glu->pyro-Glu	6.2	165.3	1	449.8 (M:449.8)	3.5	1095.66
997	tr|F1MM07|F1MM07_BOVIN	Uncharacterized protein OS	4	8	Carbamidomethyl, Gln->pyro-Glu, Carbamyl, Carboxymethyl, Phospho, Glu->pyro-Glu	5.6	222.5	3	549.3 (M:549.3)	3.3	18898
998	sp|Q2NKY7|SEPT2_BOVIN	Septin-2 OS	2002-09-01	8	Carbamidomethyl, Gln->pyro-Glu, Carbamyl, Phospho, Glu->pyro-Glu	6.1	41.5	2	507.8 (M:507.8)	34.3	19.49
999	tr|K4JDR8|K4JDR8_BOVIN	Alpha-2-macroglobulin variant 5 OS	A2M	8	Carbamidomethyl, Carbamyl, Oxidation	7.1	45	2	494.4 (M:494.4)	29.9	20.3
1000	tr|F1MS62|F1MS62_BOVIN	Uncharacterized protein OS	AASDHPPT	8	Carbamidomethyl	6.3	35.7	3	364.9 (M:364.9)	28.8	20.66
1001	sp|A4IFE3|ACTY_BOVIN	Beta-centractin OS	ACTR1B	8	Carbamidomethyl, Carbamyl, Oxidation	6.1	42.3	2	446.2 (M:446.2)	33.2	21.11
1002	sp|Q3ZC42|ADHX_BOVIN	Alcohol dehydrogenase class-3 OS	ADH5	8	Carbamidomethyl, Carbamyl, Phospho	7.5	39.7	1	433.5 (M:433.5)	30.7	31.38
1003	tr|F1ABP0|F1ABP0_BOVIN	Advanced glycosylation end product-specific receptor, splice variant 6 OS	AGER	8	Carbamidomethyl, Oxidation	6.1	43	15	389.9 (M:389.9)	28.4	20.27
1004	tr|Q5GN72|Q5GN72_BOVIN	Alpha-1 acid glycoprotein OS	agp	8	Carbamidomethyl, Carboxymethyl	5.5	23.1	2	382.8 (M:382.8)	31.2	20.84
1005	sp|Q0II26|AIMP2_BOVIN	Aminoacyl tRNA synthase complex-interacting multifunctional protein 2 OS	AIMP2	8	Carbamidomethyl, Gln->pyro-Glu, Carbamyl, Carboxymethyl, Oxidation, Phospho	6	35.2	1	449.0 (M:449.0)	34.1	20.76
1006	tr|A6QPH7|A6QPH7_BOVIN	AKR7A2 protein OS	AKR7A2	8	Carbamidomethyl	8.6	40.5	4	464.0 (M:464.0)	33.6	19.84
1007	tr|F1MI56|F1MI56_BOVIN	Uncharacterized protein OS	ANKRD17	8	Carbamidomethyl, Gln->pyro-Glu, Carbamyl, Carboxymethyl, Phospho	6.1	274.8	1	397.9 (M:397.9)	4.6	21.71
1008	tr|F1MX12|F1MX12_BOVIN	Uncharacterized protein (Fragment) OS	ANKRD2	8	Carbamidomethyl, Phospho	5.8	39.8	1	394.4 (M:394.4)	28.9	401.3
1009	tr|E1BNR0|E1BNR0_BOVIN	Uncharacterized protein OS	APOB	8	Carbamidomethyl, Carbamyl, Oxidation, Phospho	6.3	515.4	1	571.4 (M:571.4)	2	201.56
1010	sp|A1L520|ARFG2_BOVIN	ADP-ribosylation factor GTPase-activating protein 2 OS	ARFGAP2	8	Gln->pyro-Glu, Carbamyl	8.1	56.7	2	526.3 (M:526.3)	26.3	20.82
1011	tr|G1K192|G1K192_BOVIN	ADP-ribosylation factor-like protein 3 (Fragment) OS	ARL3	8	Carbamidomethyl	6.9	20.4	2	455.3 (M:455.3)	52.5	19.7
1012	tr|G5E627|G5E627_BOVIN	Uncharacterized protein OS	ATG7	8	Carbamidomethyl, Carbamyl, Carboxymethyl, Phospho	6.4	77.4	3	365.4 (M:365.4)	17.6	22.95
1013	tr|E1BEI6|E1BEI6_BOVIN	Uncharacterized protein OS	ATM	8	Carbamidomethyl, Carbamyl, Carboxymethyl, Oxidation, Phospho, Glu->pyro-Glu	6.4	350.3	1	306.4 (M:306.4)	2.5	737.02
1014	tr|E1BL29|E1BL29_BOVIN	Uncharacterized protein OS	BLMH	8	Carbamidomethyl, Oxidation	6.2	52.9	1	438.6 (M:438.6)	26.1	21.41
1015	sp|P52556|BLVRB_BOVIN	Flavin reductase (NADPH) OS	BLVRB	8	Carbamidomethyl, Oxidation	6.6	22.1	1	700.2 (M:700.2)	37.9	19.42
1016	tr|F1MX69|F1MX69_BOVIN	Bisphosphoglycerate mutase OS	BPGM	8	Carbamidomethyl	6.1	30.1	3	421.9 (M:421.9)	35.5	20.99
1017	tr|Q3SZB6|Q3SZB6_BOVIN	Transcription factor BTF3 OS	BTF3	8	Gln->pyro-Glu, Carbamyl, Oxidation	6.3	17.6	3	722.7 (M:722.7)	61.1	18.59
1018	tr|Q5H9M6|Q5H9M6_BOVIN	Dynein heavy chain (Fragment) OS	Bv2	8	Carbamidomethyl, Carbamyl, Oxidation, Phospho, Glu->pyro-Glu	5.6	501.2	3	429.5 (M:429.5)	1.7	195.59
1019	tr|A6H7D7|A6H7D7_BOVIN	BZW2 protein OS	BZW2	8	Carbamyl	6.3	48.1	2	445.0 (M:445.0)	23.4	19.16
1020	tr|Q3T0S7|Q3T0S7_BOVIN	Chromosome 14 open reading frame 166 ortholog OS	C10H14ORF166	8	Carbamidomethyl, Gln->pyro-Glu	6.2	28.2	1	484.8 (M:484.8)	37.1	20.84
1021	tr|G3X6K1|G3X6K1_BOVIN	Uncharacterized protein OS	C29H11orf68	8	Carbamidomethyl, Gln->pyro-Glu, Carbamyl	5.8	31.4	2	401.8 (M:401.8)	31.8	21.48
1022	tr|A6H7C4|A6H7C4_BOVIN	CBX3 protein OS	CBX3	8	Carbamidomethyl	5.2	20.8	3	448.2 (M:448.2)	52.5	19.75
1023	sp|Q3T084|TCPW_BOVIN	T-complex protein 1 subunit zeta-2 OS	CCT6B	8	Carbamidomethyl, Gln->pyro-Glu, Carbamyl, Carboxymethyl, Phospho	7.6	58	4	436.6 (M:436.6)	22.4	353.05
1024	tr|F1MS40|F1MS40_BOVIN	Craniofacial development protein 2 OS	CFDP2	8	Carbamidomethyl, Carbamyl, Phospho	5.2	66.2	2	354.7 (M:354.7)	17.1	29.1
1025	sp|Q95KV1|IKKA_BOVIN	Inhibitor of nuclear factor kappa-B kinase subunit alpha OS	CHUK	8	Carbamidomethyl, Carbamyl, Oxidation, Phospho, Glu->pyro-Glu	6.4	84.3	1	353.0 (M:353.0)	13.2	18.55
1026	tr|Q1LZ90|Q1LZ90_BOVIN	Chloride channel, nucleotide-sensitive, 1A OS	CLNS1A	8	Oxidation, Phospho	4	26.2	1	578.0 (M:578.0)	42.6	18.78
1027	tr|E1BIA7|E1BIA7_BOVIN	Clustered mitochondria protein homolog OS	CLUH	8	Carbamidomethyl, Gln->pyro-Glu, Carbamyl, Phospho	5.7	147	1	305.6 (M:305.6)	6.4	20.98
1028	tr|F1N1T8|F1N1T8_BOVIN	Conserved oligomeric Golgi complex subunit 5 (Fragment) OS	COG5	8	Carbamidomethyl, Carbamyl, Oxidation	5.8	91.1	3	409.3 (M:409.3)	15.5	20.61
1029	tr|F1MD40|F1MD40_BOVIN	Uncharacterized protein OS	COL6A6	8	Carbamidomethyl, Carbamyl, Carboxymethyl, Oxidation, Phospho	7	247	1	204.0 (M:204.0)	4.3	501.82
1030	sp|Q3SZ76|COMD3_BOVIN	COMM domain-containing protein 3 OS	COMMD3	8	Carbamidomethyl	5.2	22.3	1	362.4 (M:362.4)	62.1	20.39
1031	sp|A6QQ21|CSN6_BOVIN	COP9 signalosome complex subunit 6 OS	COPS6	8	Carbamidomethyl, Gln->pyro-Glu	5.5	35.9	2	399.7 (M:399.7)	39.5	20.73
1032	tr|F6QE33|F6QE33_BOVIN	Uncharacterized protein OS	COPS7A	8	Carbamidomethyl, Gln->pyro-Glu, Phospho	8.3	30.3	5	504.9 (M:504.9)	38.5	20.79
1033	sp|Q58DC0|CPPED_BOVIN	Serine/threonine-protein phosphatase CPPED1 OS	CPPED1	8	Carbamidomethyl, Carbamyl, Carboxymethyl	5.4	35.4	2	573.7 (M:573.7)	37.1	21.56
1034	tr|E1BBS9|E1BBS9_BOVIN	Uncharacterized protein OS	CROCC	8	Carbamyl, Glu->pyro-Glu	5.6	222.9	1	407.4 (M:407.4)	3	720.33
1035	tr|F1MY84|F1MY84_BOVIN	Uncharacterized protein OS	CSPG4	8	Carbamyl, Phospho	5.2	250.4	1	162.8 (M:162.8)	3.8	525.49
1036	tr|F1N7B5|F1N7B5_BOVIN	Uncharacterized protein OS	CUL5	8	Carbamyl, Oxidation, Phospho	8.1	88.4	2	523.6 (M:523.6)	14.6	20.48
1037	tr|F1MX60|F1MX60_BOVIN	Uncharacterized protein OS	CYFIP2	8	Carbamidomethyl, Carbamyl, Carboxymethyl, Phospho, Glu->pyro-Glu	6.6	148.4	1	428.6 (M:428.6)	7	230.55
1038	sp|Q3MHR2|DCK_BOVIN	Deoxycytidine kinase OS	DCK	8	Carbamidomethyl, Gln->pyro-Glu, Carbamyl, Carboxymethyl	5.3	30.3	2	338.2 (M:338.2)	37.7	20.98
1039	tr|E1B9T9|E1B9T9_BOVIN	Uncharacterized protein OS	DDI2	8	Carbamidomethyl	5	44.6	1	388.9 (M:388.9)	33.1	21.51
1040	sp|Q0IIK5|DDX1_BOVIN	ATP-dependent RNA helicase DDX1 OS	DDX1	8	Carbamidomethyl, Carbamyl, Phospho	6.8	82.4	2	357.8 (M:357.8)	13.8	21.21
1041	sp|Q3T147|DX39B_BOVIN	Spliceosome RNA helicase DDX39B OS	DDX39B	8	Carbamidomethyl, Carbamyl, Oxidation, Phospho	5.4	48.9	2	343.8 (M:343.8)	21.5	28.52
1042	tr|F1N032|F1N032_BOVIN	Uncharacterized protein OS	DENND4C	8	Carbamidomethyl, Carbamyl, Carboxymethyl, Oxidation, Phospho	6.1	216.1	1	315.8 (M:315.8)	5.2	373.68
1043	sp|Q6EWQ6|DHYS_BOVIN	Deoxyhypusine synthase OS	DHPS	8	Carbamidomethyl, Oxidation	5.1	41	1	349.6 (M:349.6)	38.5	19.44
1044	tr|F1MJ73|F1MJ73_BOVIN	Uncharacterized protein (Fragment) OS	DOCK5	8	Carbamyl, Oxidation, Phospho	8.2	210.6	1	258.3 (M:258.3)	5.2	47.13
1045	tr|Q2KJ47|Q2KJ47_BOVIN	EH-domain containing 2 OS	EHD2	8	Carbamidomethyl, Carbamyl, Oxidation, Phospho	5.9	61.2	1	330.1 (M:330.1)	27.1	23.49
1046	tr|F1MYS7|F1MYS7_BOVIN	Uncharacterized protein OS	EIF4B	8	Carbamidomethyl, Carbamyl, Phospho	5.6	68.8	2	412.7 (M:412.7)	22.8	20.41
1047	tr|A7MB30|A7MB30_BOVIN	EPS15L1 protein OS	EPS15L1	8	Carbamyl, Oxidation, Phospho, Glu->pyro-Glu	4.9	88	1	351.7 (M:351.7)	12.7	218.13
1048	tr|F1MQH3|F1MQH3_BOVIN	Uncharacterized protein OS	FERMT1	8	Carbamidomethyl, Carbamyl, Oxidation	5.8	77.2	2	498.9 (M:498.9)	18.2	19.48
1049	tr|Q0V7L6|Q0V7L6_BOVIN	Putative uncharacterized protein FLJ20699 (Fragment) OS	FLJ20699	8	Carbamidomethyl, Oxidation	5.7	51.4	3	322.1 (M:322.1)	24.6	20.9
1050	sp|Q32LE4|GGCT_BOVIN	Gamma-glutamylcyclotransferase OS	GGCT	8	Carbamyl, Phospho	5.5	21.2	1	327.4 (M:327.4)	59.6	21.23
1051	tr|E1BEN4|E1BEN4_BOVIN	Uncharacterized protein OS	GMPPA	8	Carbamidomethyl, Carbamyl	6.4	46.2	1	415.0 (M:415.0)	24.8	19.89
1052	tr|Q08DV2|Q08DV2_BOVIN	Glucosamine-phosphate N-acetyltransferase 1 OS	GNPNAT1	8	Carbamidomethyl, Carbamyl, Oxidation, Phospho	8.2	20.8	1	348.6 (M:348.6)	48.4	19.11
1053	tr|A6QQR7|A6QQR7_BOVIN	Glycerol-3-phosphate dehydrogenase [NAD(+)] OS	GPD1L	8	Carbamidomethyl, Carbamyl, Phospho	6.1	38.2	1	477.2 (M:477.2)	33	21.43
1054	tr|F1MP10|F1MP10_BOVIN	Uncharacterized protein (Fragment) OS	GPS1	8	Carbamidomethyl, Carbamyl, Phospho	6.3	54.1	2	282.7 (M:282.7)	22.2	20.53
1055	tr|A6QLB8|A6QLB8_BOVIN	GSK3A protein OS	GSK3A	8	Carbamidomethyl, Phospho	8.9	52.2	1	335.0 (M:335.0)	21	20.11
1056	tr|G3X6L4|G3X6L4_BOVIN	Hepatoma-derived growth factor OS	HDGF	8	Carbamidomethyl, Phospho	4.7	26.7	3	413.5 (M:413.5)	38.9	20.69
1057	tr|H7BWW2|H7BWW2_BOVIN	Beta-hexosaminidase OS	HEXB	8	Carbamidomethyl, Gln->pyro-Glu, Carbamyl	7.6	61.2	3	385.3 (M:385.3)	16.9	20.83
1058	sp|Q3SZV7|HEMO_BOVIN	Hemopexin OS	HPX	8	Carbamidomethyl, Carbamyl, Carboxymethyl, Phospho	7.9	52.2	1	451.8 (M:451.8)	34.2	20.72
1059	tr|E1B864|E1B864_BOVIN	Integrin beta OS	ITGB4	8	Carbamidomethyl, Carboxymethyl, Oxidation, Phospho	5.7	200.2	1	385.8 (M:385.8)	6.4	17.02
1060	sp|P56652|ITIH3_BOVIN	Inter-alpha-trypsin inhibitor heavy chain H3 OS	ITIH3	8	Carbamidomethyl, Carbamyl, Phospho	5.6	99.5	1	344.0 (M:344.0)	11.8	42.43
1061	sp|P0C0T1|ITPK1_BOVIN	Inositol-tetrakisphosphate 1-kinase OS	ITPK1	8	Carbamidomethyl	5.8	45.8	1	499.2 (M:499.2)	37	19.78
1062	tr|F1N1K5|F1N1K5_BOVIN	Uncharacterized protein (Fragment) OS	KPNA5	8	Carbamidomethyl, Carbamyl, Carboxymethyl	5	60.4	1	521.9 (M:521.9)	16	21.19
1063	tr|E1BIL2|E1BIL2_BOVIN	Uncharacterized protein (Fragment) OS	KRT76	8	Carbamyl, Phospho	5.8	57.2	1	236.7 (M:236.7)	11.1	351.07
1064	sp|Q6TQR6|L_CCHFI	RNA-directed RNA polymerase L OS	L	8	Carbamidomethyl, Gln->pyro-Glu, Carbamyl, Oxidation, Phospho	7.6	447.6	1	462.1 (M:462.1)	1.9	573.49
1065	tr|F1MZU1|F1MZU1_BOVIN	Uncharacterized protein (Fragment) OS	LARP1	8	Carbamidomethyl, Carbamyl, Oxidation, Phospho	9	108.7	1	403.8 (M:403.8)	14.4	19.34
1066	tr|F1N5S6|F1N5S6_BOVIN	Uncharacterized protein (Fragment) OS	LOC101906511	8	Carbamidomethyl	5.2	47.1	2	421.0 (M:421.0)	27.4	19.8
1067	tr|E1B8P9|E1B8P9_BOVIN	Mitogen-activated protein kinase OS	MAPK3	8	Carbamidomethyl, Carbamyl, Oxidation	6.3	41.5	1	362.7 (M:362.7)	34.8	21.18
1068	sp|Q29RI9|MAT2B_BOVIN	Methionine adenosyltransferase 2 subunit beta OS	MAT2B	8	Carbamidomethyl	6.6	37.7	1	394.6 (M:394.6)	31.7	21.08
1069	sp|A6QLA4|MAP1_BOVIN	Methionine aminopeptidase 1 OS	METAP1	8	Carbamidomethyl, Carboxymethyl	6.6	43.2	1	397.1 (M:397.1)	31.1	171.1
1070	tr|E1BKB7|E1BKB7_BOVIN	Uncharacterized protein OS	MGA	8	Carbamidomethyl, Carbamyl, Oxidation, Phospho, Glu->pyro-Glu	6.4	314.7	1	422.1 (M:422.1)	3.4	347.88
1071	sp|Q0P570|MVD1_BOVIN	Diphosphomevalonate decarboxylase OS	MVD	8	Carbamidomethyl	6.4	43.7	1	346.3 (M:346.3)	34.2	20.77
1072	sp|Q9BE41|MYH2_BOVIN	Myosin-2 OS	MYH2	8	Carbamidomethyl, Gln->pyro-Glu, Carbamyl, Carboxymethyl, Oxidation, Phospho	5.6	223.2	2	581.5 (M:581.5)	2.3	18896.9
1073	tr|E1BA80|E1BA80_BOVIN	Uncharacterized protein OS	MYO18B	8	Carbamidomethyl, Gln->pyro-Glu, Carbamyl, Carboxymethyl, Oxidation, Phospho	6.5	278	1	336.0 (M:336.0)	3.8	667.63
1074	sp|Q0IIJ0|NAA50_BOVIN	N-alpha-acetyltransferase 50 OS	NAA50	8	Carbamidomethyl, Carbamyl	9	19.4	1	321.8 (M:321.8)	43.2	24.13
1075	sp|Q3ZBF0|NADE_BOVIN	Glutamine-dependent NAD(+) synthetase OS	NADSYN1	8	Carbamidomethyl, Carbamyl, Oxidation	6.1	79.3	1	228.6 (M:228.6)	20.4	19.45
1076	tr|A5D7S0|A5D7S0_BOVIN	Alpha-soluble NSF attachment protein OS	NAPA	8		5.2	33.2	3	468.8 (M:468.8)	36.6	21.17
1077	tr|E1BP55|E1BP55_BOVIN	Uncharacterized protein OS	NAV3	8	Carbamyl, Oxidation, Phospho, Glu->pyro-Glu	8.7	246.9	1	427.5 (M:427.5)	3.2	295.58
1078	sp|Q2KJ97|NCDN_BOVIN	Neurochondrin OS	NCDN	8	Carbamidomethyl, Carbamyl, Oxidation, Phospho	5.3	78.7	2	350.2 (M:350.2)	17.8	17.84
1079	tr|A5D7L9|A5D7L9_BOVIN	NRAP protein OS	NRAP	8	Carbamidomethyl, Carbamyl, Oxidation, Phospho	9.3	196.7	2	361.3 (M:361.3)	5.5	561.95
1080	sp|Q2TBU5|NT5D1_BOVIN	5'-nucleotidase domain-containing protein 1 OS	NT5DC1	8	Carbamidomethyl, Phospho	6.2	51.3	1	370.2 (M:370.2)	24.3	19.46
1081	tr|E1B891|E1B891_BOVIN	Uncharacterized protein OS	NTAN1	8	Gln->pyro-Glu, Carbamyl, Phospho	5.8	34.6	1	415.8 (M:415.8)	38.4	188.61
1082	sp|Q29S11|NUCKS_BOVIN	Nuclear ubiquitous casein and cyclin-dependent kinase substrate 1 OS	NUCKS1	8	Carbamyl, Phospho	5	27.2	1	415.6 (M:415.6)	20.6	20.61
1083	tr|Q24K01|Q24K01_BOVIN	NudC domain containing 3 OS	NUDCD3	8	Carbamyl, Phospho, Glu->pyro-Glu	5.1	40.2	1	402.2 (M:402.2)	30.1	20.43
1084	tr|F1N7I5|F1N7I5_BOVIN	Uncharacterized protein (Fragment) OS	NUMA1	8	Carbamyl, Oxidation, Phospho	5.5	238.8	1	322.9 (M:322.9)	4.1	641.41
1085	tr|Q3ZC32|Q3ZC32_BOVIN	Optineurin OS	OPTN	8	Carbamyl, Oxidation	5.2	65.2	1	401.6 (M:401.6)	15.9	18.9
1086	tr|E1B7J7|E1B7J7_BOVIN	Non-specific serine/threonine protein kinase OS	PAK3	8	Carbamidomethyl, Oxidation	5.3	58.3	1	460.6 (M:460.6)	16.1	20.21
1087	tr|Q0VC88|Q0VC88_BOVIN	3'-phosphoadenosine 5'-phosphosulfate synthase 2 OS	PAPSS2	8	Carbamidomethyl, Carbamyl, Phospho	6.5	69.6	2	610.8 (M:610.8)	18.5	20.28
1088	tr|E1BD56|E1BD56_BOVIN	Uncharacterized protein (Fragment) OS	PARP3	8	Carbamidomethyl, Carbamyl, Carboxymethyl, Oxidation	6.4	56.5	1	300.6 (M:300.6)	18.8	27.63
1089	tr|F1MV85|F1MV85_BOVIN	Uncharacterized protein OS	PBDC1	8	Carbamidomethyl, Carbamyl, Carboxymethyl, Phospho	4.8	24.9	2	455.7 (M:455.7)	40.2	20.67
1090	tr|E1BKZ0|E1BKZ0_BOVIN	Uncharacterized protein OS	PCNT	8	Gln->pyro-Glu, Carbamyl, Phospho, Glu->pyro-Glu	5.5	327	1	394.3 (M:394.3)	2.6	551.63
1091	sp|P38657|PDIA3_BOVIN	Protein disulfide-isomerase A3 OS	PDIA3	8	Carbamyl	6.2	56.9	2	265.1 (M:265.1)	18.6	26.32
1092	tr|F1MRX7|F1MRX7_BOVIN	Uncharacterized protein OS	PDZRN3	8	Carbamidomethyl, Carbamyl, Oxidation, Phospho, Glu->pyro-Glu	5.6	118.4	1	432.0 (M:432.0)	10.3	20.6
1093	tr|A7MB23|A7MB23_BOVIN	PICALM protein OS	PICALM	8	Carbamyl	7.7	71.7	4	400.8 (M:400.8)	26.5	19.35
1094	tr|F1N4C7|F1N4C7_BOVIN	Phosphoinositide phospholipase C (Fragment) OS	PLCG2	8	Gln->pyro-Glu, Carbamyl, Oxidation, Phospho	6.3	140.2	1	406.7 (M:406.7)	8.5	28.4
1095	sp|Q3SZJ9|PMM2_BOVIN	Phosphomannomutase 2 OS	PMM2	8	Carbamidomethyl	6	28	1	297.0 (M:297.0)	35	21.46
1096	tr|A5PJW8|A5PJW8_BOVIN	POLR2B protein OS	POLR2B	8	Carbamidomethyl, Carbamyl, Carboxymethyl, Phospho	6.4	133.8	2	331.8 (M:331.8)	9.2	410.86
1097	sp|P63099|CANB1_BOVIN	Calcineurin subunit B type 1 OS	PPP3R1	8	Carbamidomethyl	4.6	19.3	3	407.4 (M:407.4)	61.2	19.39
1098	tr|F1N790|F1N790_BOVIN	Uncharacterized protein (Fragment) OS	PRDM2	8	Gln->pyro-Glu, Carbamyl, Phospho	8.4	183.2	1	196.6 (M:196.6)	4.2	62.49
1099	tr|F1MBG5|F1MBG5_BOVIN	Uncharacterized protein OS	PRKAA1	8	Carbamidomethyl, Carbamyl, Phospho	8.3	64	2	428.9 (M:428.9)	20	20.24
1100	tr|E1BLF0|E1BLF0_BOVIN	Uncharacterized protein OS	PRRC1	8	Gln->pyro-Glu, Oxidation	5.6	46.4	1	501.9 (M:501.9)	32.6	18.89
1101	sp|Q3T0Y5|PSA2_BOVIN	Proteasome subunit alpha type-2 OS	PSMA2	8	Carbamidomethyl, Carbamyl, Oxidation, Phospho	6.9	25.9	1	586.3 (M:586.3)	52.6	19.4
1102	sp|Q5E9K0|PSB2_BOVIN	Proteasome subunit beta type-2 OS	PSMB2	8	Oxidation, Phospho	6.5	22.9	1	334.1 (M:334.1)	41.3	22.15
1103	sp|Q3T108|PSB4_BOVIN	Proteasome subunit beta type-4 OS	PSMB4	8	Gln->pyro-Glu, Oxidation	5.5	29	1	498.3 (M:498.3)	45.5	17.94
1104	sp|Q3SX30|PSMF1_BOVIN	Proteasome inhibitor PI31 subunit OS	PSMF1	8	Carbamidomethyl, Gln->pyro-Glu	5.4	29.7	1	327.4 (M:327.4)	31.1	20.28
1105	sp|Q2KHU0|SERB_BOVIN	Phosphoserine phosphatase OS	PSPH	8	Carbamidomethyl, Carbamyl	5.2	24.8	1	574.6 (M:574.6)	61.3	20.19
1106	sp|Q3ZBF7|TEBP_BOVIN	Prostaglandin E synthase 3 OS	PTGES3	8	Carbamidomethyl, Oxidation, Phospho	4.3	18.7	1	552.2 (M:552.2)	61.2	19.75
1107	sp|Q3MHP2|RB11B_BOVIN	Ras-related protein Rab-11B OS	RAB11B	8	Carbamyl, Phospho	5.6	24.5	1	492.3 (M:492.3)	45	20.85
1108	tr|Q3ZBG1|Q3ZBG1_BOVIN	RAB14 protein OS	RAB14	8		5.9	23.9	1	418.2 (M:418.2)	57.7	20.87
1109	tr|A1L528|A1L528_BOVIN	RAB1A, member RAS oncogene family OS	RAB1A	8	Gln->pyro-Glu, Carbamyl	5.9	22.7	2	642.5 (M:642.5)	50.2	20.62
1110	sp|P0C6W9|R1AB_CVBM	Replicase polyprotein 1ab OS	rep	8	Carbamidomethyl, Carbamyl, Carboxymethyl, Oxidation, Phospho, Glu->pyro-Glu	6.5	796.9	6	458.7 (M:458.7)	1.5	16631.3
1111	sp|A0JN53|RPAP1_BOVIN	RNA polymerase II-associated protein 1 OS	RPAP1	8	Carbamidomethyl, Carbamyl, Oxidation, Phospho	5.9	152.8	1	367.5 (M:367.5)	6.7	31.86
1112	sp|Q58DW5|RL5_BOVIN	60S ribosomal protein L5 OS	RPL5	8	Carbamidomethyl, Carbamyl	9.7	34.3	2	505.4 (M:505.4)	40.7	20.31
1113	sp|Q3SYR7|RL9_BOVIN	60S ribosomal protein L9 OS	RPL9	8	Carbamidomethyl, Carbamyl	10	21.9	9	482.8 (M:482.8)	65.1	20.57
1114	sp|P42899|RLA2_BOVIN	60S acidic ribosomal protein P2 OS	RPLP2	8	Phospho	4.5	11.7	2	486.1 (M:486.1)	85.2	20.07
1115	sp|Q76I82|RS15A_BOVIN	40S ribosomal protein S15a OS	RPS15A	8	Carbamidomethyl, Carbamyl, Carboxymethyl	10.1	14.8	5	353.7 (M:353.7)	56.9	487.14
1116	sp|Q3T0R1|RS18_BOVIN	40S ribosomal protein S18 OS	RPS18	8	Carbamyl, Phospho	11	17.7	3	422.1 (M:422.1)	42.8	20.23
1117	sp|Q3SX43|RRAGA_BOVIN	Ras-related GTP-binding protein A OS	RRAGA	8	Carbamidomethyl, Carbamyl, Oxidation, Glu->pyro-Glu	7.6	36.5	4	310.4 (M:310.4)	26.5	27.78
1118	tr|A6QLJ6|A6QLJ6_BOVIN	SCEL protein OS	SCEL	8	Gln->pyro-Glu, Carbamyl, Phospho	9.6	78.2	1	301.9 (M:301.9)	14.8	20.27
1119	tr|F1MVW5|F1MVW5_BOVIN	Protein transport protein Sec23A OS	SEC23A	8	Carbamidomethyl, Carbamyl, Phospho	6.6	86.5	2	400.3 (M:400.3)	13.2	20.12
1120	tr|F1MV07|F1MV07_BOVIN	Uncharacterized protein OS	SEC24D	8	Carbamidomethyl, Carbamyl	6.6	112.4	1	365.2 (M:365.2)	11.8	20.34
1121	sp|Q9TTE1|SPA31_BOVIN	Serpin A3-1 OS	SERPINA3-1	8		5.7	46.2	5	447.9 (M:447.9)	25.8	19.23
1122	sp|Q95121|PEDF_BOVIN	Pigment epithelium-derived factor OS	SERPINF1	8	Carbamyl	6.6	46.2	1	339.7 (M:339.7)	31	287.57
1123	sp|Q32LM2|SGTA_BOVIN	Small glutamine-rich tetratricopeptide repeat-containing protein alpha OS	SGTA	8	Carbamidomethyl, Carbamyl, Oxidation	4.8	34.2	1	360.7 (M:360.7)	28.1	20.6
1124	sp|Q2KJA1|SH3G1_BOVIN	Endophilin-A2 OS	SH3GL1	8	Carbamidomethyl, Gln->pyro-Glu, Carbamyl, Oxidation	5.4	41.4	1	440.6 (M:440.6)	28.5	21.47
1125	sp|Q17QK8|SPRE_BOVIN	Sepiapterin reductase OS	SPR	8	Carbamidomethyl	5.4	28.9	1	389.7 (M:389.7)	43.1	20.93
1126	tr|E1BM12|E1BM12_BOVIN	Uncharacterized protein OS	SRM	8	Carbamidomethyl, Gln->pyro-Glu, Carbamyl	5.6	33.9	1	424.1 (M:424.1)	46.7	19.81
1127	sp|Q2T9U1|SRP54_BOVIN	Signal recognition particle 54 kDa protein OS	SRP54	8	Carbamidomethyl, Carbamyl, Carboxymethyl, Oxidation	8.9	55.7	1	472.1 (M:472.1)	20	28.31
1128	tr|E1BB38|E1BB38_BOVIN	Signal recognition particle subunit SRP72 OS	SRP72	8	Carbamidomethyl, Carbamyl, Phospho	9.3	74.7	1	455.5 (M:455.5)	19.8	21.07
1129	tr|E1B8Z4|E1B8Z4_BOVIN	Signal transducer and activator of transcription OS	STAT2	8	Carbamidomethyl, Gln->pyro-Glu, Carbamyl, Carboxymethyl, Oxidation, Phospho	5.1	98.5	1	443.6 (M:443.6)	10.1	320.02
1130	sp|Q5E9L6|STK4_BOVIN	Serine/threonine-protein kinase 4 OS	STK4	8	Gln->pyro-Glu, Carbamyl, Phospho	4.9	55.6	1	319.0 (M:319.0)	20.5	19.03
1131	tr|A7YWC6|A7YWC6_BOVIN	SUB1 protein OS	SUB1	8	Gln->pyro-Glu, Carbamyl, Glu->pyro-Glu	9.6	14.4	1	478.0 (M:478.0)	44.9	20.38
1132	tr|A7YW40|A7YW40_BOVIN	Transcription elongation factor SPT5 OS	SUPT5H	8	Carbamidomethyl, Carbamyl, Oxidation, Phospho	5	120.3	4	289.9 (M:289.9)	10.6	20.8
1133	tr|F1MDB9|F1MDB9_BOVIN	Uncharacterized protein (Fragment) OS	TACC2	8	Carbamyl, Phospho, Glu->pyro-Glu	4.6	296.9	2	303.8 (M:303.8)	4.8	46.96
1134	sp|Q3ZBY2|TAGL3_BOVIN	Transgelin-3 OS	TAGLN3	8	Gln->pyro-Glu, Carbamyl, Oxidation, Phospho	6.8	22.5	1	475.5 (M:475.5)	23.1	20.4
1135	tr|F1N196|F1N196_BOVIN	Uncharacterized protein OS	TBC1D17	8	Carbamyl, Oxidation	5.1	73	2	461.1 (M:461.1)	14.3	20.25
1136	tr|E1BHZ5|E1BHZ5_BOVIN	Uncharacterized protein (Fragment) OS	TBC1D25	8	Gln->pyro-Glu, Phospho	6.5	81.6	1	300.9 (M:300.9)	15.1	21.45
1137	tr|M5FK88|M5FK88_BOVIN	Uncharacterized protein OS	TELO2	8	Carbamidomethyl, Carbamyl, Carboxymethyl, Oxidation, Phospho	5.3	90.4	2	328.8 (M:328.8)	11.9	216.59
1138	tr|F1MGK2|F1MGK2_BOVIN	Uncharacterized protein OS	TET1	8	Carbamidomethyl, Carbamyl, Carboxymethyl, Oxidation, Phospho	8.2	236.2	3	262.0 (M:262.0)	4.7	629.31
1139	tr|F1N027|F1N027_BOVIN	THUMP domain-containing protein 3 OS	THUMPD3	8	Carbamidomethyl, Carbamyl, Oxidation, Phospho	6.4	56.6	2	282.8 (M:282.8)	15.6	29.9
1140	tr|E1BEE0|E1BEE0_BOVIN	Uncharacterized protein (Fragment) OS	TOM1L2	8		4.7	54.6	2	372.4 (M:372.4)	20.8	21.86
1141	tr|Q3SYU8|Q3SYU8_BOVIN	Tumor protein D52-like 2 OS	TPD52L2	8	Carbamyl, Oxidation, Phospho	5.7	19.9	2	344.4 (M:344.4)	50	24.68
1142	tr|A7YWC7|A7YWC7_BOVIN	TRAF5 protein OS	TRAF5	8	Carbamidomethyl, Gln->pyro-Glu, Carbamyl, Carboxymethyl, Oxidation, Phospho	6.7	64.4	1	379.5 (M:379.5)	16.7	550.6
1143	tr|G3MY03|G3MY03_BOVIN	Uncharacterized protein OS	TSNAX	8	Gln->pyro-Glu, Oxidation	6.1	33	3	442.9 (M:442.9)	37.2	19.44
1144	sp|Q0VCD2|TBG1_BOVIN	Tubulin gamma-1 chain OS	TUBG1	8	Carbamidomethyl, Oxidation, Phospho	5.7	51.1	2	324.2 (M:324.2)	39.2	19.22
1145	tr|G8JKZ8|G8JKZ8_BOVIN	Thioredoxin (Fragment) OS	TXN	8	Carbamidomethyl, Oxidation	4.8	10.9	2	425.6 (M:425.6)	86.6	20.39
1146	tr|A6QR26|A6QR26_BOVIN	UBAP1 protein OS	UBAP1	8	Carbamidomethyl	5	55	1	456.2 (M:456.2)	27.3	19.81
1147	sp|Q3SZ52|UB2V1_BOVIN	Ubiquitin-conjugating enzyme E2 variant 1 OS	UBE2V1	8	Carbamidomethyl, Carbamyl, Oxidation	7.7	16.5	1	554.5 (M:554.5)	57.8	20.69
1148	sp|Q2TBG8|UCHL3_BOVIN	Ubiquitin carboxyl-terminal hydrolase isozyme L3 OS	UCHL3	8	Carbamidomethyl, Gln->pyro-Glu, Carboxymethyl	4.8	26.2	1	605.6 (M:605.6)	42.6	21.1
1149	tr|E1BP85|E1BP85_BOVIN	Uridine kinase OS	UCKL1	8	Carbamidomethyl, Carbamyl, Phospho	7.2	60.8	1	323.6 (M:323.6)	20.4	20.65
1150	sp|P31754|UMPS_BOVIN	Uridine 5'-monophosphate synthase OS	UMPS	8	Carbamidomethyl, Carbamyl, Glu->pyro-Glu	6	52.2	1	457.5 (M:457.5)	30.2	19.66
1151	tr|E1BEX4|E1BEX4_BOVIN	Uroporphyrinogen decarboxylase OS	UROD	8	Carbamidomethyl	5.8	40.8	1	377.3 (M:377.3)	30.8	19.97
1152	tr|E1BPX1|E1BPX1_BOVIN	Uncharacterized protein OS	VPS13C	8	Carbamidomethyl, Carbamyl, Carboxymethyl, Oxidation, Phospho	6.2	423.6	2	579.4 (M:579.4)	2	391.33
1153	tr|E1BIF6|E1BIF6_BOVIN	Uncharacterized protein OS	VPS13D	8	Gln->pyro-Glu, Carbamyl, Oxidation, Phospho	6.4	484.4	1	462.4 (M:462.4)	1.1	611.57
1154	sp|Q0VD53|VP26A_BOVIN	Vacuolar protein sorting-associated protein 26A OS	VPS26A	8	Phospho	6.1	38.1	1	431.0 (M:431.0)	34.6	20.44
1155	tr|G3X8E2|G3X8E2_BOVIN	Uncharacterized protein (Fragment) OS	VPS4A	8	Carbamidomethyl, Carbamyl	7.7	49	2	297.9 (M:297.9)	21.3	21.49
1156	sp|A7Z052|WDR6_BOVIN	WD repeat-containing protein 6 OS	WDR6	8	Carbamidomethyl, Glu->pyro-Glu	6.3	122	1	309.3 (M:309.3)	11.8	18.94
1157	sp|Q5E9I7|MEP50_BOVIN	Methylosome protein 50 OS	WDR77	8	Carbamidomethyl	5.2	36.8	2	333.9 (M:333.9)	31.6	21.31
1158	tr|E1BEW9|E1BEW9_BOVIN	Uncharacterized protein OS	WDR87	8	Carbamidomethyl, Carbamyl, Carboxymethyl, Oxidation, Phospho, Glu->pyro-Glu	5.9	333.9	1	485.0 (M:485.0)	3	561.37
1159	tr|F1MK73|F1MK73_BOVIN	Uncharacterized protein (Fragment) OS	YAP1	8	Gln->pyro-Glu, Phospho	4.5	35.1	1	569.4 (M:569.4)	40.4	20.38
1160	tr|E1BEG4|E1BEG4_BOVIN	Uncharacterized protein OS	ZFYVE16	8	Carbamidomethyl, Carbamyl, Oxidation	4.7	169.3	1	297.7 (M:297.7)	7.1	20.34
1161	sp|A6QM04|ZWILC_BOVIN	Protein zwilch homolog OS	ZWILCH	8	Carbamidomethyl, Phospho	5.4	66.3	1	407.6 (M:407.6)	22.4	21.11
1162	tr|Q9TRL7|Q9TRL7_BOVIN	CA(2+)-dependent carbohydrate-binding protein (Fragment) OS	1	7	Carbamidomethyl, Carbamyl, Phospho	4.1	1.8	1	307.8 (M:307.8)	88.9	249.83
1163	tr|Q9BG87|Q9BG87_BOVIN	Uveal autoantigen OS	2	7	Carbamidomethyl, Carbamyl, Phospho, Glu->pyro-Glu	6.7	165.8	1	361.3 (M:361.3)	5.4	220.08
1164	tr|G3N3S3|G3N3S3_BOVIN	Uncharacterized protein OS	3	7	Carbamidomethyl, Carbamyl, Carboxymethyl, Phospho	10	14.8	1	331.2 (M:331.2)	50	526.1
1165	tr|A2SZR7|A2SZR7_RVFV	Polymerase OS	4	7	Carbamidomethyl, Carbamyl, Oxidation, Phospho	6.2	237.9	2	245.1 (M:245.1)	3.8	502.2
1166	tr|G3MXR5|G3MXR5_BOVIN	Uncharacterized protein (Fragment) OS	4	7	Carbamidomethyl, Carbamyl, Carboxymethyl, Oxidation, Phospho	10.8	48.7	1	321.3 (M:321.3)	20.9	21.44
1167	tr|E1BP20|E1BP20_BOVIN	Alanyl-tRNA-editing protein Aarsd1 (Fragment) OS	AARSD1	7	Carbamidomethyl, Carbamyl, Phospho	5.6	61.1	3	467.4 (M:467.4)	22.1	19.89
1168	tr|E1BK38|E1BK38_BOVIN	Uncharacterized protein (Fragment) OS	ABCA13	7	Carbamyl, Oxidation, Phospho, Glu->pyro-Glu	6.2	567.6	1	308.1 (M:308.1)	1.9	452.33
1169	sp|A6QNS3|ABR_BOVIN	Active breakpoint cluster region-related protein OS	ABR	7	Carbamyl, Phospho	6.1	97.6	2	213.0 (M:213.0)	8.6	578.57
1170	tr|A4IFJ8|A4IFJ8_BOVIN	ACTL6A protein OS	ACTL6A	7	Carbamidomethyl	5.4	47.4	1	238.7 (M:238.7)	24.5	20.68
1171	tr|Q3MHY9|Q3MHY9_BOVIN	ACTR1A protein (Fragment) OS	ACTR1A	7	Carbamidomethyl, Carbamyl	6.6	41.4	2	447.8 (M:447.8)	28.1	21.14
1172	tr|F1ABP4|F1ABP4_BOVIN	Advanced glycosylation end product-specific receptor, splice variant 10 OS	AGER	7	Carbamidomethyl, Oxidation, Phospho	10	30.5	2	405.2 (M:405.2)	34.6	20.67
1173	sp|Q2TA45|AGFG1_BOVIN	Arf-GAP domain and FG repeat-containing protein 1 OS	AGFG1	7		8.8	58.1	1	435.8 (M:435.8)	21.7	20.56
1174	tr|F1MXF5|F1MXF5_BOVIN	Uncharacterized protein (Fragment) OS	AKAP9	7	Carbamidomethyl, Gln->pyro-Glu, Carbamyl, Carboxymethyl, Oxidation, Phospho, Glu->pyro-Glu	5.1	441.9	1	457.0 (M:457.0)	2	673.42
1175	tr|F1MMK9|F1MMK9_BOVIN	Protein AMBP OS	AMBP	7	Carbamidomethyl, Carbamyl, Oxidation, Phospho, Glu->pyro-Glu	8.1	39.3	2	380.9 (M:380.9)	23	20.98
1176	tr|E1BA23|E1BA23_BOVIN	Uncharacterized protein (Fragment) OS	AMPD3	7	Carbamidomethyl, Carbamyl, Carboxymethyl, Phospho	6.7	89.2	1	260.1 (M:260.1)	11.5	26.45
1177	tr|E1BFD1|E1BFD1_BOVIN	Uncharacterized protein OS	ANKLE2	7	Carbamidomethyl, Carbamyl, Oxidation	7	106.2	1	286.2 (M:286.2)	11.2	34.56
1178	tr|F1N545|F1N545_BOVIN	Uncharacterized protein OS	ANKRD13A	7	Gln->pyro-Glu, Carbamyl, Oxidation	5	67.5	1	418.0 (M:418.0)	21	21
1179	sp|Q2KJ81|AP1M1_BOVIN	AP-1 complex subunit mu-1 OS	AP1M1	7	Carbamyl, Oxidation, Phospho	6.8	48.6	1	248.5 (M:248.5)	12.1	19.57
1180	tr|F2Z4I2|F2Z4I2_BOVIN	AP-3 complex subunit mu-1 OS	AP3M1	7	Carbamyl, Phospho	6.5	46.9	2	252.5 (M:252.5)	30.6	19.51
1181	tr|G3N3N1|G3N3N1_BOVIN	Uncharacterized protein OS	ARF6	7	Carbamidomethyl, Carbamyl, Oxidation	9	20.1	1	341.4 (M:341.4)	57.7	19.39
1182	tr|E1B801|E1B801_BOVIN	Uncharacterized protein OS	ARHGAP35	7	Carbamidomethyl, Carbamyl, Carboxymethyl, Oxidation, Phospho, Glu->pyro-Glu	6.2	170.4	1	421.5 (M:421.5)	6.3	25.1
1183	tr|A6H718|A6H718_BOVIN	ARMC6 protein OS	ARMC6	7	Carbamidomethyl, Carboxymethyl	5.6	50.5	1	548.8 (M:548.8)	20.3	20.91
1184	tr|G3MXC8|G3MXC8_BOVIN	Actin-related protein 2/3 complex subunit 5 OS	ARPC5	7	Carbamidomethyl, Gln->pyro-Glu, Oxidation	5.5	16.3	2	472.7 (M:472.7)	57	20.99
1185	tr|A6QP02|A6QP02_BOVIN	ATP6V1B1 protein OS	ATP6V1B1	7	Carbamidomethyl, Gln->pyro-Glu, Carbamyl, Oxidation	6.7	50.5	1	527.9 (M:527.9)	19.8	18.86
1186	tr|F1MQ85|F1MQ85_BOVIN	Uncharacterized protein OS	ATRX	7	Carbamidomethyl, Carbamyl, Carboxymethyl, Oxidation, Phospho	6.1	280.8	1	316.9 (M:316.9)	3.1	597.75
1187	tr|Q29RQ6|Q29RQ6_BOVIN	BCAR1 protein (Fragment) OS	BCAR1	7	Carbamidomethyl, Carbamyl, Oxidation, Phospho	5.7	94.3	2	452.3 (M:452.3)	13.8	19.9
1188	sp|Q29RI6|CAB39_BOVIN	Calcium-binding protein 39 OS	CAB39	7	Carbamidomethyl, Carbamyl, Oxidation, Phospho, Glu->pyro-Glu	6.4	39.8	1	491.7 (M:491.7)	25.2	20.86
1189	tr|E1BIX3|E1BIX3_BOVIN	Uncharacterized protein OS	CAPN7	7	Gln->pyro-Glu, Carbamyl, Phospho	7.8	92.5	1	300.8 (M:300.8)	12.1	274.21
1190	tr|E1BJT6|E1BJT6_BOVIN	Caspase OS	CASP2	7	Carbamidomethyl, Carbamyl	6.6	51	1	397.7 (M:397.7)	20.8	21.84
1191	tr|F1MB04|F1MB04_BOVIN	Caspase-3 OS	CASP3	7	Carbamidomethyl, Carbamyl, Carboxymethyl, Oxidation, Phospho, Glu->pyro-Glu	6.2	31.2	3	411.4 (M:411.4)	37.1	19.89
1192	tr|F1MD58|F1MD58_BOVIN	Uncharacterized protein (Fragment) OS	CASP7	7	Carbamidomethyl, Phospho	8.7	31.4	1	384.2 (M:384.2)	36.5	18.56
1193	tr|E1BI97|E1BI97_BOVIN	Uncharacterized protein OS	CCDC168	7	Carbamyl, Oxidation, Phospho, Glu->pyro-Glu	9.5	265.5	1	474.5 (M:474.5)	3.7	345.54
1194	tr|E1B8W0|E1B8W0_BOVIN	Non-specific serine/threonine protein kinase OS	CDC42BPG	7	Carbamidomethyl, Carbamyl, Oxidation, Phospho	6.1	171.6	3	352.4 (M:352.4)	8.1	20.33
1195	sp|Q17QW1|BORG5_BOVIN	Cdc42 effector protein 1 OS	CDC42EP1	7	Carbamidomethyl, Carbamyl, Carboxymethyl, Phospho	7.9	37.3	1	274.6 (M:274.6)	32.1	21.59
1196	tr|F1N544|F1N544_BOVIN	Uncharacterized protein (Fragment) OS	CHD3	7	Carbamidomethyl, Carbamyl, Carboxymethyl, Oxidation, Phospho, Glu->pyro-Glu	7	226.4	1	188.7 (M:188.7)	4.1	843.54
1197	sp|Q58CS7|CHMP3_BOVIN	Charged multivesicular body protein 3 OS	CHMP3	7	Carbamyl, Oxidation, Phospho	5.2	25	1	371.4 (M:371.4)	34.2	20.59
1198	sp|A7Z035|EPN4_BOVIN	Clathrin interactor 1 OS	CLINT1	7	Phospho	6.2	70.5	1	309.8 (M:309.8)	14.3	20.41
1199	sp|P17697|CLUS_BOVIN	Clusterin OS	CLU	7	Carbamidomethyl, Gln->pyro-Glu, Phospho	5.7	51.1	1	279.8 (M:279.8)	26.7	19.93
1200	tr|J9TPF5|J9TPF5_BOVIN	Cardiomyopathy associated protein 5 OS	CMYA5	7	Carbamyl, Oxidation, Phospho, Glu->pyro-Glu	4.6	440.8	2	479.7 (M:479.7)	2.1	464.5
1201	tr|F1N401|F1N401_BOVIN	Collagen alpha-1(XII) chain OS	COL12A1	7	Carbamyl, Oxidation, Phospho	5.4	339.9	3	246.3 (M:246.3)	2.3	45.23
1202	sp|A6QPB3|COHA1_BOVIN	Collagen alpha-1(XVII) chain OS	COL17A1	7	Carbamyl, Oxidation, Phospho	8.8	149.1	2	375.0 (M:375.0)	6.3	391.74
1203	tr|A4FV74|A4FV74_BOVIN	COPS8 protein OS	COPS8	7	Carbamidomethyl, Carbamyl	5.3	23.2	1	350.6 (M:350.6)	61.2	20.11
1204	tr|H7BWW0|H7BWW0_BOVIN	Coronin OS	CORO1B	7	Carbamidomethyl, Carbamyl, Carboxymethyl, Oxidation, Phospho	5.8	54.2	3	291.9 (M:291.9)	18.4	23.77
1205	sp|Q0V8F1|CORO7_BOVIN	Coronin-7 OS	CORO7	7	Carbamidomethyl, Carbamyl, Oxidation, Phospho	5.7	99.2	2	274.5 (M:274.5)	7.8	488.66
1206	tr|G3N016|G3N016_BOVIN	Uncharacterized protein OS	CRKL	7	Carbamidomethyl	6.2	33.4	1	306.9 (M:306.9)	29.2	21.23
1207	sp|O19094|OCTC_BOVIN	Peroxisomal carnitine O-octanoyltransferase OS	CROT	7	Carbamidomethyl, Gln->pyro-Glu, Carbamyl, Carboxymethyl, Phospho	6.3	70.2	2	258.8 (M:258.8)	17.6	19.64
1208	sp|O97764|QOR_BOVIN	Zeta-crystallin OS	CRYZ	7	Carbamidomethyl, Carbamyl, Oxidation, Phospho	8.3	35.4	1	333.4 (M:333.4)	21.2	20.94
1209	tr|A5D7Q4|A5D7Q4_BOVIN	CSDA protein OS	CSDA	7	Carbamyl, Phospho	9.7	39.9	3	376.9 (M:376.9)	26.6	337.95
1210	sp|P35508|KC1D_BOVIN	Casein kinase I isoform delta OS	CSNK1D	7	Carbamidomethyl, Carbamyl, Oxidation, Phospho	9.8	47.3	2	255.6 (M:255.6)	15.9	18.77
1211	sp|Q0VCX4|CTNB1_BOVIN	Catenin beta-1 OS	CTNNB1	7	Carbamidomethyl, Phospho	5.5	85.5	1	290.6 (M:290.6)	13.4	20.68
1212	sp|P07688|CATB_BOVIN	Cathepsin B OS	CTSB	7	Carbamidomethyl, Carbamyl	5.7	36.6	2	369.2 (M:369.2)	24.2	21.42
1213	sp|P56965|DDAH1_BOVIN	N(G),N(G)-dimethylarginine dimethylaminohydrolase 1 OS	DDAH1	7	Carbamidomethyl, Gln->pyro-Glu, Carbamyl, Carboxymethyl, Oxidation	5.7	31.3	1	305.6 (M:305.6)	32.6	364.02
1214	tr|Q5E970|Q5E970_BOVIN	DEAD (Asp-Glu-Ala-Asp) box polypeptide 39 isoform 1 OS	DDX39	7	Carbamyl, Oxidation, Phospho	5.5	49.1	1	270.8 (M:270.8)	14.8	30.07
1215	tr|Q3SYZ5|Q3SYZ5_BOVIN	DDX5 protein (Fragment) OS	DDX5	7	Carbamidomethyl, Phospho, Glu->pyro-Glu	9.3	75.6	2	178.3 (M:178.3)	9.1	532.48
1216	tr|E1BDM8|E1BDM8_BOVIN	Uncharacterized protein OS	DDX6	7	Carbamidomethyl, Carbamyl	8.9	54.3	1	311.2 (M:311.2)	19.5	20.76
1217	tr|A5PK34|A5PK34_BOVIN	DEF6 protein OS	DEF6	7	Carbamidomethyl, Gln->pyro-Glu, Carbamyl, Oxidation	5.9	73.7	1	295.3 (M:295.3)	15.4	20.89
1218	tr|E1B9N7|E1B9N7_BOVIN	Uncharacterized protein OS	DHX29	7	Carbamidomethyl, Gln->pyro-Glu, Carbamyl, Phospho	8.7	155.2	1	267.4 (M:267.4)	6	306.76
1219	tr|F1MCQ5|F1MCQ5_BOVIN	Endoribonuclease Dicer OS	DICER1	7	Carbamidomethyl, Carbamyl, Carboxymethyl, Oxidation, Phospho	5.5	217.9	2	277.1 (M:277.1)	4.4	480.61
1220	tr|Q08DQ9|Q08DQ9_BOVIN	Discs, large (Drosophila) homolog-associated protein 5 OS	DLGAP5	7	Carbamidomethyl, Gln->pyro-Glu, Carbamyl, Oxidation, Phospho	9	95.4	1	404.3 (M:404.3)	15.4	19.92
1221	tr|F1MSP8|F1MSP8_BOVIN	Uncharacterized protein (Fragment) OS	DNAH10	7	Carbamidomethyl, Carbamyl, Oxidation, Phospho, Glu->pyro-Glu	5.4	513.9	1	490.4 (M:490.4)	1.6	48.61
1222	tr|F1MRU4|F1MRU4_BOVIN	Uncharacterized protein OS	DNAH3	7	Carbamidomethyl, Gln->pyro-Glu, Carbamyl, Oxidation, Phospho	5.6	467.3	1	447.1 (M:447.1)	2.3	500.6
1223	sp|Q1RMH9|DNJC2_BOVIN	DnaJ homolog subfamily C member 2 OS	DNAJC2	7	Carbamyl, Phospho	8.8	71.7	1	276.8 (M:276.8)	13	19.36
1224	tr|A7YY43|A7YY43_BOVIN	Dual specificity phosphatase 3 protein OS	DUSP3	7	Carbamidomethyl, Carbamyl, Phospho	7.7	20.5	1	392.9 (M:392.9)	44.3	21.59
1225	tr|Q2NKU1|Q2NKU1_BOVIN	Deoxyuridine triphosphatase OS	DUT	7	Carbamidomethyl, Oxidation	9.1	20	1	493.9 (M:493.9)	45.9	19.9
1226	tr|E1BEM1|E1BEM1_BOVIN	Uncharacterized protein OS	EEF2K	7	Carbamidomethyl, Glu->pyro-Glu	5.2	81.7	1	388.6 (M:388.6)	13.1	21.14
1227	sp|Q5E938|EIF1_BOVIN	Eukaryotic translation initiation factor 1 OS	EIF1	7	Carbamidomethyl, Carboxymethyl	6.9	12.7	2	362.0 (M:362.0)	61.1	8244.66
1228	sp|Q56JZ5|EIF3H_BOVIN	Eukaryotic translation initiation factor 3 subunit H OS	EIF3H	7	Carbamyl	6.2	39.9	1	321.5 (M:321.5)	30.4	20.3
1229	sp|Q3T0V3|EIF3K_BOVIN	Eukaryotic translation initiation factor 3 subunit K OS	EIF3K	7	Carbamidomethyl, Carbamyl, Glu->pyro-Glu	4.8	25.1	1	280.3 (M:280.3)	40.8	30.13
1230	sp|Q2NL22|IF4A3_BOVIN	Eukaryotic initiation factor 4A-III OS	EIF4A3	7	Carbamyl, Phospho, Glu->pyro-Glu	6.3	46.8	1	448.5 (M:448.5)	20.2	20.52
1231	sp|Q9TU47|IF6_BOVIN	Eukaryotic translation initiation factor 6 OS	EIF6	7	Carbamidomethyl, Carboxymethyl	4.6	26.5	1	358.8 (M:358.8)	40	20.28
1232	tr|E1BB08|E1BB08_BOVIN	Uncharacterized protein OS	EML2	7	Carbamidomethyl, Carbamyl, Carboxymethyl, Oxidation, Phospho	6.5	89.1	1	346.3 (M:346.3)	9.8	210.55
1233	tr|F1N214|F1N214_BOVIN	Uncharacterized protein OS	ENAH	7	Carbamidomethyl, Carbamyl, Oxidation, Phospho	8	86.2	1	400.0 (M:400.0)	14.5	257.37
1234	tr|F1MVT7|F1MVT7_BOVIN	Uncharacterized protein OS	EPM2AIP1	7	Carbamidomethyl, Carbamyl, Carboxymethyl, Phospho	5.9	69.8	1	352.0 (M:352.0)	17.3	20.46
1235	sp|Q08E20|ESTD_BOVIN	S-formylglutathione hydrolase OS	ESD	7	Carbamidomethyl, Phospho	6.5	31.5	1	370.0 (M:370.0)	50.7	20.09
1236	tr|Q29RM7|Q29RM7_BOVIN	Fas (TNFRSF6) associated factor 1 OS	FAF1	7		4.8	73.8	1	379.2 (M:379.2)	16.6	19.67
1237	tr|B0JYN4|B0JYN4_BOVIN	Family with sequence similarity 96, member A OS	FAM96A	7	Oxidation, Phospho	4.9	18.4	2	246.2 (M:246.2)	34.4	359.34
1238	sp|Q8WMY2|FPPS_BOVIN	Farnesyl pyrophosphate synthase OS	FDPS	7	Carbamidomethyl, Gln->pyro-Glu	5.1	40.5	6	290.1 (M:290.1)	27.5	20.35
1239	tr|F1MP58|F1MP58_BOVIN	Uncharacterized protein (Fragment) OS	FHAD1	7	Carbamidomethyl, Gln->pyro-Glu, Carbamyl, Carboxymethyl, Oxidation, Phospho, Glu->pyro-Glu	6.6	162.5	1	409.3 (M:409.3)	5.8	335.19
1240	tr|Q58D39|Q58D39_BOVIN	Farnesyltransferase, CAAX box, beta OS	FNTB	7	Carbamidomethyl, Gln->pyro-Glu, Carbamyl	5.6	36.2	2	351.5 (M:351.5)	25.3	20.62
1241	tr|F1MYQ7|F1MYQ7_BOVIN	Uncharacterized protein (Fragment) OS	FRY	7	Carbamidomethyl, Carbamyl, Oxidation, Phospho, Glu->pyro-Glu	5.6	338.5	1	304.7 (M:304.7)	1.6	756.85
1242	tr|F1MFK7|F1MFK7_BOVIN	Uncharacterized protein OS	GALK2	7	Carbamidomethyl, Carbamyl	6.1	49.2	2	337.5 (M:337.5)	27.7	18.3
1243	tr|A7MB14|A7MB14_BOVIN	GIGYF2 protein OS	GIGYF2	7	Carbamyl, Phospho	5.5	148.9	1	333.8 (M:333.8)	6.7	224.54
1244	sp|P15103|GLNA_BOVIN	Glutamine synthetase OS	GLUL	7	Carbamidomethyl, Carbamyl, Oxidation, Phospho	6.4	42	1	385.3 (M:385.3)	30	20.97
1245	tr|A4FV18|A4FV18_BOVIN	GMIP protein OS	GMIP	7	Phospho	5.6	106.6	2	364.7 (M:364.7)	9.2	20.71
1246	tr|E1B7E3|E1B7E3_BOVIN	Uncharacterized protein OS	GOLGA4	7	Carbamidomethyl, Gln->pyro-Glu, Carbamyl, Carboxymethyl, Oxidation, Phospho, Glu->pyro-Glu	5.2	259	1	439.6 (M:439.6)	3.7	485.15
1247	tr|F1MQ57|F1MQ57_BOVIN	Uncharacterized protein OS	GPHN	7	Carbamidomethyl, Carbamyl, Oxidation, Phospho	6.2	77.9	1	358.7 (M:358.7)	12.9	18.66
1248	tr|E1BKZ1|E1BKZ1_BOVIN	Uncharacterized protein (Fragment) OS	GSR	7	Carbamidomethyl	6.7	46.2	1	354.0 (M:354.0)	30.2	19.99
1249	tr|E1BN85|E1BN85_BOVIN	Uncharacterized protein OS	GTF2IRD1	7	Carbamyl, Phospho	6.5	105.9	1	209.2 (M:209.2)	7.2	670.91
1250	tr|E1BGU0|E1BGU0_BOVIN	Uncharacterized protein OS	HEATR5A	7	Carbamidomethyl, Carbamyl, Carboxymethyl, Phospho	6.2	221.6	2	387.9 (M:387.9)	4.6	690.85
1251	tr|F1MNS0|F1MNS0_BOVIN	Uncharacterized protein OS	HERC1	7	Carbamidomethyl, Carbamyl, Carboxymethyl, Oxidation, Phospho	5.7	531.2	2	344.6 (M:344.6)	2.2	446.05
1252	sp|P10103|HMGB1_BOVIN	High mobility group protein B1 OS	HMGB1	7	Carbamidomethyl, Oxidation	5.6	24.9	2	386.3 (M:386.3)	27.9	21.09
1253	tr|F1MJ70|F1MJ70_BOVIN	Uncharacterized protein (Fragment) OS	HSPA12A	7	Carbamyl	6.6	74.7	1	329.8 (M:329.8)	13.8	21.38
1254	sp|Q3SWY2|ILK_BOVIN	Integrin-linked protein kinase OS	ILK	7	Carbamidomethyl, Carbamyl, Carboxymethyl, Phospho	8.3	51.4	2	284.5 (M:284.5)	19.7	20.41
1255	sp|P20456|IMPA1_BOVIN	Inositol monophosphatase 1 OS	IMPA1	7	Carbamidomethyl	5	30	3	258.6 (M:258.6)	30.7	21.15
1256	sp|P21327|INPP_BOVIN	Inositol polyphosphate 1-phosphatase OS	INPP1	7	Carbamyl, Phospho	5.3	43.9	1	306.6 (M:306.6)	17	21.89
1257	tr|F1MCQ6|F1MCQ6_BOVIN	Uncharacterized protein (Fragment) OS	INPP5F	7	Carbamidomethyl, Gln->pyro-Glu, Carbamyl, Phospho	6	58.2	1	265.0 (M:265.0)	17.9	26.55
1258	tr|B3FXL6|B3FXL6_BOVIN	Interleukin-1 receptor-associated kinase 4 transcript variant 1 OS	Irak4	7	Carbamidomethyl, Carbamyl, Oxidation, Phospho	5.1	51.6	4	311.6 (M:311.6)	20	257.72
1259	sp|Q08DD6|IRF6_BOVIN	Interferon regulatory factor 6 OS	IRF6	7	Carbamidomethyl	5.2	53.1	2	416.6 (M:416.6)	30.4	19.46
1260	sp|Q3ZBV1|IST1_BOVIN	IST1 homolog OS	IST1	7	Carbamidomethyl	5.2	39.8	2	281.7 (M:281.7)	31.6	20.97
1261	tr|E1BKY4|E1BKY4_BOVIN	Uncharacterized protein OS	ITSN1	7	Carbamidomethyl, Carbamyl, Oxidation, Phospho, Glu->pyro-Glu	7.2	194.7	2	418.2 (M:418.2)	7.3	16.11
1262	tr|Q58CW7|Q58CW7_BOVIN	KIAA1068 protein OS	KIAA1068	7	Carbamyl, Glu->pyro-Glu	5.1	37.1	1	366.7 (M:366.7)	26.6	20.26
1263	tr|E1BFA7|E1BFA7_BOVIN	Kinesin-like protein OS	KIFC3	7	Carbamyl, Oxidation, Phospho	7.6	92.7	1	197.4 (M:197.4)	6.8	31.31
1264	tr|E1B991|E1B991_BOVIN	Uncharacterized protein OS	KRT2	7	Carbamidomethyl, Carbamyl, Oxidation, Phospho	8.8	64.3	2	322.0 (M:322.0)	10.9	325.53
1265	tr|A4IFP2|A4IFP2_BOVIN	KRT4 protein OS	KRT4	7	Carbamidomethyl, Carbamyl	7.5	58	1	283.9 (M:283.9)	11.8	21.64
1266	sp|A0JND2|K2C80_BOVIN	Keratin, type II cytoskeletal 80 OS	KRT80	7	Carbamyl, Oxidation, Phospho	5.2	47.4	1	308.2 (M:308.2)	15.4	23.68
1267	tr|A7MB48|A7MB48_BOVIN	KTN1 protein OS	KTN1	7	Carbamidomethyl, Gln->pyro-Glu, Carbamyl, Phospho, Glu->pyro-Glu	5.6	150.5	2	387.0 (M:387.0)	5.1	440.6
1268	tr|A5PJS4|A5PJS4_BOVIN	LOC100138178 protein (Fragment) OS	LOC100138178	7	Carbamidomethyl, Carbamyl, Carboxymethyl, Phospho	5.4	38.3	2	375.2 (M:375.2)	28.7	22.03
1269	tr|A6QLU9|A6QLU9_BOVIN	LOC508963 protein OS	LOC508963	7	Carbamidomethyl, Carbamyl, Phospho	5.4	40	1	369.7 (M:369.7)	21.6	21.11
1270	tr|F1N429|F1N429_BOVIN	Uncharacterized protein (Fragment) OS	LOC512176	7	Carbamidomethyl	4.8	46.8	1	378.7 (M:378.7)	25.2	20.81
1271	tr|G3X8B1|G3X8B1_BOVIN	Peptidyl-prolyl cis-trans isomerase OS	LOC613401	7	Carbamidomethyl, Carbamyl, Phospho	7.7	17.7	1	449.7 (M:449.7)	32.9	18.99
1272	tr|E1BBW0|E1BBW0_BOVIN	Leucine-rich repeat flightless-interacting protein 2 OS	LRRFIP2	7	Carbamyl, Glu->pyro-Glu	7	81.6	3	361.1 (M:361.1)	11.5	226.67
1273	tr|Q08E63|Q08E63_BOVIN	Leucine rich repeat and sterile alpha motif containing 1 OS	LRSAM1	7	Carbamyl, Oxidation, Phospho	5.5	83.6	1	326.0 (M:326.0)	12.3	38.81
1274	tr|Q3SZ96|Q3SZ96_BOVIN	LZIC protein (Fragment) OS	LZIC	7	Carbamyl, Phospho, Glu->pyro-Glu	4.8	22.2	1	347.6 (M:347.6)	33.2	20.58
1275	tr|E1BL65|E1BL65_BOVIN	Uncharacterized protein OS	MAD2L1	7	Carbamidomethyl, Phospho	5	23.5	5	287.7 (M:287.7)	29.8	21.63
1276	tr|F1MM73|F1MM73_BOVIN	Mitogen-activated protein kinase OS	MAPK8	7	Carbamidomethyl, Carbamyl, Carboxymethyl, Oxidation, Phospho, Glu->pyro-Glu	6.8	44	1	301.7 (M:301.7)	29.9	20.84
1277	tr|F1MAZ8|F1MAZ8_BOVIN	Uncharacterized protein OS	MARK3	7	Carbamidomethyl, Carbamyl, Phospho	9.5	88.9	1	182.1 (M:182.1)	12.2	23.62
1278	tr|E1B9A3|E1B9A3_BOVIN	Uncharacterized protein OS	MB21D2	7	Carbamidomethyl, Carbamyl, Phospho	6.9	48.6	1	337.3 (M:337.3)	24.3	19.94
1279	sp|Q2HJH7|MEMO1_BOVIN	Protein MEMO1 OS	MEMO1	7	Carbamidomethyl, Carbamyl	7.7	32.5	1	348.3 (M:348.3)	48.1	20.59
1280	tr|A7YY30|A7YY30_BOVIN	MGC157043 protein OS	MGC157043	7	Carbamidomethyl, Gln->pyro-Glu, Carbamyl, Oxidation, Phospho	7	42.6	1	318.0 (M:318.0)	23.2	21.1
1281	sp|A1A4L8|MOCS3_BOVIN	Adenylyltransferase and sulfurtransferase MOCS3 OS	MOCS3	7	Carbamidomethyl, Carbamyl, Phospho	8.1	48.8	2	256.8 (M:256.8)	22.4	233.31
1282	sp|Q0V8H6|MOV10_BOVIN	Putative helicase MOV-10 OS	MOV10	7	Carbamyl, Oxidation, Phospho	9.1	113.8	1	295.9 (M:295.9)	7.7	420.43
1283	tr|Q3MHG3|Q3MHG3_BOVIN	Sulfurtransferase OS	MPST	7	Carbamyl, Phospho	6.2	33.2	1	199.1 (M:199.1)	24.6	350.67
1284	tr|F1MZX6|F1MZX6_BOVIN	Uncharacterized protein OS	MYH13	7	Carbamidomethyl, Gln->pyro-Glu, Carbamyl, Carboxymethyl, Oxidation, Phospho	5.5	222.8	1	345.8 (M:345.8)	2.3	20403.8
1285	tr|F1N2G0|F1N2G0_BOVIN	Myosin-7 OS	MYH7	7	Carbamidomethyl, Carbamyl, Carboxymethyl, Oxidation, Phospho, Glu->pyro-Glu	5.5	223.8	1	549.6 (M:549.6)	1.7	20414.5
1286	tr|F1N775|F1N775_BOVIN	Uncharacterized protein OS	MYH8	7	Carbamidomethyl, Carbamyl, Carboxymethyl, Oxidation, Phospho	5.6	222.6	1	559.2 (M:559.2)	2.7	20404.5
1287	tr|E1BDV7|E1BDV7_BOVIN	Uncharacterized protein (Fragment) OS	NAA25	7	Carbamyl, Oxidation, Phospho	6.2	110	1	239.1 (M:239.1)	9.8	20.15
1288	tr|E1BKB2|E1BKB2_BOVIN	Uncharacterized protein OS	NGLY1	7	Carbamidomethyl	6.2	74.5	1	297.6 (M:297.6)	13.9	20.7
1289	sp|A2VDQ5|NEUL_BOVIN	Neurolysin, mitochondrial OS	NLN	7	Carbamyl, Phospho	6.3	80.7	2	234.0 (M:234.0)	15.8	285.72
1290	sp|P79345|NPC2_BOVIN	Epididymal secretory protein E1 OS	NPC2	7	Carbamidomethyl	8.2	16.6	1	240.3 (M:240.3)	49.7	21.41
1291	tr|F1MGJ6|F1MGJ6_BOVIN	Uncharacterized protein OS	NRBP2	7	Carbamidomethyl, Gln->pyro-Glu, Carbamyl, Phospho	5.9	57.4	1	312.0 (M:312.0)	20.2	19.69
1292	sp|Q3MHY6|NUBP2_BOVIN	Cytosolic Fe-S cluster assembly factor NUBP2 OS	NUBP2	7	Carbamidomethyl, Carbamyl, Phospho, Glu->pyro-Glu	5.7	28.8	1	340.7 (M:340.7)	48	19.86
1293	tr|A2VDV0|A2VDV0_BOVIN	Nudix (Nucleoside diphosphate linked moiety X)-type motif 4 OS	NUDT4	7	Carbamidomethyl, Carbamyl, Carboxymethyl, Phospho	5.7	20.5	3	385.3 (M:385.3)	55.8	20.8
1294	sp|Q32KP9|NTF2_BOVIN	Nuclear transport factor 2 OS	NUTF2	7	Carbamidomethyl, Carboxymethyl, Oxidation	5.1	14.5	1	330.1 (M:330.1)	69.3	20.96
1295	tr|A5D7G1|A5D7G1_BOVIN	OGT protein OS	OGT	7	Carbamidomethyl	6.2	115.7	2	319.5 (M:319.5)	8.3	21.06
1296	sp|Q29460|PA1B3_BOVIN	Platelet-activating factor acetylhydrolase IB subunit gamma OS	PAFAH1B3	7	Carbamidomethyl, Glu->pyro-Glu	6.5	25.8	1	460.7 (M:460.7)	39.7	21.67
1297	tr|A5PKG2|A5PKG2_BOVIN	PAIP1 protein OS	PAIP1	7	Carbamidomethyl, Carbamyl, Carboxymethyl, Oxidation, Glu->pyro-Glu	4.4	45.6	2	369.9 (M:369.9)	25.5	18.91
1298	sp|Q08E52|PAK1_BOVIN	Serine/threonine-protein kinase PAK 1 OS	PAK1	7	Carbamidomethyl, Oxidation	5.6	60.5	1	543.7 (M:543.7)	16.4	19
1299	sp|Q08DA5|PANK3_BOVIN	Pantothenate kinase 3 OS	PANK3	7		6.2	41.1	3	221.2 (M:221.2)	26.5	20.7
1300	sp|Q32PF3|PCNP_BOVIN	PEST proteolytic signal-containing nuclear protein OS	PCNP	7	Phospho	6.9	19	1	319.6 (M:319.6)	44.4	19.16
1301	tr|F1MNS8|F1MNS8_BOVIN	Uncharacterized protein OS	PDAP1	7	Gln->pyro-Glu, Carbamyl, Phospho	7.8	20.7	1	448.9 (M:448.9)	28	19.16
1302	tr|G5E5C4|G5E5C4_BOVIN	Protein RRP5 homolog OS	PDCD11	7	Carbamidomethyl, Carbamyl, Carboxymethyl, Oxidation, Phospho, Glu->pyro-Glu	9.1	208.4	2	320.6 (M:320.6)	4.5	601.07
1303	tr|F1MQJ7|F1MQJ7_BOVIN	Uncharacterized protein (Fragment) OS	PDPK1	7	Carbamidomethyl, Carbamyl, Phospho, Glu->pyro-Glu	6.8	63.3	2	316.2 (M:316.2)	18.9	20.86
1304	tr|Q0VCY8|Q0VCY8_BOVIN	Phosphoprotein enriched in astrocytes 15 OS	PEA15	7	Carbamyl	4.9	15	1	408.6 (M:408.6)	51.5	20.38
1305	sp|Q3SZD1|PEX19_BOVIN	Peroxisomal biogenesis factor 19 OS	PEX19	7	Carbamidomethyl	4.3	32.6	1	569.9 (M:569.9)	36.8	19.49
1306	sp|Q0IIB1|PHYD1_BOVIN	Phytanoyl-CoA dioxygenase domain-containing protein 1 OS	PHYHD1	7	Carbamidomethyl, Gln->pyro-Glu, Carbamyl, Carboxymethyl, Oxidation	5.8	32.5	2	388.8 (M:388.8)	35.1	19.45
1307	sp|O02810-2|PI4KB_BOVIN	Isoform 2 of Phosphatidylinositol 4-kinase beta OS	PI4KB	7	Carbamidomethyl, Carboxymethyl, Glu->pyro-Glu	6	89.7	4	245.4 (M:245.4)	14	324.09
1308	tr|G3MZY8|G3MZY8_BOVIN	DNA-directed RNA polymerase OS	POLR2A	7	Carbamidomethyl, Carbamyl, Carboxymethyl, Oxidation, Phospho	7.5	217.1	1	271.5 (M:271.5)	4.4	569.18
1309	tr|E1BBK8|E1BBK8_BOVIN	Uncharacterized protein OS	PPFIA1	7	Carbamyl, Phospho, Glu->pyro-Glu	5.8	135.2	1	292.6 (M:292.6)	6.9	32.61
1310	sp|O62830|PPM1B_BOVIN	Protein phosphatase 1B OS	PPM1B	7	Carbamidomethyl, Gln->pyro-Glu, Oxidation, Phospho	5	53.4	2	467.0 (M:467.0)	16.5	20.08
1311	tr|F1MFZ6|F1MFZ6_BOVIN	Uncharacterized protein OS	PPM1H	7	Carbamidomethyl, Carbamyl, Oxidation, Phospho	6.2	56.4	2	254.8 (M:254.8)	20.8	21.78
1312	tr|A4FV55|A4FV55_BOVIN	PPP2R5C protein OS	PPP2R5C	7	Carbamidomethyl, Gln->pyro-Glu, Carbamyl	6.3	60.9	1	447.9 (M:447.9)	18.3	18.57
1313	sp|A4FV68|2A5E_BOVIN	Serine/threonine-protein phosphatase 2A 56 kDa regulatory subunit epsilon isoform OS	PPP2R5E	7	Carbamidomethyl, Carbamyl, Phospho	6.5	54.7	1	402.4 (M:402.4)	20.3	19.98
1314	sp|P00517|KAPCA_BOVIN	cAMP-dependent protein kinase catalytic subunit alpha OS	PRKACA	7	Carbamidomethyl, Carbamyl, Carboxymethyl, Oxidation, Phospho	8.7	40.6	1	381.6 (M:381.6)	30.8	20.26
1315	tr|F1MFX9|F1MFX9_BOVIN	Uncharacterized protein (Fragment) OS	PRKAG2	7	Gln->pyro-Glu, Carbamyl, Oxidation	6.6	37.4	1	283.2 (M:283.2)	28.5	20.44
1316	sp|P00514|KAP0_BOVIN	cAMP-dependent protein kinase type I-alpha regulatory subunit OS	PRKAR1A	7	Carbamidomethyl, Carbamyl	5.3	42.9	1	314.2 (M:314.2)	22.1	21.23
1317	tr|E1BLB6|E1BLB6_BOVIN	Uncharacterized protein OS	PRKDC	7	Carbamidomethyl, Carbamyl, Carboxymethyl, Oxidation, Phospho	6.7	464.5	1	459.2 (M:459.2)	1.5	645.91
1318	tr|A6QL80|A6QL80_BOVIN	PRMT3 protein OS	PRMT3	7	Carbamidomethyl, Carbamyl, Carboxymethyl, Oxidation, Phospho	4.9	59.2	1	439.8 (M:439.8)	16.9	339.18
1319	tr|G3X6B3|G3X6B3_BOVIN	Uncharacterized protein OS	PRRC2C	7	Carbamyl, Oxidation, Phospho, Glu->pyro-Glu	9.2	311.2	3	261.0 (M:261.0)	3.2	278.43
1320	sp|Q5E9Y6|PRUNE_BOVIN	Protein prune homolog OS	PRUNE	7	Carbamidomethyl, Carbamyl, Phospho	5.2	50	1	250.4 (M:250.4)	21.6	21.47
1321	sp|Q32KL2|PSB5_BOVIN	Proteasome subunit beta type-5 OS	PSMB5	7	Carbamidomethyl, Carbamyl	7	28.6	1	596.6 (M:596.6)	39.9	20.2
1322	sp|Q3MHN0|PSB6_BOVIN	Proteasome subunit beta type-6 OS	PSMB6	7	Carbamidomethyl, Carbamyl, Oxidation, Phospho	4.9	25.5	1	303.2 (M:303.2)	36.4	27.34
1323	tr|F1MYH8|F1MYH8_BOVIN	26S proteasome non-ATPase regulatory subunit 8 OS	PSMD8	7	Carbamyl	6.9	32.5	2	387.4 (M:387.4)	44.6	19.75
1324	sp|Q3SZ19|PSMD9_BOVIN	26S proteasome non-ATPase regulatory subunit 9 OS	PSMD9	7	Carbamidomethyl, Gln->pyro-Glu, Carbamyl, Phospho	6.2	24.3	1	560.2 (M:560.2)	39.8	20.91
1325	sp|Q0P5F2|PSMG1_BOVIN	Proteasome assembly chaperone 1 OS	PSMG1	7	Carbamidomethyl, Carboxymethyl, Phospho	7	33	1	232.0 (M:232.0)	21.2	243.88
1326	sp|Q2NL24|PSMG2_BOVIN	Proteasome assembly chaperone 2 OS	PSMG2	7	Carbamidomethyl, Carbamyl, Phospho	5.6	29.2	1	246.3 (M:246.3)	22.7	21.53
1327	sp|Q32L99|PTGR2_BOVIN	Prostaglandin reductase 2 OS	PTGR2	7	Carbamidomethyl	5.3	38.4	2	279.8 (M:279.8)	29.9	21.12
1328	sp|Q3T0Z7|DHPR_BOVIN	Dihydropteridine reductase OS	QDPR	7	Carbamidomethyl, Gln->pyro-Glu, Oxidation, Phospho, Glu->pyro-Glu	6.9	25.5	1	654.1 (M:654.1)	32.6	20.14
1329	sp|Q2TA29|RB11A_BOVIN	Ras-related protein Rab-11A OS	RAB11A	7	Carbamyl, Phospho	6.1	24.5	2	387.2 (M:387.2)	43.1	20.83
1330	sp|Q2KJ94|RAD51_BOVIN	DNA repair protein RAD51 homolog 1 OS	RAD51	7	Carbamidomethyl, Carbamyl	5.4	37	1	379.6 (M:379.6)	31.9	19.51
1331	tr|F1N074|F1N074_BOVIN	Uncharacterized protein OS	RANBP6	7	Carbamidomethyl, Carbamyl, Carboxymethyl, Oxidation, Phospho, Glu->pyro-Glu	4.9	124.7	1	298.9 (M:298.9)	6.2	11106.7
1332	sp|F1MSG6|RPGF2_BOVIN	Rap guanine nucleotide exchange factor 2 OS	RAPGEF2	7	Carbamidomethyl, Carbamyl, Carboxymethyl, Oxidation, Phospho	6.1	165	1	304.5 (M:304.5)	6.5	155.15
1333	sp|Q3MHL3|RBBP4_BOVIN	Histone-binding protein RBBP4 OS	RBBP4	7	Carbamidomethyl	4.7	47.6	1	320.3 (M:320.3)	20	21.01
1334	sp|Q3SWX8|RBBP7_BOVIN	Histone-binding protein RBBP7 OS	RBBP7	7	Carbamidomethyl, Carbamyl	4.9	47.8	1	308.2 (M:308.2)	20.7	20.74
1335	tr|F1MJH6|F1MJH6_BOVIN	Uncharacterized protein (Fragment) OS	REL	7	Carbamidomethyl	6	65.2	1	257.4 (M:257.4)	17	21.17
1336	tr|F1N0V7|F1N0V7_BOVIN	Uncharacterized protein OS	RPAP3	7	Carbamidomethyl, Gln->pyro-Glu, Carbamyl, Oxidation, Phospho	6	75.5	3	197.3 (M:197.3)	14.7	22.24
1337	sp|Q3T186|RPIA_BOVIN	Ribose-5-phosphate isomerase (Fragment) OS	RPIA	7	Carbamidomethyl, Phospho	7.1	28.7	2	281.2 (M:281.2)	33.7	21.11
1338	sp|P61284|RL12_BOVIN	60S ribosomal protein L12 OS	RPL12	7	Carbamidomethyl, Gln->pyro-Glu, Carbamyl, Phospho	9.5	17.8	4	383.0 (M:383.0)	45.5	21.34
1339	sp|Q58DQ3|RL6_BOVIN	60S ribosomal protein L6 OS	RPL6	7	Gln->pyro-Glu	10.7	32.7	3	279.5 (M:279.5)	23.3	21.03
1340	sp|Q56JX8|RS13_BOVIN	40S ribosomal protein S13 OS	RPS13	7	Carbamyl, Phospho	10.5	17.2	2	359.4 (M:359.4)	39.7	21.53
1341	sp|Q5E988|RS5_BOVIN	40S ribosomal protein S5 OS	RPS5	7	Carbamidomethyl	9.7	22.9	2	378.3 (M:378.3)	37.3	20.61
1342	tr|F1MNR5|F1MNR5_BOVIN	Ribosomal protein S6 kinase OS	RPS6KA2	7	Carbamidomethyl, Carbamyl, Carboxymethyl, Phospho	8.9	83.1	1	300.3 (M:300.3)	12.8	19.63
1343	tr|Q0VD29|Q0VD29_BOVIN	Ras-related GTP binding C OS	RRAGC	7	Carbamidomethyl, Carbamyl, Oxidation, Phospho	4.9	44.3	2	391.8 (M:391.8)	29.1	20.18
1344	sp|Q5E9T9|RTCB_BOVIN	tRNA-splicing ligase RtcB homolog OS	RTCB	7	Carbamidomethyl	6.8	55.2	1	246.4 (M:246.4)	20	20.81
1345	tr|Q862H7|Q862H7_BOVIN	Protein S100 (Fragment) OS	S100A11	7	Carbamidomethyl, Carbamyl, Carboxymethyl, Oxidation	6.7	11.4	2	276.4 (M:276.4)	35	16209.2
1346	sp|P10462|S10A2_BOVIN	Protein S100-A2 OS	S100A2	7	Carbamyl, Phospho, Glu->pyro-Glu	4.7	10.9	1	333.4 (M:333.4)	34	20.09
1347	sp|Q3SWZ6|SBDS_BOVIN	Ribosome maturation protein SBDS OS	SBDS	7	Carbamidomethyl, Carbamyl, Carboxymethyl, Phospho, Glu->pyro-Glu	8.9	28.7	1	298.5 (M:298.5)	26.8	349.53
1348	tr|E1BIU0|E1BIU0_BOVIN	Uncharacterized protein OS	SEC24C	7	Carbamidomethyl, Carbamyl, Oxidation	6.7	117.9	1	313.2 (M:313.2)	8.8	20.87
1349	tr|A1L5B7|A1L5B7_BOVIN	SERPINE1 mRNA binding protein 1 OS	SERBP1	7	Carbamidomethyl, Carbamyl	8.4	42.3	2	327.1 (M:327.1)	26.9	21.55
1350	tr|F1MSZ6|F1MSZ6_BOVIN	Antithrombin-III OS	SERPINC1	7	Carbamidomethyl, Carbamyl, Carboxymethyl	6.4	52.4	2	497.0 (M:497.0)	20.9	21.59
1351	tr|A6QPP2|A6QPP2_BOVIN	SERPIND1 protein OS	SERPIND1	7	Carbamidomethyl, Carbamyl	6.4	55.2	1	339.0 (M:339.0)	16.9	22.03
1352	tr|F1MUT0|F1MUT0_BOVIN	Histone-lysine N-methyltransferase SETD7 OS	SETD7	7	Carbamidomethyl	4.5	40.6	3	332.2 (M:332.2)	29.5	20.47
1353	tr|E1BH11|E1BH11_BOVIN	Uncharacterized protein OS	SH3BP1	7	Carbamidomethyl, Carbamyl, Oxidation, Phospho	6.2	54.4	2	450.4 (M:450.4)	20	19.82
1354	tr|F1MF26|F1MF26_BOVIN	Uncharacterized protein (Fragment) OS	SH3PXD2A	7	Carbamyl, Phospho	8.7	108.1	1	307.1 (M:307.1)	8.7	17.88
1355	sp|Q3ZCF3|SKP1_BOVIN	S-phase kinase-associated protein 1 OS	SKP1	7	Carbamidomethyl	4.4	18.6	2	405.9 (M:405.9)	60.1	21.21
1356	tr|E1BH78|E1BH78_BOVIN	Uncharacterized protein OS	SNRNP200	7	Carbamidomethyl, Carbamyl, Carboxymethyl, Oxidation, Phospho, Glu->pyro-Glu	5.7	244.1	1	417.6 (M:417.6)	5	10117.3
1357	sp|Q3ZBK3|SPC25_BOVIN	Kinetochore protein Spc25 OS	SPC25	7	Carbamidomethyl, Gln->pyro-Glu, Carbamyl, Phospho	6.7	26.6	1	236.5 (M:236.5)	23.5	299.41
1358	tr|F1MJH0|F1MJH0_BOVIN	Uncharacterized protein OS	SPINK5	7	Carbamidomethyl, Carbamyl, Carboxymethyl, Oxidation	8.6	124.4	2	208.2 (M:208.2)	5.3	19669.9
1359	tr|A7E3V0|A7E3V0_BOVIN	Sequestosome 1 OS	SQSTM1	7	Carbamidomethyl, Carbamyl, Carboxymethyl, Oxidation, Phospho	5	47.8	4	460.0 (M:460.0)	24.3	27.53
1360	tr|E1BIM8|E1BIM8_BOVIN	Non-specific protein-tyrosine kinase OS	SRC	7	Carbamidomethyl	7.1	60.2	4	274.0 (M:274.0)	18.5	20.76
1361	sp|Q3MHE8|SRPR_BOVIN	Signal recognition particle receptor subunit alpha OS	SRPR	7	Carbamyl, Oxidation, Phospho, Glu->pyro-Glu	9.1	69.9	2	358.5 (M:358.5)	7.5	217.31
1362	tr|F6QYV9|F6QYV9_BOVIN	Uncharacterized protein OS	SSRP1	7	Carbamidomethyl, Carbamyl, Phospho	6.7	81	3	322.4 (M:322.4)	15.7	20.59
1363	tr|A7E3S8|A7E3S8_BOVIN	Heat shock 70kD protein binding protein OS	ST13	7	Carbamidomethyl, Gln->pyro-Glu, Carbamyl, Phospho	5.2	41.4	1	395.2 (M:395.2)	20.6	21.51
1364	sp|Q95115|STA5A_BOVIN	Signal transducer and activator of transcription 5A OS	STAT5A	7	Carbamidomethyl, Carbamyl, Phospho	5.9	90.6	2	314.0 (M:314.0)	13	19.8
1365	sp|Q3T0C7|STMN1_BOVIN	Stathmin OS	STMN1	7	Carbamyl, Phospho	5.8	17.3	2	434.1 (M:434.1)	38.9	21.48
1366	tr|F1MNM6|F1MNM6_BOVIN	Uncharacterized protein OS	TANGO6	7	Carbamidomethyl, Carbamyl, Oxidation, Phospho	6	120.2	1	229.4 (M:229.4)	7.9	168.91
1367	tr|F1MS54|F1MS54_BOVIN	Uncharacterized protein OS	TBC1D9B	7	Carbamyl, Oxidation, Phospho	5.2	141.1	2	328.6 (M:328.6)	6.6	217.79
1368	tr|Q3SZ32|Q3SZ32_BOVIN	Elongin B OS	TCEB2	7	Carbamidomethyl, Carbamyl, Phospho	4.9	13.2	4	268.6 (M:268.6)	78	31.12
1369	tr|E1BB53|E1BB53_BOVIN	Uncharacterized protein OS	TEP1	7	Gln->pyro-Glu, Carbamyl, Oxidation, Phospho	8.3	291.2	1	267.1 (M:267.1)	3.2	23.3
1370	sp|Q1JQA7|TIGAR_BOVIN	Fructose-2,6-bisphosphatase TIGAR OS	TIGAR	7	Carbamidomethyl, Carbamyl	8.7	29.4	1	295.8 (M:295.8)	38.1	20.77
1371	tr|Q29RT7|Q29RT7_BOVIN	TIP41, TOR signaling pathway regulator-like (S. cerevisiae) OS	TIPRL	7	Carbamidomethyl, Oxidation	5.3	28.1	1	276.7 (M:276.7)	36.4	22.19
1372	sp|Q2KI74|TRADD_BOVIN	Tumor necrosis factor receptor type 1-associated DEATH domain protein OS	TRADD	7	Carbamidomethyl	5.5	34.3	1	386.1 (M:386.1)	33	20.51
1373	tr|A2VDU0|A2VDU0_BOVIN	Thyroid hormone receptor interactor 10 OS	TRIP10	7		5.5	68.5	3	302.1 (M:302.1)	15.8	20.36
1374	tr|E1BEU1|E1BEU1_BOVIN	Uncharacterized protein OS	TTC12	7	Carbamidomethyl, Carbamyl, Carboxymethyl, Phospho	5.3	78.2	2	224.3 (M:224.3)	7.9	354.02
1375	sp|Q3MHP1|UB2L3_BOVIN	Ubiquitin-conjugating enzyme E2 L3 OS	UBE2L3	7	Carbamidomethyl, Carbamyl, Oxidation	8.7	17.9	2	483.7 (M:483.7)	69.5	20.23
1376	tr|A5D987|A5D987_BOVIN	Ubiquitin-conjugating enzyme E2N-like OS	UBE2N	7	Carbamidomethyl	5.7	17.1	2	337.3 (M:337.3)	52	19.96
1377	tr|E1BCW1|E1BCW1_BOVIN	Uncharacterized protein OS	UBR2	7	Carbamidomethyl, Carbamyl, Carboxymethyl, Oxidation, Phospho, Glu->pyro-Glu	5.9	200.4	1	315.4 (M:315.4)	6	336.43
1378	sp|Q32KW2|UBXN1_BOVIN	UBX domain-containing protein 1 OS	UBXN1	7	Carbamyl, Phospho, Glu->pyro-Glu	5.4	33.4	1	337.2 (M:337.2)	35.4	19.9
1379	tr|A5PJF9|A5PJF9_BOVIN	UEVLD protein OS	UEVLD	7	Carbamidomethyl, Carbamyl, Phospho	6.4	52.2	1	313.5 (M:313.5)	24.6	26.31
1380	tr|G3MYZ7|G3MYZ7_BOVIN	Ubiquitin carboxyl-terminal hydrolase (Fragment) OS	USP34	7	Carbamidomethyl, Carbamyl, Carboxymethyl, Phospho	5.5	405.4	2	346.0 (M:346.0)	2.6	457.41
1381	tr|E1BKD2|E1BKD2_BOVIN	Ubiquitin carboxyl-terminal hydrolase OS	USP40	7	Carbamidomethyl, Carbamyl, Carboxymethyl, Oxidation, Phospho, Glu->pyro-Glu	5.4	139.5	1	293.4 (M:293.4)	8.7	288.16
1382	tr|F1N6T8|F1N6T8_BOVIN	Uncharacterized protein (Fragment) OS	VAV2	7	Carbamidomethyl, Carbamyl, Phospho	6.6	82.7	2	289.3 (M:289.3)	13.6	20.57
1383	sp|Q2TBX2|PFD3_BOVIN	Prefoldin subunit 3 OS	VBP1	7	Carbamidomethyl, Gln->pyro-Glu	6.6	22.5	2	401.0 (M:401.0)	35	19.62
1384	tr|F1MT69|F1MT69_BOVIN	Vacuolar protein-sorting-associated protein 36 OS	VPS36	7	Carbamidomethyl, Carbamyl, Carboxymethyl, Oxidation, Phospho	6.7	43.7	1	239.0 (M:239.0)	23.3	265.29
1385	tr|E1B7Q4|E1B7Q4_BOVIN	Uncharacterized protein OS	WDR19	7	Carbamidomethyl, Gln->pyro-Glu, Carbamyl, Oxidation, Phospho, Glu->pyro-Glu	6	151.7	1	290.3 (M:290.3)	5.4	433.87
1386	tr|Q2TBM8|Q2TBM8_BOVIN	Uncharacterized protein OS	WDR26	7	Carbamidomethyl, Phospho	5.8	58.5	1	179.4 (M:179.4)	17.7	20.06
1387	tr|E1BP79|E1BP79_BOVIN	Uncharacterized protein OS	WDR47	7	Carbamidomethyl, Gln->pyro-Glu, Carbamyl, Phospho	5.7	102.3	3	258.0 (M:258.0)	10.7	20.05
1388	tr|E1BL04|E1BL04_BOVIN	Uncharacterized protein OS	XIRP2	7	Carbamidomethyl, Carbamyl, Carboxymethyl, Oxidation, Phospho	5.9	428.5	2	590.2 (M:590.2)	2.2	386.44
1389	tr|Q1KZG5|Q1KZG5_BOVIN	Ca2+-dependent secretion activator OS	2	6	Carbamyl, Oxidation, Phospho, Glu->pyro-Glu	5.5	152.3	1	292.8 (M:292.8)	5.3	324.57
1390	tr|Q95M40|Q95M40_BOVIN	Putative 42-9-9 protein (Fragment) OS	2	6	Carbamidomethyl, Carbamyl, Carboxymethyl	5.1	11.8	2	315.6 (M:315.6)	69.2	19.6
1391	tr|Q862M6|Q862M6_BOVIN	Similar to prefoldin subunit 2 (Fragment) OS	2	6	Carbamyl, Phospho, Glu->pyro-Glu	6.3	16.4	2	406.8 (M:406.8)	44.1	20.98
1392	sp|Q17Q97|CS060_BOVIN	Uncharacterized protein C19orf60 homolog OS	2	6	Carbamyl	5.1	20.1	2	306.6 (M:306.6)	43.3	20.49
1393	sp|Q58CU6|CA198_BOVIN	Uncharacterized protein C1orf198 homolog OS	2	6		5.1	35.5	2	214.8 (M:214.8)	23.4	22.37
1394	tr|G3X7J3|G3X7J3_BOVIN	Uncharacterized protein OS	4	6		6.5	23.2	1	375.7 (M:375.7)	25.1	21.21
1395	tr|E1BF78|E1BF78_BOVIN	Uncharacterized protein OS	4	6	Carbamidomethyl, Carbamyl, Carboxymethyl	8.3	18.5	2	220.3 (M:220.3)	51.8	300.42
1396	tr|E1BA06|E1BA06_BOVIN	Uncharacterized protein OS	4	6	Carbamyl, Oxidation, Phospho	8.6	23.9	1	174.9 (M:174.9)	21.3	19.39
1397	tr|Q80DW4|Q80DW4_COWPX	A8L protein OS	A8L	6	Carbamyl, Oxidation, Phospho	6.8	82.2	16	153.9 (M:153.9)	5.4	324.06
1398	tr|F1MG24|F1MG24_BOVIN	Uncharacterized protein OS	ABCA1	6	Carbamidomethyl, Carbamyl, Carboxymethyl, Phospho	6.8	254.1	2	254.8 (M:254.8)	2.8	286.63
1399	tr|F1MQG6|F1MQG6_BOVIN	Uncharacterized protein OS	ACIN1	6	Carbamyl, Phospho	5.8	150.7	3	204.9 (M:204.9)	5.5	641.13
1400	tr|Q3SZ94|Q3SZ94_BOVIN	ACP1 protein OS	ACP1	6	Carbamidomethyl, Gln->pyro-Glu, Carbamyl, Carboxymethyl, Phospho	6.7	18.1	3	415.2 (M:415.2)	43	21.09
1401	tr|Q08E01|Q08E01_BOVIN	Adducin 3 (Gamma) OS	ADD3	6	Carbamidomethyl, Carbamyl, Oxidation, Phospho	6.4	75.3	1	274.2 (M:274.2)	9.9	364.27
1402	tr|F1MHT1|F1MHT1_BOVIN	Uncharacterized protein OS	AGL	6	Carbamidomethyl, Carbamyl, Oxidation, Phospho	6.3	174	1	285.5 (M:285.5)	5.4	340.74
1403	tr|F1MYJ4|F1MYJ4_BOVIN	Uncharacterized protein OS	AKT3	6	Carbamidomethyl, Carbamyl, Phospho	5.7	55.7	1	211.1 (M:211.1)	11.5	29.88
1404	tr|F1N441|F1N441_BOVIN	Aldehyde dehydrogenase family 16 member A1 OS	ALDH16A1	6	Carbamidomethyl	6.1	84.3	2	393.0 (M:393.0)	10.7	22.32
1405	sp|Q3SZC6|AN32B_BOVIN	Acidic leucine-rich nuclear phosphoprotein 32 family member B OS	ANP32B	6	Carbamidomethyl, Carbamyl, Carboxymethyl, Oxidation, Phospho	3.9	29.9	2	401.1 (M:401.1)	26.4	20.56
1406	tr|F1MPJ7|F1MPJ7_BOVIN	Uncharacterized protein OS	ANP32E	6	Carbamidomethyl	3.8	30	2	451.1 (M:451.1)	24.8	19.08
1407	tr|F1MUW4|F1MUW4_BOVIN	Apoptotic protease-activating factor 1 (Fragment) OS	APAF1	6	Carbamidomethyl, Carbamyl, Carboxymethyl, Oxidation, Glu->pyro-Glu	5.9	141.9	1	218.0 (M:218.0)	7	312.13
1408	tr|E1BEI0|E1BEI0_BOVIN	Uncharacterized protein (Fragment) OS	API5	6	Carbamyl, Phospho	6.1	54.3	1	204.9 (M:204.9)	15.1	17.84
1409	tr|F1MI54|F1MI54_BOVIN	Uncharacterized protein OS	ARFGAP1	6	Carbamidomethyl, Phospho	5.1	45.4	3	311.2 (M:311.2)	25.7	17.99
1410	sp|A7YY57|RHG29_BOVIN	Rho GTPase-activating protein 29 OS	ARHGAP29	6	Carbamidomethyl, Carbamyl, Carboxymethyl, Oxidation, Phospho, Glu->pyro-Glu	6.3	142.9	1	323.9 (M:323.9)	7.2	20.45
1411	tr|F1N1F7|F1N1F7_BOVIN	Uncharacterized protein OS	ARHGEF2	6	Carbamidomethyl, Carbamyl, Carboxymethyl, Phospho	6.9	111.8	2	214.3 (M:214.3)	7	480.22
1412	tr|F1N2G5|F1N2G5_BOVIN	Uncharacterized protein OS	ARHGEF5	6	Carbamidomethyl, Gln->pyro-Glu, Carbamyl, Oxidation, Phospho	5.4	172.7	2	207.6 (M:207.6)	3.7	396.66
1413	tr|F1MBM9|F1MBM9_BOVIN	Uncharacterized protein OS	ARHGEF7	6	Carbamyl, Phospho	6.2	97.1	1	283.8 (M:283.8)	8.4	21.18
1414	sp|Q2TA37|ARL2_BOVIN	ADP-ribosylation factor-like protein 2 OS	ARL2	6	Carbamyl	5.9	20.9	1	289.6 (M:289.6)	35.3	20.29
1415	sp|Q148J6|ARPC4_BOVIN	Actin-related protein 2/3 complex subunit 4 OS	ARPC4	6	Carbamidomethyl, Carbamyl, Phospho	8.5	19.7	1	426.8 (M:426.8)	47	20.58
1416	tr|E1BGA4|E1BGA4_BOVIN	Histone-lysine N-methyltransferase OS	ASH1L	6	Carbamyl, Oxidation, Phospho	9.4	332.3	1	211.7 (M:211.7)	2	697.39
1417	sp|Q32LE5|ASGL1_BOVIN	Isoaspartyl peptidase/L-asparaginase OS	ASRGL1	6	Carbamidomethyl	7	32	1	246.6 (M:246.6)	31.5	20.25
1418	tr|E1BCE1|E1BCE1_BOVIN	Uncharacterized protein OS	ATAD5	6	Carbamidomethyl, Gln->pyro-Glu, Carbamyl, Carboxymethyl, Phospho	9.3	208	1	290.0 (M:290.0)	2.4	837.86
1419	tr|Q6PWM1|Q6PWM1_BOVIN	5-aminoimidazole-4-carboxamide ribonucleotide formyltransferase/IMP cyclohydrolase (Fragment) OS	ATIC	6		4.9	8.9	1	414.8 (M:414.8)	65.4	20.32
1420	sp|Q3T0E0|ATOX1_BOVIN	Copper transport protein ATOX1 OS	ATOX1	6	Carbamidomethyl	6.7	7.4	1	388.3 (M:388.3)	88.2	20.83
1421	sp|Q2TBW0|ATX10_BOVIN	Ataxin-10 OS	ATXN10	6	Carbamidomethyl, Gln->pyro-Glu, Carbamyl	5.1	53.1	2	282.5 (M:282.5)	19.4	18.91
1422	sp|O02703|BAX_BOVIN	Apoptosis regulator BAX OS	BAX	6		5.1	21.2	2	376.2 (M:376.2)	43.8	19.97
1423	tr|Q17QH5|Q17QH5_BOVIN	BH3 interacting domain death agonist OS	BID	6	Carbamidomethyl, Gln->pyro-Glu, Carbamyl, Carboxymethyl, Oxidation, Phospho	5.2	21.5	3	187.2 (M:187.2)	40.9	25.85
1424	tr|E1BMN9|E1BMN9_BOVIN	Uncharacterized protein OS	BSN	6	Carbamidomethyl, Gln->pyro-Glu, Carbamyl, Carboxymethyl, Oxidation, Phospho, Glu->pyro-Glu	8.9	382.2	1	326.5 (M:326.5)	2.2	496.43
1425	tr|F1MWP1|F1MWP1_BOVIN	Uncharacterized protein OS	BUB1B	6	Carbamidomethyl, Carbamyl, Oxidation, Phospho	5.1	120.8	2	450.3 (M:450.3)	11.4	20.55
1426	tr|E1BDA9|E1BDA9_BOVIN	Uncharacterized protein OS	BZRAP1	6	Carbamyl, Oxidation, Phospho	6.2	190.6	1	196.3 (M:196.3)	4.2	429.35
1427	tr|Q58CY3|Q58CY3_BOVIN	Chromosome 20 open reading frame 4 OS	C20orf4	6	Carbamidomethyl, Carbamyl	5.7	40.7	2	300.1 (M:300.1)	27.3	18.71
1428	tr|G3MWL0|G3MWL0_BOVIN	Uncharacterized protein OS	C3orf20	6	Carbamyl, Oxidation, Phospho	9.6	104.3	2	296.0 (M:296.0)	8.8	528.74
1429	tr|F1MC76|F1MC76_BOVIN	Uncharacterized protein OS	C9H6orf211	6	Carbamidomethyl, Gln->pyro-Glu, Carbamyl, Carboxymethyl, Phospho	5.9	50.9	2	252.6 (M:252.6)	16.1	447.43
1430	tr|F1MKZ3|F1MKZ3_BOVIN	Uncharacterized protein (Fragment) OS	CADPS	6	Gln->pyro-Glu, Carbamyl, Oxidation, Phospho, Glu->pyro-Glu	5.5	137.6	1	293.5 (M:293.5)	6	324.57
1431	sp|Q2KJ21|CACO1_BOVIN	Calcium-binding and coiled-coil domain-containing protein 1 OS	CALCOCO1	6	Carbamyl, Phospho	4.9	75.6	2	291.0 (M:291.0)	11.2	20.38
1432	tr|F1N3H1|F1N3H1_BOVIN	Calumenin OS	CALU	6	Carbamidomethyl, Carbamyl, Carboxymethyl, Oxidation	4.4	37.1	2	273.8 (M:273.8)	32.4	410.78
1433	tr|F1N063|F1N063_BOVIN	Uncharacterized protein (Fragment) OS	CAMK1D	6	Carbamidomethyl, Carbamyl, Oxidation, Phospho	7.2	33	1	282.4 (M:282.4)	30.1	17.55
1434	sp|Q2HJF7|KCC2D_BOVIN	Calcium/calmodulin-dependent protein kinase type II subunit delta OS	CAMK2D	6	Carbamidomethyl, Carbamyl, Phospho	7.3	55.3	2	238.0 (M:238.0)	13.3	32.06
1435	tr|Q2NKU4|Q2NKU4_BOVIN	Calcium regulated heat stable protein 1, 24kDa OS	CARHSP1	6	Phospho	7.7	15.9	1	287.6 (M:287.6)	65.3	19
1436	tr|F1MFA7|F1MFA7_BOVIN	Uncharacterized protein (Fragment) OS	CCDC186	6	Carbamidomethyl, Gln->pyro-Glu, Carbamyl, Carboxymethyl, Oxidation, Phospho	6.1	105.8	1	351.0 (M:351.0)	4.8	15619.9
1437	tr|E1BCQ3|E1BCQ3_BOVIN	Uncharacterized protein OS	CCDC88C	6	Carbamidomethyl, Carbamyl, Carboxymethyl, Oxidation, Phospho, Glu->pyro-Glu	5.8	227.8	3	294.1 (M:294.1)	3.5	618.77
1438	tr|E1BE86|E1BE86_BOVIN	Uncharacterized protein OS	CCS	6	Carbamidomethyl, Carbamyl, Carboxymethyl	5.1	29.2	2	204.2 (M:204.2)	32.5	21.05
1439	sp|Q2YDG3|CD123_BOVIN	Cell division cycle protein 123 homolog OS	CDC123	6	Carbamidomethyl	4.7	38.9	1	373.6 (M:373.6)	23.6	20.13
1440	sp|Q02399|CDK5_BOVIN	Cyclin-dependent-like kinase 5 OS	CDK5	6	Carbamidomethyl, Carbamyl, Phospho	7.6	33.3	1	287.6 (M:287.6)	25.7	20.79
1441	sp|Q5EAB2|CDK9_BOVIN	Cyclin-dependent kinase 9 OS	CDK9	6	Carbamyl, Phospho	9	42.7	1	164.9 (M:164.9)	17.5	25.73
1442	tr|E1BH47|E1BH47_BOVIN	Uncharacterized protein OS	CEP131	6	Gln->pyro-Glu, Carbamyl, Oxidation	9.1	118.8	1	287.4 (M:287.4)	3.4	696.34
1443	sp|Q28085|CFAH_BOVIN	Complement factor H OS	CFH	6	Carbamidomethyl, Carbamyl, Carboxymethyl, Oxidation, Phospho	6.4	140.3	3	268.4 (M:268.4)	7	456.75
1444	sp|A2VDY3|CHM4A_BOVIN	Charged multivesicular body protein 4a OS	CHMP4A	6	Gln->pyro-Glu, Carbamyl	4.6	24.9	1	282.5 (M:282.5)	27.9	18.38
1445	tr|F1N747|F1N747_BOVIN	Uncharacterized protein OS	CIT	6	Carbamidomethyl, Carbamyl, Carboxymethyl, Oxidation, Phospho, Glu->pyro-Glu	6.7	236.6	2	351.7 (M:351.7)	3.1	19733.9
1446	tr|A6QL90|A6QL90_BOVIN	CLIC3 protein OS	CLIC3	6	Carbamidomethyl, Carbamyl, Oxidation, Phospho	6.3	26.6	1	169.5 (M:169.5)	30.8	318.5
1447	sp|P04975-2|CLCB_BOVIN	Isoform Non-brain of Clathrin light chain B OS	CLTB	6	Carbamidomethyl, Phospho	4.6	23.1	4	230.9 (M:230.9)	25.2	21.39
1448	tr|F1MHU9|F1MHU9_BOVIN	Uncharacterized protein OS	CNOT1	6	Carbamidomethyl, Gln->pyro-Glu, Carbamyl, Oxidation, Phospho	6.6	266.1	2	307.0 (M:307.0)	2.8	44.3
1449	tr|F1MLE3|F1MLE3_BOVIN	Conserved oligomeric Golgi complex subunit 6 OS	COG6	6	Carbamidomethyl, Carbamyl, Phospho	5.7	73.2	2	301.6 (M:301.6)	13.1	20.62
1450	tr|F1N0K0|F1N0K0_BOVIN	Collagen alpha-1(XI) chain OS	COL11A1	6	Carbamyl, Oxidation, Phospho	5.6	182.2	3	250.1 (M:250.1)	1.8	644.44
1451	sp|Q2KI56|CSN7B_BOVIN	COP9 signalosome complex subunit 7b OS	COPS7B	6	Carbamidomethyl, Carbamyl, Phospho	5.8	29.6	1	362.0 (M:362.0)	30.7	20.29
1452	tr|U5TG43|U5TG43_COWPX	CPXV139 protein OS	CPX139	6	Carbamyl, Oxidation, Phospho	7	82.2	1	155.2 (M:155.2)	5.5	325.23
1453	tr|E1BP42|E1BP42_BOVIN	Uncharacterized protein (Fragment) OS	CSAD	6	Carbamidomethyl, Carbamyl, Phospho	7.9	64.3	2	346.6 (M:346.6)	15.3	21.02
1454	tr|B5B3R8|B5B3R8_BOVIN	Alpha S1 casein OS	CSN1S1	6	Carbamyl, Oxidation, Phospho	5	24.4	2	202.1 (M:202.1)	29.4	19.8
1455	tr|E1BGJ9|E1BGJ9_BOVIN	Uncharacterized protein OS	CTIF	6	Carbamyl, Phospho	6	67.9	1	181.3 (M:181.3)	11	521.75
1456	tr|G3X6Y2|G3X6Y2_BOVIN	Uncharacterized protein OS	CXorf38	6	Carbamidomethyl, Carbamyl, Phospho	5.7	36.4	1	361.6 (M:361.6)	29.2	18.5
1457	sp|Q2KI41|CYH2_BOVIN	Cytohesin-2 OS	CYTH2	6	Carbamidomethyl, Carbamyl, Carboxymethyl, Phospho	5.4	47.5	1	246.9 (M:246.9)	20.2	19.33
1458	sp|Q0P5A1|DCTN3_BOVIN	Dynactin subunit 3 OS	DCTN3	6	Carbamidomethyl, Gln->pyro-Glu, Carbamyl	5.4	21.2	1	387.6 (M:387.6)	28	21.43
1459	tr|E1BF68|E1BF68_BOVIN	Uncharacterized protein OS	DHX16	6	Carbamyl, Oxidation, Phospho, Glu->pyro-Glu	6.1	119.8	1	132.0 (M:132.0)	4.9	55.88
1460	tr|A7MBI4|A7MBI4_BOVIN	DHX32 protein OS	DHX32	6	Carbamidomethyl, Carbamyl, Phospho	5	83.8	1	241.9 (M:241.9)	11	22.92
1461	tr|F1MEM4|F1MEM4_BOVIN	Uncharacterized protein (Fragment) OS	DHX8	6	Carbamidomethyl, Carbamyl, Oxidation, Phospho	8.4	140.2	1	252.7 (M:252.7)	4.9	476.65
1462	tr|F1MLE1|F1MLE1_BOVIN	Uncharacterized protein OS	DIP2B	6	Carbamidomethyl, Gln->pyro-Glu, Carbamyl, Carboxymethyl, Oxidation, Phospho	8.4	171.4	1	333.0 (M:333.0)	6.7	16.24
1463	tr|F1N6Q0|F1N6Q0_BOVIN	Uncharacterized protein OS	DNAJA4	6	Carbamidomethyl, Carbamyl	8.2	44.8	3	253.2 (M:253.2)	22.7	19.05
1464	tr|F1MTK0|F1MTK0_BOVIN	Uncharacterized protein (Fragment) OS	DNAJC9	6	Carbamyl	5.6	30.3	1	290.9 (M:290.9)	28.7	18.98
1465	sp|Q3SYT1|DPH1_BOVIN	Diphthamide biosynthesis protein 1 OS	DPH1	6	Carbamyl, Phospho	6.3	47.9	2	202.1 (M:202.1)	14.4	20.47
1466	sp|Q2HJF5|DPH6_BOVIN	Diphthine--ammonia ligase OS	DPH6	6	Carbamidomethyl, Carbamyl	5.1	29.8	1	349.1 (M:349.1)	36.3	19.63
1467	tr|A5PJV9|A5PJV9_BOVIN	DTYMK protein OS	DTYMK	6	Carbamidomethyl, Carbamyl, Phospho	8.9	23.8	2	327.9 (M:327.9)	31.1	19.47
1468	sp|P61285|DYL1_BOVIN	Dynein light chain 1, cytoplasmic OS	DYNLL1	6	Carbamidomethyl, Carboxymethyl, Oxidation	6.9	10.4	4	441.5 (M:441.5)	53.9	20.62
1469	tr|F2Z4J5|F2Z4J5_BOVIN	Eukaryotic translation initiation factor 3 subunit G OS	EIF3G	6	Carbamidomethyl, Glu->pyro-Glu	5.9	35.6	2	386.9 (M:386.9)	30.3	21.01
1470	tr|E1BEP7|E1BEP7_BOVIN	Uncharacterized protein OS	ELP2	6	Carbamidomethyl, Phospho	5.3	92.3	1	228.8 (M:228.8)	9.4	21.1
1471	sp|Q0VD27|ENOPH_BOVIN	Enolase-phosphatase E1 OS	ENOPH1	6	Carbamidomethyl, Carboxymethyl	4.8	28.9	1	392.1 (M:392.1)	32.6	19.33
1472	tr|E1BKS0|E1BKS0_BOVIN	Uncharacterized protein OS	EPS8L1	6	Carbamyl, Phospho	5.7	82.5	1	147.2 (M:147.2)	12	34.86
1473	tr|A6QNV7|A6QNV7_BOVIN	ERC2 protein OS	ERC2	6	Gln->pyro-Glu, Carbamyl, Oxidation, Phospho, Glu->pyro-Glu	6.7	79.1	1	345.6 (M:345.6)	6.8	44.65
1474	sp|A6QQR4|ERC6L_BOVIN	DNA excision repair protein ERCC-6-like OS	ERCC6L	6	Carbamidomethyl, Gln->pyro-Glu, Carbamyl, Carboxymethyl, Phospho	5.1	140.4	1	287.1 (M:287.1)	6.8	19.71
1475	tr|F1MVN3|F1MVN3_BOVIN	Uncharacterized protein OS	ESRP1	6	Carbamidomethyl, Carbamyl, Oxidation, Phospho	6.2	74.9	1	284.9 (M:284.9)	12.9	20.88
1476	tr|G5E5W1|G5E5W1_BOVIN	Uncharacterized protein OS	F8	6	Carbamidomethyl, Carbamyl, Carboxymethyl, Oxidation, Phospho, Glu->pyro-Glu	7.7	263.4	2	220.0 (M:220.0)	4	327.38
1477	tr|F1MHQ4|F1MHQ4_BOVIN	Fatty acid-binding protein, adipocyte OS	FABP4	6	Carbamidomethyl, Carboxymethyl, Oxidation, Phospho	5.5	14.6	2	494.0 (M:494.0)	40.9	21.78
1478	sp|P55052|FABP5_BOVIN	Fatty acid-binding protein, epidermal OS	FABP5	6	Carbamidomethyl, Carboxymethyl, Phospho	7.6	15.1	2	228.2 (M:228.2)	51.1	22.28
1479	tr|F1MC84|F1MC84_BOVIN	Uncharacterized protein (Fragment) OS	FAT3	6	Carbamidomethyl, Carbamyl, Phospho, Glu->pyro-Glu	4.8	503	1	231.3 (M:231.3)	1.7	389.52
1480	tr|E1B7T1|E1B7T1_BOVIN	Uncharacterized protein OS	FILIP1	6	Carbamidomethyl, Carbamyl, Carboxymethyl, Oxidation, Phospho, Glu->pyro-Glu	8.4	137.5	1	304.6 (M:304.6)	6.6	524.16
1481	tr|E1B859|E1B859_BOVIN	Folylpolyglutamate synthase, mitochondrial OS	FPGS	6	Carbamyl	9.2	48.1	4	271.1 (M:271.1)	21.6	23.72
1482	sp|O46415|FRIL_BOVIN	Ferritin light chain OS	FTL	6	Gln->pyro-Glu	5.9	20	2	424.7 (M:424.7)	41.7	20.91
1483	tr|A6QP44|A6QP44_BOVIN	FUK protein OS	FUK	6	Carbamidomethyl, Carbamyl, Oxidation, Phospho	6.2	116.9	1	221.6 (M:221.6)	7.8	18.74
1484	tr|F1N7I6|F1N7I6_BOVIN	Uncharacterized protein OS	GCA	6	Carbamidomethyl	5.8	22.3	1	253.7 (M:253.7)	33.3	20.62
1485	tr|Q3ZBY8|Q3ZBY8_BOVIN	GDP-mannose 4,6-dehydratase OS	GMDS	6	Carbamyl, Phospho, Glu->pyro-Glu	6.7	41.8	2	199.5 (M:199.5)	13.4	327.92
1486	sp|P62871|GBB1_BOVIN	Guanine nucleotide-binding protein G(I)/G(S)/G(T) subunit beta-1 OS	GNB1	6	Carbamidomethyl, Oxidation	5.6	37.4	2	280.4 (M:280.4)	24.4	19.86
1487	tr|F1MP31|F1MP31_BOVIN	Uncharacterized protein OS	GON4L	6	Carbamidomethyl, Gln->pyro-Glu, Carbamyl, Carboxymethyl, Oxidation, Phospho, Glu->pyro-Glu	4.9	246.6	2	278.7 (M:278.7)	2.9	527.89
1488	sp|P46195|KGUA_BOVIN	Guanylate kinase OS	GUK1	6	Carbamidomethyl, Carbamyl, Carboxymethyl, Phospho	6.9	21.9	2	285.4 (M:285.4)	40.4	15.74
1489	tr|Q58DR1|Q58DR1_BOVIN	Histone acetyltransferase 1 OS	HAT1	6	Carbamidomethyl	5.6	48.8	2	367.5 (M:367.5)	24.9	19.54
1490	tr|F1N616|F1N616_BOVIN	Histone deacetylase OS	HDAC7	6	Carbamidomethyl, Carbamyl, Glu->pyro-Glu	7.3	106.8	1	258.4 (M:258.4)	9.7	15.59
1491	tr|A7Z084|A7Z084_BOVIN	HDGF2 protein OS	HDGF2	6	Carbamyl, Phospho	8.5	61.2	2	250.7 (M:250.7)	17.2	219.65
1492	sp|Q3ZCH9|HDHD2_BOVIN	Haloacid dehalogenase-like hydrolase domain-containing protein 2 OS	HDHD2	6	Carbamidomethyl, Gln->pyro-Glu	6.2	28.6	3	201.5 (M:201.5)	40.9	19.62
1493	tr|F1MW97|F1MW97_BOVIN	Uncharacterized protein (Fragment) OS	HGH1	6		5	43.5	1	334.7 (M:334.7)	21.8	19.87
1494	tr|Q05B85|Q05B85_BOVIN	Hematological and neurological expressed 1-like OS	HN1L	6	Carbamidomethyl, Carbamyl, Phospho	8.8	19.1	2	343.2 (M:343.2)	51.6	21.1
1495	tr|E1BF20|E1BF20_BOVIN	Uncharacterized protein OS	HNRNPH1	6	Carbamidomethyl, Oxidation, Phospho	6.3	51.2	1	343.1 (M:343.1)	20.6	20.78
1496	sp|Q2YDD0|HSP7E_BOVIN	Heat shock 70 kDa protein 14 OS	HSPA14	6	Carbamidomethyl, Gln->pyro-Glu, Carbamyl, Carboxymethyl, Oxidation, Phospho	5.6	54.9	1	298.7 (M:298.7)	17.7	20.52
1497	tr|Q17QZ9|Q17QZ9_BOVIN	Interferon-induced protein with tetratricopeptide repeats 5 OS	IFIT5	6	Carbamidomethyl, Carbamyl, Carboxymethyl, Phospho	8.2	55.6	1	379.1 (M:379.1)	18.7	20.27
1498	tr|E1BAU3|E1BAU3_BOVIN	Uncharacterized protein (Fragment) OS	IGSF10	6	Carbamidomethyl, Carbamyl, Carboxymethyl, Oxidation, Phospho	9.2	260.3	1	256.0 (M:256.0)	2.1	518.37
1499	sp|Q95KU9|NEMO_BOVIN	NF-kappa-B essential modulator OS	IKBKG	6	Carbamyl, Phospho	5.7	48.5	1	325.6 (M:325.6)	19.6	32.41
1500	tr|E1BLF1|E1BLF1_BOVIN	Uncharacterized protein OS	INADL	6	Carbamidomethyl, Carbamyl, Carboxymethyl, Oxidation, Phospho	4.9	195.4	1	215.7 (M:215.7)	3.8	444.48
1501	sp|A6QLY4|ISOC1_BOVIN	Isochorismatase domain-containing protein 1 OS	ISOC1	6	Oxidation	7	32.1	1	487.0 (M:487.0)	31.9	19.54
1502	tr|F1MEF6|F1MEF6_BOVIN	Uncharacterized protein OS	ITGA4	6	Carbamidomethyl, Carbamyl, Carboxymethyl, Oxidation, Phospho	6.6	115.5	1	171.5 (M:171.5)	3.8	412.31
1503	sp|Q9TU34|ITPR1_BOVIN	Inositol 1,4,5-trisphosphate receptor type 1 OS	ITPR1	6	Carbamidomethyl, Carbamyl, Carboxymethyl, Oxidation, Phospho	5.8	308.1	1	271.3 (M:271.3)	2.5	676.64
1504	tr|G3MYD5|G3MYD5_BOVIN	Uncharacterized protein OS	IVNS1ABP	6	Carbamidomethyl, Carbamyl, Carboxymethyl, Phospho	5.3	71.7	2	159.7 (M:159.7)	15.4	214.94
1505	tr|F1MEV2|F1MEV2_BOVIN	Uncharacterized protein (Fragment) OS	KIAA0930	6	Carbamyl	6.8	43.7	1	192.1 (M:192.1)	15.5	264.77
1506	tr|F1MCM7|F1MCM7_BOVIN	Uncharacterized protein (Fragment) OS	KIAA1683	6	Carbamidomethyl, Carbamyl, Carboxymethyl, Oxidation, Phospho	9.9	141.2	1	241.7 (M:241.7)	7.2	253.16
1507	tr|G3MZF2|G3MZF2_BOVIN	Histone-lysine N-methyltransferase OS	KMT2D	6	Carbamyl, Oxidation, Phospho	5.5	579	2	395.4 (M:395.4)	1.2	259.81
1508	tr|F1MFW9|F1MFW9_BOVIN	Uncharacterized protein (Fragment) OS	KRT24	6	Carbamidomethyl, Gln->pyro-Glu, Carbamyl, Oxidation, Phospho	4.7	50.7	1	322.5 (M:322.5)	11.6	312.69
1509	sp|A7YWK3|K2C73_BOVIN	Keratin, type II cytoskeletal 73 OS	KRT73	6	Carbamidomethyl, Carbamyl, Carboxymethyl, Oxidation	7	58.8	1	206.7 (M:206.7)	12	467.84
1510	sp|Q148H7|K2C79_BOVIN	Keratin, type II cytoskeletal 79 OS	KRT79	6		7.1	57.7	1	332.8 (M:332.8)	9.3	21.18
1511	tr|F1N362|F1N362_BOVIN	Uncharacterized protein OS	KRT84	6	Carbamyl, Phospho	7.4	64.1	1	253.6 (M:253.6)	7.4	384.25
1512	tr|E1B7Q3|E1B7Q3_BOVIN	Uncharacterized protein OS	LAMC2	6	Carbamidomethyl, Gln->pyro-Glu, Carbamyl, Oxidation, Phospho	6	131.4	1	302.0 (M:302.0)	4.3	773.57
1513	tr|F1MVX2|F1MVX2_BOVIN	Uncharacterized protein OS	LANCL1	6	Carbamidomethyl, Carbamyl, Carboxymethyl	6.9	45.3	2	192.3 (M:192.3)	19	20.74
1514	tr|F1MF34|F1MF34_BOVIN	Uncharacterized protein OS	LCA5	6	Gln->pyro-Glu, Carbamyl, Oxidation, Phospho, Glu->pyro-Glu	9.3	77.8	1	161.4 (M:161.4)	9.1	532.45
1515	sp|P02754|LACB_BOVIN	Beta-lactoglobulin OS	LGB	6	Carbamidomethyl, Carbamyl, Oxidation	4.9	19.9	6	385.8 (M:385.8)	57.9	19.92
1516	tr|E1B8N6|E1B8N6_BOVIN	Uncharacterized protein OS	LMNB1	6	Carbamidomethyl, Carbamyl, Oxidation	5.1	66.1	2	294.6 (M:294.6)	13.3	367.37
1517	tr|E1BKW7|E1BKW7_BOVIN	Uncharacterized protein OS	LOC515330	6	Carbamidomethyl, Carbamyl, Carboxymethyl, Oxidation, Phospho	9.2	303.9	3	249.5 (M:249.5)	1.9	597.52
1518	tr|A6QLG1|A6QLG1_BOVIN	LOC515358 protein OS	LOC515358	6	Carbamidomethyl, Carbamyl, Carboxymethyl, Phospho, Glu->pyro-Glu	9.1	20.6	1	311.7 (M:311.7)	40.3	18.28
1519	tr|A5D7I2|A5D7I2_BOVIN	LOC525062 protein OS	LOC525062	6	Carbamidomethyl, Carbamyl, Phospho	6.7	65	1	351.5 (M:351.5)	11.1	21.95
1520	tr|G5E6C1|G5E6C1_BOVIN	Uncharacterized protein (Fragment) OS	LOC539009	6	Carbamidomethyl, Carbamyl, Oxidation, Phospho	8.3	31	1	217.5 (M:217.5)	23.2	35.93
1521	tr|E1B9A8|E1B9A8_BOVIN	Uncharacterized protein OS	LOC617552	6	Carbamidomethyl, Carbamyl, Oxidation, Phospho	5.5	53.5	1	191.4 (M:191.4)	24.8	20.66
1522	tr|E1BGJ0|E1BGJ0_BOVIN	Uncharacterized protein OS	LRP1	6	Carbamidomethyl, Carbamyl, Oxidation, Phospho, Glu->pyro-Glu	5.1	504.4	2	235.9 (M:235.9)	1.1	436.55
1523	tr|A6QR01|A6QR01_BOVIN	LRRC47 protein OS	LRRC47	6	Carbamidomethyl, Carbamyl, Phospho	8.5	63.6	1	227.9 (M:227.9)	17.6	20.53
1524	tr|F1MNH4|F1MNH4_BOVIN	Uncharacterized protein OS	LRRC9	6	Carbamidomethyl, Carbamyl, Carboxymethyl, Oxidation, Phospho	7.9	158.4	2	170.9 (M:170.9)	6	411.43
1525	sp|Q3MHR0|LYPA1_BOVIN	Acyl-protein thioesterase 1 OS	LYPLA1	6	Carbamidomethyl, Carbamyl, Carboxymethyl, Oxidation	6.3	24.6	2	417.1 (M:417.1)	43	20.04
1526	tr|Q17QL4|Q17QL4_BOVIN	Melanoma antigen family D, 2 OS	MAGED2	6	Carbamyl, Phospho	9.4	63.2	2	240.6 (M:240.6)	12.8	353.52
1527	tr|A6QQK2|A6QQK2_BOVIN	MAP3K7IP1 protein OS	MAP3K7IP1	6		6.8	42.3	1	195.0 (M:195.0)	31.5	21.51
1528	sp|Q3ZBD9|MARE1_BOVIN	Microtubule-associated protein RP/EB family member 1 OS	MAPRE1	6	Carbamidomethyl	5.2	30.1	3	399.8 (M:399.8)	35.8	20.59
1529	sp|Q0VBZ9|MRP_BOVIN	MARCKS-related protein OS	MARCKSL1	6	Carbamidomethyl, Phospho	4.7	19.8	3	571.7 (M:571.7)	64.6	19.15
1530	tr|E1B7Q6|E1B7Q6_BOVIN	Uncharacterized protein OS	MED1	6	Carbamidomethyl, Carbamyl, Carboxymethyl, Oxidation, Phospho, Glu->pyro-Glu	8.9	167.7	1	271.4 (M:271.4)	4.1	380.96
1531	tr|A5PJT3|A5PJT3_BOVIN	MGC151858 protein OS	MGC151858	6	Carbamidomethyl, Carbamyl, Phospho	5	94.5	1	318.5 (M:318.5)	7.6	20.38
1532	sp|G3MWR8|MICA3_BOVIN	Protein-methionine sulfoxide oxidase MICAL3 OS	MICAL3	6	Carbamidomethyl, Carbamyl, Carboxymethyl, Oxidation, Phospho	5.5	217.4	1	343.8 (M:343.8)	4.4	21.45
1533	tr|A0A0F7RPX0|A0A0F7RPX0_BOVIN	Macrophage migration inhibitory factor OS	MIF	6	Carbamidomethyl, Carbamyl, Oxidation	7.7	12.3	1	335.7 (M:335.7)	36.5	20.09
1534	sp|Q9N0E7|MOCOS_BOVIN	Molybdenum cofactor sulfurase OS	MOCOS	6	Carbamidomethyl, Carbamyl, Phospho	6.1	97.1	2	285.7 (M:285.7)	12	19.78
1535	tr|Q08DU5|Q08DU5_BOVIN	MST4 protein OS	MST4	6	Carbamidomethyl, Carbamyl	5.2	46.6	2	374.7 (M:374.7)	18.5	19.95
1536	tr|E1BH40|E1BH40_BOVIN	Uncharacterized protein OS	MYCBP2	6	Carbamidomethyl, Carbamyl, Carboxymethyl, Oxidation, Phospho, Glu->pyro-Glu	6.6	510	1	277.0 (M:277.0)	1.5	735.58
1537	tr|F1MX93|F1MX93_BOVIN	Uncharacterized protein OS	MYO5C	6	Carbamidomethyl, Gln->pyro-Glu, Carbamyl, Carboxymethyl, Oxidation, Phospho	6.4	205.5	1	246.1 (M:246.1)	3.4	887.91
1538	tr|G3N2Y8|G3N2Y8_BOVIN	Uncharacterized protein (Fragment) OS	MYPN	6	Carbamidomethyl, Carbamyl, Oxidation, Phospho, Glu->pyro-Glu	8.6	94.9	2	227.0 (M:227.0)	8.6	325.98
1539	sp|Q3SZM9|NAGK_BOVIN	N-acetyl-D-glucosamine kinase OS	NAGK	6	Gln->pyro-Glu, Carbamyl, Oxidation, Phospho	5.6	37.2	1	404.6 (M:404.6)	19.8	20.73
1540	tr|G5E5S5|G5E5S5_BOVIN	Uncharacterized protein OS	NAV1	6	Carbamidomethyl, Carbamyl, Phospho, Glu->pyro-Glu	8.9	200.8	1	288.4 (M:288.4)	3.3	524
1541	tr|E1BMM0|E1BMM0_BOVIN	Uncharacterized protein (Fragment) OS	NCBP1	6	Carbamidomethyl, Carbamyl, Carboxymethyl	6	91.8	2	138.8 (M:138.8)	11.9	21.28
1542	tr|Q1LZB2|Q1LZB2_BOVIN	NCK adaptor protein 1 OS	NCK1	6	Oxidation, Phospho	6.2	42.9	1	226.2 (M:226.2)	19.1	21.25
1543	tr|Q5JB60|Q5JB60_BOVIN	Nucleolin (Fragment) OS	NCL	6		9	21.4	1	406.5 (M:406.5)	37.4	19.97
1544	tr|G3X7K5|G3X7K5_BOVIN	Uncharacterized protein (Fragment) OS	NCOR2	6	Carbamidomethyl, Carbamyl, Oxidation, Phospho, Glu->pyro-Glu	8.6	250.4	1	308.8 (M:308.8)	2.6	468.16
1545	tr|J7IJ40|J7IJ40_BOVIN	Necdin OS	NDN	6	Carbamidomethyl, Carbamyl, Oxidation, Phospho	8.9	36.6	9	173.2 (M:173.2)	15.4	445.27
1546	sp|A7MB28|NDRG3_BOVIN	Protein NDRG3 OS	NDRG3	6	Carbamidomethyl	5.1	41.2	1	365.8 (M:365.8)	28.3	20.49
1547	tr|G3MYK5|G3MYK5_BOVIN	Uncharacterized protein (Fragment) OS	NIN	6	Carbamidomethyl, Gln->pyro-Glu, Carbamyl, Carboxymethyl, Oxidation, Phospho	5.1	219.5	3	246.8 (M:246.8)	3.3	58.7
1548	tr|G3X6Z0|G3X6Z0_BOVIN	Uncharacterized protein OS	NSMF	6	Carbamyl, Oxidation, Phospho	9	56.2	1	142.1 (M:142.1)	11	394.93
1549	sp|Q29RJ1|AP4A_BOVIN	Bis(5'-nucleosyl)-tetraphosphatase [asymmetrical] OS	NUDT2	6	Carbamidomethyl, Carbamyl, Carboxymethyl, Oxidation	5.3	16.8	1	291.7 (M:291.7)	67.3	19.51
1550	tr|Q3SZ56|Q3SZ56_BOVIN	Nucleoporin 88kDa OS	NUP88	6	Carbamidomethyl, Glu->pyro-Glu	5.7	83.7	1	188.7 (M:188.7)	11.6	20.87
1551	tr|A5D7B3|A5D7B3_BOVIN	NUPL1 protein OS	NUPL1	6	Carbamidomethyl, Gln->pyro-Glu, Carbamyl, Phospho	9.4	59.3	1	277.4 (M:277.4)	8.2	241.7
1552	tr|E1BPW1|E1BPW1_BOVIN	Oxysterol-binding protein (Fragment) OS	OSBP	6	Carbamidomethyl, Carbamyl, Phospho	6.6	78.8	1	277.9 (M:277.9)	11.8	21.18
1553	tr|E1BL90|E1BL90_BOVIN	Uncharacterized protein OS	PALB2	6	Carbamidomethyl, Carbamyl, Oxidation, Phospho, Glu->pyro-Glu	8	131.2	1	254.0 (M:254.0)	5.9	266.02
1554	tr|A6QQX0|A6QQX0_BOVIN	PBK protein OS	PBK	6	Carbamidomethyl, Carbamyl, Oxidation	4.7	36.4	1	338.1 (M:338.1)	24.7	20.1
1555	tr|G3MZZ6|G3MZZ6_BOVIN	Protein-L-isoaspartate O-methyltransferase OS	PCMT1	6	Carbamidomethyl	6.6	24.5	3	304.8 (M:304.8)	35.5	19.32
1556	tr|A4IFD1|A4IFD1_BOVIN	PDCD4 protein OS	PDCD4	6	Carbamidomethyl, Carbamyl, Oxidation, Phospho	5	51.8	1	268.8 (M:268.8)	18.1	21.52
1557	sp|Q2HJH9|PDCD5_BOVIN	Programmed cell death protein 5 OS	PDCD5	6	Carbamyl, Oxidation, Phospho	6.2	14.2	1	419.8 (M:419.8)	37.6	21.35
1558	tr|Q1LZ81|Q1LZ81_BOVIN	PDCD6 protein OS	PDCD6	6		5.2	21.7	1	361.3 (M:361.3)	41.3	20.54
1559	sp|Q8HYI9|PFD5_BOVIN	Prefoldin subunit 5 OS	PFDN5	6	Carbamyl, Oxidation, Phospho	6.3	17.4	1	421.1 (M:421.1)	62.3	20.69
1560	tr|Q2KIQ1|Q2KIQ1_BOVIN	Phosphoglucomutase 3 OS	PGM3	6	Gln->pyro-Glu, Carbamyl, Oxidation	5.9	59.9	2	191.0 (M:191.0)	15.3	19.26
1561	sp|Q5BIN5|PIN1_BOVIN	Peptidyl-prolyl cis-trans isomerase NIMA-interacting 1 OS	PIN1	6	Carbamidomethyl, Oxidation	8.9	18.3	1	414.7 (M:414.7)	57.7	19.93
1562	tr|Q1JPG7|Q1JPG7_BOVIN	Pyruvate kinase, liver and RBC OS	PKLR	6	Carbamyl, Oxidation, Phospho	5.5	56.8	1	379.9 (M:379.9)	8.6	25.77
1563	tr|G3N0S6|G3N0S6_BOVIN	Phosphoinositide phospholipase C (Fragment) OS	PLCH2	6	Carbamidomethyl, Carbamyl	8.5	160.9	2	221.2 (M:221.2)	4.9	514.36
1564	sp|Q3ZBA3|PKHA2_BOVIN	Pleckstrin homology domain-containing family A member 2 OS	PLEKHA2	6	Carbamidomethyl	8.8	47.4	2	256.8 (M:256.8)	20.7	20.76
1565	tr|F1MY26|F1MY26_BOVIN	Phosphomevalonate kinase OS	PMVK	6	Carbamidomethyl	5	21.9	2	409.3 (M:409.3)	37.5	19.86
1566	tr|E1BNZ6|E1BNZ6_BOVIN	DNA polymerase OS	POLD1	6	Carbamidomethyl, Carbamyl, Oxidation, Phospho	6.8	109.2	2	303.3 (M:303.3)	12.9	247.35
1567	tr|F1N311|F1N311_BOVIN	Uncharacterized protein OS	PPFIBP2	6	Gln->pyro-Glu, Carbamyl, Oxidation, Phospho	6.2	97.8	1	406.9 (M:406.9)	9	21.31
1568	tr|F1N2K8|F1N2K8_BOVIN	Uncharacterized protein (Fragment) OS	PPL	6	Gln->pyro-Glu, Carbamyl, Oxidation, Phospho	5.3	200.1	2	491.8 (M:491.8)	4.2	31.97
1569	tr|A6H703|A6H703_BOVIN	Serine/threonine-protein phosphatase OS	PPP3CB	6	Oxidation	5.6	59.1	2	372.2 (M:372.2)	15.2	20.84
1570	tr|Q2KIC7|Q2KIC7_BOVIN	Serine/threonine-protein phosphatase OS	PPP6C	6	Carbamidomethyl, Gln->pyro-Glu	5.4	35.1	1	395.0 (M:395.0)	23.9	19.25
1571	tr|A6QNX4|A6QNX4_BOVIN	PRKACB protein OS	PRKACB	6	Carbamidomethyl, Carbamyl, Carboxymethyl, Oxidation, Phospho	8.7	40.9	4	293.7 (M:293.7)	25.1	20.81
1572	tr|F1MDC9|F1MDC9_BOVIN	Protein kinase C epsilon type OS	PRKCE	6	Carbamidomethyl, Carbamyl, Oxidation, Phospho	6.6	83.6	1	145.4 (M:145.4)	6.6	281.76
1573	tr|F1MQ96|F1MQ96_BOVIN	Protein kinase C (Fragment) OS	PRKCI	6	Carbamidomethyl	6.4	76.8	2	478.8 (M:478.8)	14	20.23
1574	sp|Q2KJJ0|PRP6_BOVIN	Pre-mRNA-processing factor 6 OS	PRPF6	6	Carbamidomethyl, Carbamyl, Phospho	8.3	106.6	1	232.6 (M:232.6)	7.2	621.85
1575	tr|A7Z025|A7Z025_BOVIN	PRPF8 protein OS	PRPF8	6	Carbamidomethyl, Carbamyl, Oxidation, Phospho	9	273.4	1	273.7 (M:273.7)	3.6	234.81
1576	sp|P26779|SAP_BOVIN	Prosaposin OS	PSAP	6	Carbamidomethyl, Carbamyl, Carboxymethyl, Phospho	5.1	58	4	355.9 (M:355.9)	13.1	20.56
1577	tr|F1MBI1|F1MBI1_BOVIN	Proteasome subunit beta type OS	PSMB7	6	Carbamidomethyl	7.6	30	2	339.9 (M:339.9)	39	19.69
1578	sp|Q5E9G3|PSME2_BOVIN	Proteasome activator complex subunit 2 OS	PSME2	6	Gln->pyro-Glu, Carbamyl	5.3	27.4	2	315.4 (M:315.4)	23	21.93
1579	tr|E1BFE2|E1BFE2_BOVIN	Uncharacterized protein (Fragment) OS	PTPRB	6	Carbamidomethyl, Carbamyl, Oxidation, Phospho	8.9	256.5	1	212.0 (M:212.0)	2.2	359.86
1580	tr|F1N238|F1N238_BOVIN	Poly(U)-binding-splicing factor PUF60 OS	PUF60	6	Carbamidomethyl, Gln->pyro-Glu, Oxidation	5.2	57	2	352.5 (M:352.5)	17.5	19.42
1581	sp|Q08DI8|PUS7_BOVIN	Pseudouridylate synthase 7 homolog OS	PUS7	6	Carbamyl, Oxidation, Phospho	5.8	74.5	3	231.4 (M:231.4)	12.3	328.1
1582	tr|F1MCU6|F1MCU6_BOVIN	Queuine tRNA-ribosyltransferase OS	QTRT1	6	Carbamyl	6.9	44.6	1	309.5 (M:309.5)	26.8	19.54
1583	tr|A4FUE5|A4FUE5_BOVIN	RAB3GAP1 protein OS	RAB3GAP1	6	Carbamidomethyl, Carbamyl, Phospho, Glu->pyro-Glu	5.4	110.6	1	366.6 (M:366.6)	8.1	21.65
1584	sp|Q0IIG7|RAB5A_BOVIN	Ras-related protein Rab-5A OS	RAB5A	6	Carbamyl	8.3	23.7	2	322.3 (M:322.3)	36.7	21.26
1585	tr|F1MNI4|F1MNI4_BOVIN	Uncharacterized protein (Fragment) OS	RAB5B	6	Carbamyl	8.1	25.1	1	363.3 (M:363.3)	34.5	20.18
1586	tr|F1MBF6|F1MBF6_BOVIN	Uncharacterized protein OS	RAB6A	6	Phospho	5.4	23.5	1	279.9 (M:279.9)	33.2	20.23
1587	sp|Q5EA50|RABEK_BOVIN	Rab9 effector protein with kelch motifs OS	RABEPK	6	Carbamidomethyl	5.4	40.3	1	296.4 (M:296.4)	28.8	20.92
1588	tr|F1MNG3|F1MNG3_BOVIN	Ras-related C3 botulinum toxin substrate 1 (Fragment) OS	RAC1	6	Carbamidomethyl, Carbamyl, Carboxymethyl, Oxidation, Phospho	8.8	20.2	2	273.5 (M:273.5)	25.6	20.43
1589	tr|E1BJH7|E1BJH7_BOVIN	Uncharacterized protein OS	RBKS	6	Carbamidomethyl, Phospho	4.8	34.6	1	271.7 (M:271.7)	20.6	20.76
1590	tr|E1BDA1|E1BDA1_BOVIN	Uncharacterized protein OS	RIN1	6	Carbamyl, Oxidation, Phospho	8.6	85.3	1	201.7 (M:201.7)	10.3	18.93
1591	sp|Q5E9E6|RL10A_BOVIN	60S ribosomal protein L10a OS	RPL10A	6	Carbamidomethyl, Carbamyl, Phospho	9.9	24.8	2	283.7 (M:283.7)	30	21.67
1592	sp|Q56JZ1|RL13_BOVIN	60S ribosomal protein L13 OS	RPL13	6	Carbamidomethyl, Oxidation, Phospho	11.6	24.3	3	296.7 (M:296.7)	21.8	26.36
1593	sp|Q58DT1|RL7_BOVIN	60S ribosomal protein L7 OS	RPL7	6	Carbamidomethyl, Carbamyl, Phospho	10.7	29.2	3	321.1 (M:321.1)	33.1	21.03
1594	tr|G3MX56|G3MX56_BOVIN	Uncharacterized protein OS	RPRD2	6	Carbamidomethyl, Carbamyl, Carboxymethyl, Oxidation, Phospho	7.7	158.1	3	243.5 (M:243.5)	5.7	789.58
1595	sp|Q3T0V4|RS11_BOVIN	40S ribosomal protein S11 OS	RPS11	6	Carbamidomethyl, Gln->pyro-Glu, Carbamyl	10.3	18.4	3	217.2 (M:217.2)	34.8	21.66
1596	sp|A5PK63|RS17_BOVIN	40S ribosomal protein S17 OS	RPS17	6	Carbamidomethyl, Carbamyl, Oxidation, Phospho	9.7	15.6	1	525.7 (M:525.7)	48.9	19.7
1597	sp|A6H769|RS7_BOVIN	40S ribosomal protein S7 OS	RPS7	6	Phospho	10.1	22.1	1	340.1 (M:340.1)	47.4	20.15
1598	tr|G3X7R1|G3X7R1_BOVIN	Deoxynucleoside triphosphate triphosphohydrolase SAMHD1 OS	SAMHD1	6	Carbamidomethyl, Carbamyl, Carboxymethyl, Oxidation, Phospho	6.4	56.7	2	232.1 (M:232.1)	16.9	26.95
1599	sp|Q3T0T7|SAR1B_BOVIN	GTP-binding protein SAR1b OS	SAR1B	6	Carbamidomethyl, Glu->pyro-Glu	5.7	22.4	1	360.3 (M:360.3)	35.9	20.15
1600	sp|Q3ZCC9|SEC13_BOVIN	Protein SEC13 homolog OS	SEC13	6	Carbamidomethyl	5.2	35.4	1	320.6 (M:320.6)	38.5	333.44
1601	tr|F1MCF1|F1MCF1_BOVIN	Uncharacterized protein (Fragment) OS	SET	6	Glu->pyro-Glu	4.1	29.7	3	453.7 (M:453.7)	20.9	18.47
1602	tr|A2VDT7|A2VDT7_BOVIN	Shugoshin-like 1 (S. pombe) OS	SGOL1	6	Carbamidomethyl, Carbamyl, Phospho	9.3	57.7	3	139.3 (M:139.3)	11.5	292.02
1603	sp|Q32LM0|SHLB1_BOVIN	Endophilin-B1 OS	SH3GLB1	6		5.9	40.8	2	436.8 (M:436.8)	24.4	19.98
1604	tr|E1BLB1|E1BLB1_BOVIN	Uncharacterized protein OS	SHPRH	6	Carbamyl, Oxidation, Phospho	7	193.8	1	208.6 (M:208.6)	3.4	650.53
1605	tr|F1MBL6|F1MBL6_BOVIN	Uncharacterized protein (Fragment) OS	SMG1	6	Carbamidomethyl, Carbamyl, Carboxymethyl, Phospho	6	407.6	1	195.3 (M:195.3)	1.4	623.46
1606	tr|A4IFN6|A4IFN6_BOVIN	Sorting nexin OS	SNX18	6	Carbamyl, Phospho	6	69.1	1	192.2 (M:192.2)	15.8	21.02
1607	sp|A1A4L0|SNX4_BOVIN	Sorting nexin-4 OS	SNX4	6	Carbamyl, Oxidation, Phospho	5.7	52.2	1	269.2 (M:269.2)	18.9	198.76
1608	sp|Q3ZBM5|SNX5_BOVIN	Sorting nexin-5 OS	SNX5	6	Carbamidomethyl, Gln->pyro-Glu, Phospho	6.3	46.8	2	184.2 (M:184.2)	23.5	20.45
1609	tr|A5D9F7|A5D9F7_BOVIN	Sorting nexin 6 (Fragment) OS	SNX6	6	Carbamidomethyl, Carbamyl, Phospho	5.9	47.4	3	280.7 (M:280.7)	19.8	21.46
1610	tr|A4URH1|A4URH1_BOVIN	Superoxide dismutase [Cu-Zn] (Fragment) OS	SOD1	6	Carbamyl, Oxidation, Phospho	5.5	10.5	1	181.0 (M:181.0)	31.4	295.68
1611	tr|E1BPZ1|E1BPZ1_BOVIN	Uncharacterized protein (Fragment) OS	SORL1	6	Carbamyl, Oxidation, Phospho, Glu->pyro-Glu	5.2	239.8	1	138.1 (M:138.1)	2.9	262.76
1612	tr|F1MNP7|F1MNP7_BOVIN	Kinetochore protein Spc24 OS	SPC24	6	Carbamidomethyl, Carbamyl, Phospho	4.8	22.7	2	236.8 (M:236.8)	37.6	18.68
1613	tr|G3N022|G3N022_BOVIN	Uncharacterized protein OS	SPEG	6	Carbamidomethyl, Gln->pyro-Glu, Carbamyl, Carboxymethyl, Oxidation, Phospho	8.9	354.8	2	312.2 (M:312.2)	2.5	490.73
1614	tr|E1BNF6|E1BNF6_BOVIN	Uncharacterized protein (Fragment) OS	SPEN	6	Carbamidomethyl, Carbamyl, Carboxymethyl, Oxidation, Phospho, Glu->pyro-Glu	7.4	401.4	2	290.9 (M:290.9)	2.1	334.66
1615	sp|P31096|OSTP_BOVIN	Osteopontin OS	SPP1	6	Carbamyl, Phospho	4.5	30.9	6	309.4 (M:309.4)	31.3	21.19
1616	tr|E1BBR9|E1BBR9_BOVIN	Uncharacterized protein OS	SPTY2D1	6	Carbamyl, Phospho	9.8	75.5	1	147.9 (M:147.9)	8.1	489.83
1617	tr|F1MI03|F1MI03_BOVIN	Uncharacterized protein OS	SRRM2	6	Carbamyl, Oxidation, Phospho	12.1	295.7	1	224.6 (M:224.6)	2.6	36.58
1618	sp|Q9TUM3|STA5B_BOVIN	Signal transducer and activator of transcription 5B OS	STAT5B	6	Carbamidomethyl, Carbamyl, Phospho	5.7	89.9	1	254.9 (M:254.9)	11.3	20.72
1619	tr|A7MB32|A7MB32_BOVIN	STK38L protein OS	STK38L	6	Carbamidomethyl, Carbamyl, Oxidation, Phospho	6.5	53.9	1	263.1 (M:263.1)	17	21.91
1620	tr|E1BNK4|E1BNK4_BOVIN	Uncharacterized protein OS	STXBP5	6	Carbamidomethyl, Carbamyl, Oxidation, Phospho, Glu->pyro-Glu	7	127.5	2	215.4 (M:215.4)	5.6	417.72
1621	tr|E1BEB8|E1BEB8_BOVIN	Uncharacterized protein OS	SUPT6H	6	Carbamidomethyl, Carbamyl, Carboxymethyl, Oxidation	4.8	199.1	1	204.0 (M:204.0)	6	349.23
1622	tr|A7E355|A7E355_BOVIN	SYNCRIP protein (Fragment) OS	SYNCRIP	6	Carbamyl	6.3	51.1	2	308.3 (M:308.3)	14.7	21.19
1623	tr|E1BPA1|E1BPA1_BOVIN	Uncharacterized protein OS	TBC1D4	6	Carbamidomethyl, Gln->pyro-Glu, Carbamyl, Oxidation, Phospho, Glu->pyro-Glu	6.5	146.9	3	336.4 (M:336.4)	5.5	259.75
1624	sp|Q5E951|TBCB_BOVIN	Tubulin-folding cofactor B OS	TBCB	6		5	27.5	1	299.8 (M:299.8)	31.1	21.55
1625	sp|Q24K03|THUM1_BOVIN	THUMP domain-containing protein 1 OS	THUMPD1	6	Carbamidomethyl, Carbamyl, Carboxymethyl, Oxidation, Phospho	6.2	39.7	1	272.6 (M:272.6)	20.2	20.65
1626	tr|B5T273|B5T273_BOBOX	Toll-like receptor OS	TLR6	6	Carbamidomethyl, Carbamyl, Oxidation, Phospho	6.3	90.9	11	122.1 (M:122.1)	8.8	160.79
1627	tr|F1MUW6|F1MUW6_BOVIN	Uncharacterized protein OS	TMF1	6	Carbamyl, Oxidation, Phospho, Glu->pyro-Glu	5	123.2	1	308.4 (M:308.4)	5.9	31.38
1628	sp|Q2LGB5|TOLIP_BOVIN	Toll-interacting protein OS	TOLLIP	6	Carbamidomethyl, Carbamyl	5.3	30.1	1	261.4 (M:261.4)	30	19.77
1629	tr|F1MBV6|F1MBV6_BOVIN	Uncharacterized protein OS	TPD52	6	Carbamyl	5.1	19.9	4	358.5 (M:358.5)	42.4	20.51
1630	tr|E1BF47|E1BF47_BOVIN	Uncharacterized protein OS	TPR	6	Carbamyl, Oxidation, Phospho, Glu->pyro-Glu	5	267.1	1	478.0 (M:478.0)	3.5	248.96
1631	sp|Q58D05|TRAD1_BOVIN	TRAF-type zinc finger domain-containing protein 1 OS	TRAFD1	6	Carbamidomethyl, Carboxymethyl, Glu->pyro-Glu	5.6	64.8	3	169.6 (M:169.6)	12.2	28.83
1632	sp|Q2TBI4|TRAP1_BOVIN	Heat shock protein 75 kDa, mitochondrial OS	TRAP1	6	Carbamyl, Oxidation, Phospho, Glu->pyro-Glu	6.7	79.3	1	272.2 (M:272.2)	8.3	362.8
1633	tr|E1BMX2|E1BMX2_BOVIN	Uncharacterized protein OS	TRMT2A	6	Carbamidomethyl, Phospho	8.1	64.6	1	231.7 (M:231.7)	14.7	18.24
1634	tr|F1MIZ7|F1MIZ7_BOVIN	Uncharacterized protein OS	TROVE2	6	Carbamidomethyl, Carbamyl, Phospho	7.5	60.3	1	332.1 (M:332.1)	15.1	20.65
1635	tr|F1MQI6|F1MQI6_BOVIN	Uncharacterized protein (Fragment) OS	TRPM3	6	Carbamidomethyl, Carbamyl, Oxidation, Phospho, Glu->pyro-Glu	6.7	189	2	212.1 (M:212.1)	3.6	226.97
1636	tr|E1BCC2|E1BCC2_BOVIN	Uncharacterized protein OS	TSC22D2	6	Carbamidomethyl, Carbamyl, Carboxymethyl, Phospho	4.7	77.7	1	264.1 (M:264.1)	14.5	20.54
1637	sp|Q08DM8|TSN_BOVIN	Translin OS	TSN	6	Phospho, Glu->pyro-Glu	6	26.2	1	393.6 (M:393.6)	25	20.98
1638	sp|Q3ZBR5|TTC1_BOVIN	Tetratricopeptide repeat protein 1 OS	TTC1	6	Carbamidomethyl	4.8	33.6	1	262.6 (M:262.6)	30.1	21.49
1639	tr|F1MMA2|F1MMA2_BOVIN	Tubulin--tyrosine ligase OS	TTL	6	Carbamidomethyl, Carbamyl	6.5	43.2	2	328.0 (M:328.0)	22.5	20.69
1640	tr|E1B9R3|E1B9R3_BOVIN	Uncharacterized protein OS	UGGT1	6	Carbamyl, Oxidation, Phospho	5.5	177.6	1	175.5 (M:175.5)	4.4	483.96
1641	tr|F1MSL9|F1MSL9_BOVIN	Uncharacterized protein (Fragment) OS	UGGT2	6	Carbamyl, Oxidation, Phospho	7.5	174.7	1	116.8 (M:116.8)	5.1	383.89
1642	tr|Q29RR7|Q29RR7_BOVIN	Uncharacterized protein OS	VPS37A	6	Carbamyl, Oxidation, Phospho	5.3	44.2	1	386.0 (M:386.0)	22.4	21.34
1643	sp|Q95107|WASL_BOVIN	Neural Wiskott-Aldrich syndrome protein OS	WASL	6	Carbamidomethyl, Carbamyl, Carboxymethyl, Phospho, Glu->pyro-Glu	8	54.6	3	184.4 (M:184.4)	21.8	554.39
1644	tr|F1N3I6|F1N3I6_BOVIN	Uncharacterized protein (Fragment) OS	WWC1	6	Carbamidomethyl, Carbamyl, Phospho	5.7	119.6	1	321.8 (M:321.8)	7.2	19.56
1645	sp|Q1RMM1|ZC3HF_BOVIN	Zinc finger CCCH domain-containing protein 15 OS	ZC3H15	6	Carbamidomethyl, Carbamyl, Phospho	5.1	48.5	1	259.8 (M:259.8)	20.9	20.49
1646	tr|E1BPV9|E1BPV9_BOVIN	Uncharacterized protein OS	ZFHX3	6	Carbamidomethyl, Carbamyl, Oxidation, Phospho, Glu->pyro-Glu	5.8	402.4	1	232.8 (M:232.8)	1.8	482.5
1647	tr|G3MYM4|G3MYM4_BOVIN	Uncharacterized protein OS	ZNF292	6	Carbamidomethyl, Carbamyl, Carboxymethyl, Oxidation, Phospho, Glu->pyro-Glu	7.8	303.5	1	304.0 (M:304.0)	2.4	52.34
1648	tr|F1N194|F1N194_BOVIN	Uncharacterized protein OS	ZNF622	6		5.9	53.1	2	214.1 (M:214.1)	20	20.18
1649	tr|G3N3V6|G3N3V6_BOVIN	Uncharacterized protein OS	ZNF804B	6	Carbamidomethyl, Carbamyl, Carboxymethyl	9.2	151.7	1	201.6 (M:201.6)	4.2	560.69
1650	tr|A0A059NZ16|A0A059NZ16_BOVIN	HN1 OS	2	5	Oxidation	5.5	16	1	426.6 (M:426.6)	55.2	20.46
1651	tr|Q6XKR6|Q6XKR6_BOVIN	Myosin heavy chain IIb isoform (Fragment) OS	2	5	Carbamidomethyl, Carbamyl, Carboxymethyl, Phospho	9.7	19.1	1	135.9 (M:135.9)	15.2	32560.6
1652	sp|P36327|POLN_EEVV3	Non-structural polyprotein OS	2	5	Carbamidomethyl, Carbamyl, Carboxymethyl, Oxidation, Phospho, Glu->pyro-Glu	7.6	277.1	4	346.3 (M:346.3)	1.9	589.54
1653	tr|Q862R3|Q862R3_BOVIN	Similar to ribosomal protein L18a (Fragment) OS	2	5	Carbamidomethyl, Carbamyl, Carboxymethyl	10.3	18.4	3	275.2 (M:275.2)	26.6	745.16
1654	tr|Q862B7|Q862B7_BOVIN	Similar to ribosomal protein S14 (Fragment) OS	2	5	Carbamidomethyl	9.5	15.7	3	306.0 (M:306.0)	57.2	21.78
1655	tr|O77800|O77800_BOVIN	Ubiquitin activating enzyme 1 (Fragment) OS	2	5	Gln->pyro-Glu, Carbamyl, Phospho, Glu->pyro-Glu	4.8	8.1	1	369.2 (M:369.2)	72.9	30.98
1656	sp|A4FUB0|CE034_BOVIN	Uncharacterized protein C5orf34 homolog OS	2	5	Carbamidomethyl, Carbamyl, Oxidation, Phospho, Glu->pyro-Glu	8.3	72.8	1	173.8 (M:173.8)	8.2	518.14
1657	tr|E1BK63|E1BK63_BOVIN	Ribosomal protein L15 OS	3	5	Carbamyl	11.6	24.1	4	223.8 (M:223.8)	18.1	437.6
1658	tr|E1BKD0|E1BKD0_BOVIN	Ribosomal protein OS	3	5	Carbamidomethyl, Carbamyl, Oxidation, Phospho	10	24.7	1	207.7 (M:207.7)	25.8	465.95
1659	tr|G3MYE2|G3MYE2_BOVIN	Uncharacterized protein (Fragment) OS	3	5	Carbamidomethyl, Carbamyl	9.5	34.4	1	304.1 (M:304.1)	18.4	351.69
1660	tr|E1B9D4|E1B9D4_BOVIN	Uncharacterized protein OS	3	5	Carbamyl, Phospho	6	20.5	1	251.8 (M:251.8)	32	18
1661	tr|F1MHK9|F1MHK9_BOVIN	Uncharacterized protein OS	3	5	Carbamidomethyl, Carbamyl, Oxidation, Phospho, Glu->pyro-Glu	8.1	190.6	2	210.4 (M:210.4)	3.3	541.55
1662	tr|C1J956|C1J956_BVDV	Nonstructrual protein 5A (Fragment) OS	4	5	Carbamidomethyl, Carbamyl, Oxidation, Phospho	7.5	55.7	1	141.6 (M:141.6)	11.1	708.77
1663	tr|G3X6J9|G3X6J9_BOVIN	Uncharacterized protein (Fragment) OS	4	5	Carbamidomethyl, Carbamyl, Carboxymethyl, Oxidation, Phospho, Glu->pyro-Glu	8.8	157.2	1	213.3 (M:213.3)	3.5	605.84
1664	tr|F1MLM3|F1MLM3_BOVIN	Uncharacterized protein (Fragment) OS	4	5	Carbamidomethyl, Carbamyl, Carboxymethyl, Phospho	8.2	112.2	2	91.4 (M:91.4)	8.3	14072.5
1665	tr|G3N191|G3N191_BOVIN	Uncharacterized protein OS	4	5	Carbamidomethyl, Phospho	5.1	25.9	1	210.6 (M:210.6)	29.4	307.79
1666	tr|F1MCL7|F1MCL7_BOVIN	Uncharacterized protein OS	4	5	Carbamyl, Oxidation, Phospho	8.8	146.2	2	158.9 (M:158.9)	4.7	396.51
1667	tr|F6RQ97|F6RQ97_BOVIN	Uncharacterized protein OS	4	5	Carbamyl, Oxidation, Phospho	5.8	69.6	2	144.6 (M:144.6)	7.2	631.27
1668	tr|G5E5A7|G5E5A7_BOVIN	Uncharacterized protein OS	4	5	Carbamyl, Oxidation, Phospho	5.4	614.5	3	138.7 (M:138.7)	0.7	257.36
1669	tr|Q80DV0|Q80DV0_COWPX	A26L protein OS	A26L	5	Carbamidomethyl, Carbamyl, Phospho, Glu->pyro-Glu	5.2	149.4	1	139.7 (M:139.7)	3.8	651.41
1670	tr|A4FUE2|A4FUE2_BOVIN	ABCF3 protein OS	ABCF3	5	Carbamyl, Oxidation, Phospho, Glu->pyro-Glu	6.1	79.7	1	262.4 (M:262.4)	8.6	42.47
1671	tr|G3N3T4|G3N3T4_BOVIN	1-aminocyclopropane-1-carboxylate synthase-like protein 1 OS	ACCS	5	Carbamidomethyl	5.8	57	3	227.2 (M:227.2)	12.9	530.81
1672	tr|E1BHK2|E1BHK2_BOVIN	Uncharacterized protein OS	ADD1	5	Carbamidomethyl	5.6	80.6	1	283.4 (M:283.4)	11.9	20.71
1673	tr|F1MKS6|F1MKS6_BOVIN	Uncharacterized protein (Fragment) OS	AGTPBP1	5	Carbamyl, Oxidation, Phospho	5.7	137.6	1	193.6 (M:193.6)	5.7	444.21
1674	tr|F1MY16|F1MY16_BOVIN	Uncharacterized protein (Fragment) OS	AKAP13	5	Carbamidomethyl, Carbamyl, Oxidation, Phospho	5.1	255.8	1	370.4 (M:370.4)	3.3	31.63
1675	tr|F1N5U0|F1N5U0_BOVIN	Uncharacterized protein (Fragment) OS	ALPK3	5	Carbamyl, Oxidation, Phospho	8.5	189.7	1	203.8 (M:203.8)	2.9	770.12
1676	tr|E1BEA6|E1BEA6_BOVIN	Uncharacterized protein OS	ALS2CR11	5	Carbamyl, Oxidation, Phospho	8.2	211.5	1	271.4 (M:271.4)	2.5	587.56
1677	tr|F1MDC0|F1MDC0_BOVIN	Uncharacterized protein OS	ANKIB1	5	Carbamidomethyl	5	122	1	193.3 (M:193.3)	7.9	20.32
1678	tr|E1B7G6|E1B7G6_BOVIN	Uncharacterized protein OS	ANKRD50	5	Carbamidomethyl, Carbamyl, Carboxymethyl, Phospho, Glu->pyro-Glu	6.1	156	1	106.4 (M:106.4)	3.2	15877.6
1679	sp|Q3ZC13|AP2M1_BOVIN	AP-2 complex subunit mu OS	AP2M1	5	Carbamidomethyl, Phospho, Glu->pyro-Glu	9.6	49.6	1	222.7 (M:222.7)	13.6	248.03
1680	sp|Q6QRN6|NNRE_BOVIN	NAD(P)H-hydrate epimerase OS	APOA1BP	5	Carbamidomethyl, Carbamyl	6.7	31.3	1	311.1 (M:311.1)	27.1	21.06
1681	sp|P17690|APOH_BOVIN	Beta-2-glycoprotein 1 OS	APOH	5	Carbamidomethyl	8.5	38.2	1	244.1 (M:244.1)	18	21.45
1682	sp|Q17R07|ARFG3_BOVIN	ADP-ribosylation factor GTPase-activating protein 3 OS	ARFGAP3	5	Carbamyl, Oxidation, Phospho, Glu->pyro-Glu	8.4	56.7	1	148.0 (M:148.0)	7.9	722.18
1683	tr|F1MAV2|F1MAV2_BOVIN	Uncharacterized protein OS	ARFIP1	5	Carbamidomethyl, Carbamyl, Carboxymethyl, Oxidation, Phospho	6.2	41.7	2	337.0 (M:337.0)	18.2	22.94
1684	sp|A4IF90|RHG15_BOVIN	Rho GTPase-activating protein 15 OS	ARHGAP15	5	Carbamyl, Oxidation, Phospho	9.5	54.1	1	130.0 (M:130.0)	6.8	272.67
1685	tr|F1MZW2|F1MZW2_BOVIN	Uncharacterized protein (Fragment) OS	ARHGEF11	5	Carbamyl, Oxidation, Phospho	5.5	172	1	137.2 (M:137.2)	3.5	256.58
1686	tr|E1BQ24|E1BQ24_BOVIN	Uncharacterized protein OS	ARHGEF19	5	Carbamyl, Oxidation, Phospho	7.9	89	1	139.9 (M:139.9)	5.8	524.06
1687	tr|E1B7M1|E1B7M1_BOVIN	Uncharacterized protein OS	ARHGEF26	5	Carbamidomethyl, Carbamyl, Carboxymethyl, Oxidation, Phospho	9	97.5	1	124.9 (M:124.9)	6	42.44
1688	tr|E1BIM5|E1BIM5_BOVIN	Uncharacterized protein OS	ARHGEF6	5	Carbamidomethyl, Carbamyl, Carboxymethyl, Oxidation, Phospho	6	87.2	1	212.2 (M:212.2)	7.7	250.76
1689	sp|Q2YDM1|ARL1_BOVIN	ADP-ribosylation factor-like protein 1 OS	ARL1	5		5.6	20.4	1	267.5 (M:267.5)	34.3	20.45
1690	sp|P0C6R2|ARMC2_BOVIN	Armadillo repeat-containing protein 2 OS	ARMC2	5	Carbamidomethyl, Carbamyl, Oxidation, Phospho	8.8	96.9	2	204.5 (M:204.5)	7.4	418.91
1691	sp|Q3T035|ARPC3_BOVIN	Actin-related protein 2/3 complex subunit 3 OS	ARPC3	5	Carbamyl	8.8	20.5	1	282.6 (M:282.6)	30.9	344.99
1692	sp|Q5E963|ARP5L_BOVIN	Actin-related protein 2/3 complex subunit 5-like protein OS	ARPC5L	5		6.2	16.9	1	198.9 (M:198.9)	45.8	21.04
1693	tr|E1BI60|E1BI60_BOVIN	Arginyl-tRNA--protein transferase 1 OS	ATE1	5	Carbamidomethyl, Carboxymethyl, Phospho	7.4	59.4	1	245.0 (M:245.0)	13.7	24.81
1694	sp|Q28029|VATF_BOVIN	V-type proton ATPase subunit F OS	ATP6V1F	5		5.5	13.4	2	281.8 (M:281.8)	61.3	20.21
1695	sp|P79251|VATG1_BOVIN	V-type proton ATPase subunit G 1 OS	ATP6V1G1	5	Carbamidomethyl, Glu->pyro-Glu	7.8	13.7	1	313.4 (M:313.4)	38.1	19.72
1696	sp|Q29449|AT8A1_BOVIN	Probable phospholipid-transporting ATPase IA OS	ATP8A1	5	Carbamidomethyl, Carbamyl, Phospho	7.5	129.9	2	138.2 (M:138.2)	5.4	623.55
1697	tr|F1MM81|F1MM81_BOVIN	Uncharacterized protein (Fragment) OS	BAHCC1	5	Carbamidomethyl, Carbamyl, Carboxymethyl, Oxidation, Phospho	9	255	1	186.3 (M:186.3)	2.1	14312.6
1698	tr|F1N6I8|F1N6I8_BOVIN	Uncharacterized protein OS	BAZ2A	5	Carbamyl, Oxidation, Phospho	7	222.3	1	175.1 (M:175.1)	1.5	781.79
1699	tr|F1MCP3|F1MCP3_BOVIN	Uncharacterized protein OS	BAZ2B	5	Carbamyl, Oxidation, Phospho, Glu->pyro-Glu	6.1	234.4	3	287.9 (M:287.9)	3	770.02
1700	sp|Q2NL37|BCCIP_BOVIN	BRCA2 and CDKN1A-interacting protein OS	BCCIP	5	Carbamidomethyl, Carbamyl, Oxidation, Phospho	4.5	35.2	1	306.8 (M:306.8)	28.1	20.09
1701	tr|Q9TS83|Q9TS83_BOVIN	AP-1 BETA 1, AP-1 BETA'	Bos	5	Carbamyl, Oxidation	4.5	22.3	1	239.1 (M:239.1)	24.1	45.62
1702	tr|Q9TS76|Q9TS76_BOVIN	PA700 subunit P58	Bos	5		4.1	9.9	1	294.7 (M:294.7)	95.5	20.19
1703	tr|E1B8X8|E1B8X8_BOVIN	Uncharacterized protein OS	BRCA2	5	Carbamidomethyl, Carbamyl, Oxidation, Phospho	6.4	376.1	1	233.1 (M:233.1)	1.5	688.2
1704	tr|F1MU85|F1MU85_BOVIN	Uncharacterized protein OS	BROX	5	Carbamidomethyl, Carbamyl	8.4	46.4	2	334.8 (M:334.8)	23.8	20.02
1705	sp|Q3SX22|BSDC1_BOVIN	BSD domain-containing protein 1 OS	BSDC1	5	Carbamidomethyl	4.5	50.3	1	275.6 (M:275.6)	15.8	19.64
1706	sp|Q2KIY7|BT3L4_BOVIN	Transcription factor BTF3 homolog 4 OS	BTF3L4	5		6	17.3	2	341.0 (M:341.0)	41.1	21.37
1707	tr|F1N0N6|F1N0N6_BOVIN	Uncharacterized protein OS	C3H1orf123	5	Carbamidomethyl, Carbamyl, Oxidation	5.1	18.1	2	176.5 (M:176.5)	50	19.91
1708	tr|G5E508|G5E508_BOVIN	Uncharacterized protein OS	C8orf33	5	Carbamyl, Phospho	10.5	21	2	149.4 (M:149.4)	31.4	448.75
1709	tr|F1MMV6|F1MMV6_BOVIN	Uncharacterized protein (Fragment) OS	CAB39L	5	Carbamyl, Phospho	7.3	39	1	244.6 (M:244.6)	14	391.17
1710	tr|B1H0X0|B1H0X0_BOVIN	Calcium binding and coiled-coil domain 2 OS	CALCOCO2	5	Carbamidomethyl, Carbamyl, Oxidation, Phospho	5	52.5	1	282.7 (M:282.7)	16.2	480.87
1711	tr|Q08DQ1|Q08DQ1_BOVIN	Calcium/calmodulin-dependent protein kinase I OS	CAMK1	5	Carbamyl	5.4	41.4	1	172.5 (M:172.5)	15.9	19.47
1712	tr|E1BHS1|E1BHS1_BOVIN	Uncharacterized protein OS	CARD14	5	Carbamyl, Oxidation, Phospho	5.6	112.8	1	152.0 (M:152.0)	5.2	489.36
1713	tr|F1MBG0|F1MBG0_BOVIN	Uncharacterized protein (Fragment) OS	CARM1	5	Carbamidomethyl	6.3	58.7	1	186.3 (M:186.3)	15.7	19.85
1714	sp|Q3SZD7|CBR1_BOVIN	Carbonyl reductase [NADPH] 1 OS	CBR1	5	Carbamidomethyl	8.5	30.5	3	291.8 (M:291.8)	31.8	21.33
1715	tr|E1BFK3|E1BFK3_BOVIN	Uncharacterized protein OS	CBWD2	5	Carbamyl, Oxidation, Phospho	4.7	44.6	1	264.6 (M:264.6)	19.3	20.29
1716	tr|A5D991|A5D991_BOVIN	Cytoplasmic cysteine conjugate-beta lyase OS	CCBL1	5	Carbamyl, Oxidation, Phospho	6.1	45.4	2	209.1 (M:209.1)	15.2	221.38
1717	sp|Q0P5G4|KAT3_BOVIN	Kynurenine--oxoglutarate transaminase 3 OS	CCBL2	5	Carbamidomethyl, Carbamyl, Phospho	7.9	51.4	1	256.0 (M:256.0)	12.1	292.93
1718	tr|E1BFX8|E1BFX8_BOVIN	Uncharacterized protein OS	CCDC30	5	Carbamidomethyl, Carbamyl, Carboxymethyl, Oxidation, Phospho, Glu->pyro-Glu	5.4	84.7	1	193.1 (M:193.1)	8.4	15691.1
1719	tr|A5PJA4|A5PJA4_BOVIN	CCDC43 protein OS	CCDC43	5	Phospho	4.9	25.3	1	209.5 (M:209.5)	32.1	21.08
1720	tr|F1MW55|F1MW55_BOVIN	Uncharacterized protein OS	CCDC91	5	Carbamidomethyl, Carbamyl	5	50.1	2	210.2 (M:210.2)	16.3	30.46
1721	sp|Q2KI22|CCND1_BOVIN	G1/S-specific cyclin-D1 OS	CCND1	5	Carbamidomethyl, Carbamyl, Oxidation, Phospho	5.3	33.4	3	355.2 (M:355.2)	24.4	20.72
1722	tr|A4IFR1|A4IFR1_BOVIN	CD2BP2 protein OS	CD2BP2	5	Carbamyl, Phospho	4.4	37.8	1	260.4 (M:260.4)	21.7	26.87
1723	tr|E1BNY1|E1BNY1_BOVIN	Uncharacterized protein OS	CDA	5	Carbamidomethyl	5.5	16.3	1	368.0 (M:368.0)	46.6	20.51
1724	sp|A1A4R8|CDC23_BOVIN	Cell division cycle protein 23 homolog OS	CDC23	5	Carbamidomethyl, Gln->pyro-Glu, Carbamyl, Phospho	6.7	68.7	1	230.3 (M:230.3)	11.9	574.76
1725	sp|E1BB50|CDK12_BOVIN	Cyclin-dependent kinase 12 OS	CDK12	5	Carbamidomethyl, Gln->pyro-Glu, Carbamyl, Oxidation, Phospho, Glu->pyro-Glu	9.5	140.6	2	251.6 (M:251.6)	4	464.81
1726	tr|F1MHH5|F1MHH5_BOVIN	Uncharacterized protein (Fragment) OS	CELSR3	5	Carbamidomethyl, Carbamyl, Oxidation, Phospho	6.2	356.9	1	188.0 (M:188.0)	2.2	654.85
1727	tr|E1BP64|E1BP64_BOVIN	Uncharacterized protein OS	CEP128	5	Carbamidomethyl, Gln->pyro-Glu, Carbamyl, Oxidation, Phospho	6.1	102.3	1	155.8 (M:155.8)	7.4	479.03
1728	tr|F1ME99|F1ME99_BOVIN	Uncharacterized protein OS	CEP135	5	Carbamidomethyl, Carbamyl, Oxidation, Phospho, Glu->pyro-Glu	6.2	133.5	3	293.0 (M:293.0)	4.6	887.81
1729	tr|E1BK91|E1BK91_BOVIN	Uncharacterized protein OS	CEP78	5	Carbamidomethyl, Carbamyl, Carboxymethyl, Phospho, Glu->pyro-Glu	8.9	88.6	1	187.9 (M:187.9)	6.8	16880.9
1730	sp|Q3ZC62|CFA36_BOVIN	Cilia- and flagella-associated protein 36 OS	CFAP36	5	Carbamidomethyl	4.9	36.2	1	191.7 (M:191.7)	27.2	20.29
1731	tr|E1BMD1|E1BMD1_BOVIN	Uncharacterized protein OS	CFAP43	5	Carbamidomethyl, Carbamyl, Carboxymethyl, Oxidation	5.8	192.8	1	211.6 (M:211.6)	2.9	40.15
1732	tr|G3N1S7|G3N1S7_BOVIN	Uncharacterized protein (Fragment) OS	CFAP44	5	Carbamyl, Oxidation, Phospho, Glu->pyro-Glu	7.6	115	2	163.4 (M:163.4)	4.8	338.01
1733	tr|F1MMP2|F1MMP2_BOVIN	Uncharacterized protein OS	CFAP57	5	Carbamidomethyl, Carbamyl, Phospho	5.6	143.4	1	159.0 (M:159.0)	4.3	718.3
1734	sp|P35071|CFTR_BOVIN	Cystic fibrosis transmembrane conductance regulator OS	CFTR	5	Carbamidomethyl, Gln->pyro-Glu, Carbamyl, Carboxymethyl, Oxidation, Phospho	9.2	167.7	2	184.6 (M:184.6)	4.9	14915.7
1735	tr|F1MFS2|F1MFS2_BOVIN	Chromodomain-helicase-DNA-binding protein 1-like OS	CHD1L	5	Carbamyl, Oxidation, Phospho	6.4	101.2	2	160.5 (M:160.5)	5.1	520.14
1736	tr|F1N3F6|F1N3F6_BOVIN	Uncharacterized protein (Fragment) OS	CHD4	5	Carbamidomethyl, Carbamyl, Carboxymethyl, Oxidation, Phospho	5.7	220	2	183.6 (M:183.6)	2.7	13064.4
1737	tr|Q3T0U5|Q3T0U5_BOVIN	Chromatin modifying protein 2A OS	CHMP2A	5	Carbamyl	5.8	25.1	1	266.6 (M:266.6)	19.4	21.99
1738	sp|Q32PJ6|CIAO1_BOVIN	Probable cytosolic iron-sulfur protein assembly protein CIAO1 OS	CIAO1	5	Carbamidomethyl, Phospho	4.7	37.7	1	248.4 (M:248.4)	30.1	21.55
1739	sp|Q17QE5|CIB1_BOVIN	Calcium and integrin-binding protein 1 OS	CIB1	5	Carbamyl, Phospho	4.6	21.7	1	234.5 (M:234.5)	28.3	22.8
1740	tr|F1MBA0|F1MBA0_BOVIN	Cytoskeleton-associated protein 2 OS	CKAP2	5	Carbamyl, Phospho	9.3	70	4	152.2 (M:152.2)	5.8	319.78
1741	tr|G3N2Y5|G3N2Y5_BOVIN	Uncharacterized protein OS	CLASP1	5	Carbamidomethyl, Carbamyl, Carboxymethyl, Oxidation, Phospho	9.1	169	2	345.0 (M:345.0)	4.2	17034.8
1742	tr|E1BGH3|E1BGH3_BOVIN	Uncharacterized protein OS	CLIP2	5	Gln->pyro-Glu, Carbamyl, Oxidation, Phospho	6.2	115.8	1	333.9 (M:333.9)	5.3	454.91
1743	tr|F1N6D6|F1N6D6_BOVIN	Uncharacterized protein (Fragment) OS	CMIP	5	Carbamidomethyl, Carbamyl, Carboxymethyl, Oxidation, Phospho	5.8	75.3	1	120.3 (M:120.3)	10.7	19827.2
1744	sp|Q28181|CNGB1_BOVIN	Cyclic nucleotide-gated cation channel beta-1 OS	CNGB1	5	Carbamidomethyl, Carbamyl, Carboxymethyl, Oxidation, Phospho, Glu->pyro-Glu	4.5	155	12	153.7 (M:153.7)	4.9	10791.8
1745	tr|E1BCS1|E1BCS1_BOVIN	Uncharacterized protein OS	CNOT3	5	Carbamyl, Oxidation	5.8	80.7	2	247.1 (M:247.1)	7.1	20.11
1746	tr|F1MQ89|F1MQ89_BOVIN	Uncharacterized protein OS	COG2	5	Carbamyl, Oxidation, Phospho	7.2	83.4	2	221.3 (M:221.3)	10	541.83
1747	tr|E1BA17|E1BA17_BOVIN	Uncharacterized protein OS	COL14A1	5	Carbamyl, Phospho	5.1	193.7	1	151.4 (M:151.4)	3.8	485.66
1748	sp|A7MBI7-2|COMT_BOVIN	Isoform 2 of Catechol O-methyltransferase OS	COMT	5	Carbamidomethyl, Carbamyl, Oxidation	5.4	24.8	3	425.8 (M:425.8)	34.4	19.04
1749	sp|Q58DC0-2|CPPED_BOVIN	Isoform 2 of Serine/threonine-protein phosphatase CPPED1 OS	CPPED1	5	Carbamidomethyl, Carbamyl, Carboxymethyl	6.1	35.8	1	399.1 (M:399.1)	26.8	11236.7
1750	sp|Q5PXY7|RABP2_BOVIN	Cellular retinoic acid-binding protein 2 OS	CRABP2	5	Carbamidomethyl, Carboxymethyl, Phospho	5.4	15.7	2	233.7 (M:233.7)	39.9	9794.61
1751	tr|F1MRN5|F1MRN5_BOVIN	Uncharacterized protein (Fragment) OS	CSMD1	5	Carbamidomethyl, Carbamyl, Carboxymethyl, Phospho	5.8	332.5	1	127.3 (M:127.3)	2.3	27403.3
1752	sp|P20427|CSK22_BOVIN	Casein kinase II subunit alpha' OS	CSNK2A2	5	Carbamidomethyl, Gln->pyro-Glu, Carbamyl	8.8	41.2	2	296.3 (M:296.3)	21.4	20.36
1753	tr|N0E640|N0E640_BOVIN	Casein kinase II subunit beta OS	Csnk2b-Ly6g5b	5	Carbamidomethyl	5.3	24.9	9	268.1 (M:268.1)	37.7	19.08
1754	sp|Q3MHY1|CSRP1_BOVIN	Cysteine and glycine-rich protein 1 OS	CSRP1	5	Carbamidomethyl	8.9	20.6	1	274.6 (M:274.6)	37.8	20.02
1755	tr|A5D9F1|A5D9F1_BOVIN	C-terminal binding protein 1 (Fragment) OS	CTBP1	5	Carbamidomethyl	6.4	37.9	2	159.4 (M:159.4)	20.3	21.03
1756	tr|A6QPC5|A6QPC5_BOVIN	CTNNA2 protein OS	CTNNA2	5	Carbamidomethyl, Carbamyl, Oxidation, Phospho	9.2	49.4	1	392.4 (M:392.4)	16.8	35.18
1757	sp|O62703|CTBL1_BOVIN	Beta-catenin-like protein 1 OS	CTNNBL1	5	Carbamyl, Oxidation, Phospho	4.9	65.1	2	276.3 (M:276.3)	8.7	317.55
1758	tr|F1MUH9|F1MUH9_BOVIN	Uncharacterized protein OS	CTTNBP2NL	5	Carbamyl, Phospho	8.3	70.1	2	233.3 (M:233.3)	10.6	478.67
1759	tr|Q1RMP3|Q1RMP3_BOVIN	CutA divalent cation tolerance homolog (E. coli) OS	CUTA	5	Carbamyl	5.4	16.3	4	286.3 (M:286.3)	45.1	21.01
1760	sp|P07107|ACBP_BOVIN	Acyl-CoA-binding protein OS	DBI	5	Gln->pyro-Glu, Carbamyl, Oxidation	6.1	10	1	258.5 (M:258.5)	41.4	20.66
1761	tr|F1MU82|F1MU82_BOVIN	Uncharacterized protein (Fragment) OS	DCLK3	5	Carbamidomethyl, Carbamyl, Oxidation, Phospho	9.2	71.1	1	133.5 (M:133.5)	5.7	719.2
1762	tr|E1BN11|E1BN11_BOVIN	Uncharacterized protein OS	DCLRE1A	5	Carbamidomethyl, Carbamyl, Carboxymethyl, Phospho	8.6	118.3	1	185.5 (M:185.5)	6.1	20433.5
1763	sp|Q8MJJ7|DCPS_BOVIN	m7GpppX diphosphatase OS	DCPS	5	Carbamidomethyl, Phospho	5.8	38.4	2	351.1 (M:351.1)	27	19.48
1764	tr|A5PJQ1|A5PJQ1_BOVIN	DEK protein OS	DEK	5	Carbamidomethyl, Carbamyl, Phospho, Glu->pyro-Glu	8.5	42.6	1	116.5 (M:116.5)	13.1	514.09
1765	tr|E1BNQ2|E1BNQ2_BOVIN	Uncharacterized protein OS	DHX37	5	Carbamidomethyl, Carbamyl, Oxidation, Phospho	8.9	128.9	1	109.8 (M:109.8)	3.6	687.21
1766	sp|Q28141|DHX9_BOVIN	ATP-dependent RNA helicase A OS	DHX9	5	Carbamidomethyl, Carbamyl, Carboxymethyl, Oxidation, Phospho	6.5	141.9	2	289.8 (M:289.8)	9.2	8417.35
1767	tr|F1N724|F1N724_BOVIN	Uncharacterized protein OS	DNAH11	5	Carbamidomethyl, Carbamyl, Carboxymethyl, Phospho	5.8	520.5	3	301.2 (M:301.2)	0.9	15113.1
1768	tr|F1MK55|F1MK55_BOVIN	Uncharacterized protein OS	DNAH2	5	Carbamidomethyl, Carbamyl, Carboxymethyl, Oxidation, Phospho	5.9	508	1	402.8 (M:402.8)	1	849.82
1769	tr|E1BIL8|E1BIL8_BOVIN	Uncharacterized protein OS	DNMBP	5	Carbamidomethyl, Carbamyl, Carboxymethyl, Oxidation, Phospho	5.3	178	1	201.8 (M:201.8)	4.9	253.74
1770	tr|E1BK77|E1BK77_BOVIN	Uncharacterized protein OS	DOCK6	5	Carbamyl, Oxidation, Phospho	6.6	224	1	257.3 (M:257.3)	3.6	424.66
1771	tr|F1MQ43|F1MQ43_BOVIN	Uncharacterized protein OS	DOCK9	5	Carbamidomethyl, Carbamyl, Oxidation, Phospho	7.4	238.8	1	167.7 (M:167.7)	3.6	558.85
1772	tr|F1MZU0|F1MZU0_BOVIN	Uncharacterized protein OS	DYNC2H1	5	Carbamyl, Oxidation, Phospho	7	207.4	1	280.9 (M:280.9)	2.5	26.26
1773	sp|Q2HJD5|ECHD1_BOVIN	Ethylmalonyl-CoA decarboxylase OS	ECHDC1	5	Carbamyl, Oxidation, Phospho	7.6	33.5	2	215.5 (M:215.5)	21.9	447.2
1774	tr|Q3SZ15|Q3SZ15_BOVIN	Eukaryotic translation elongation factor 1 epsilon 1 OS	EEF1E1	5	Gln->pyro-Glu, Oxidation	8.5	19.7	1	204.2 (M:204.2)	32.8	395.63
1775	tr|E1BH79|E1BH79_BOVIN	Uncharacterized protein OS	EFTUD1	5	Carbamidomethyl, Carbamyl, Oxidation	5.6	126.1	1	248.1 (M:248.1)	6.9	20.42
1776	tr|F1MQA8|F1MQA8_BOVIN	Uncharacterized protein OS	EHBP1	5	Carbamidomethyl, Gln->pyro-Glu, Carbamyl, Carboxymethyl, Oxidation, Phospho	5.3	139.8	1	249.0 (M:249.0)	6.1	447.58
1777	tr|Q32LC3|Q32LC3_BOVIN	Eukaryotic translation initiation factor 1A, X-linked OS	EIF1AX	5	Carbamidomethyl	5.1	16.5	2	239.8 (M:239.8)	48.6	21.27
1778	tr|F1MIK1|F1MIK1_BOVIN	Uncharacterized protein OS	EIF4G3	5	Carbamyl	5.9	147.9	4	257.9 (M:257.9)	4.2	19.88
1779	tr|E1BDK7|E1BDK7_BOVIN	Uncharacterized protein OS	ELAC2	5	Carbamidomethyl, Carbamyl, Carboxymethyl	7.8	85.9	1	270.5 (M:270.5)	12.1	21.79
1780	tr|F1N7B8|F1N7B8_BOVIN	Uncharacterized protein OS	EML5	5	Carbamidomethyl, Gln->pyro-Glu, Carbamyl, Carboxymethyl, Phospho	8.1	219.9	1	258.9 (M:258.9)	3	332.57
1781	tr|E1BJS9|E1BJS9_BOVIN	Receptor protein-tyrosine kinase OS	EPHA3	5	Carbamidomethyl, Gln->pyro-Glu, Carbamyl, Carboxymethyl, Phospho	8.5	79.6	1	154.2 (M:154.2)	5.9	33152.2
1782	sp|Q3T0L2|ERP44_BOVIN	Endoplasmic reticulum resident protein 44 OS	ERP44	5	Carbamyl, Phospho	5.1	46.8	1	154.9 (M:154.9)	11.8	436.35
1783	sp|Q8MI28|LBN_BOVIN	Limbin OS	EVC2	5	Carbamyl, Oxidation, Phospho	6.3	137.7	2	180.2 (M:180.2)	5	759.75
1784	sp|Q645M6|FADD_BOVIN	FAS-associated death domain protein OS	FADD	5	Carbamidomethyl, Carboxymethyl, Phospho	5.9	23	1	314.9 (M:314.9)	20.6	24735.8
1785	tr|F1N2G9|F1N2G9_BOVIN	Uncharacterized protein OS	FAM208A	5	Carbamidomethyl, Carbamyl, Carboxymethyl, Oxidation, Phospho, Glu->pyro-Glu	5.6	182.7	2	179.8 (M:179.8)	2.7	420.31
1786	tr|A8E4P2|A8E4P2_BOVIN	FARSB protein OS	FARSB	5	Carbamidomethyl, Carbamyl, Phospho	7.2	66.3	1	242.5 (M:242.5)	9.2	533.72
1787	tr|E1BKL9|E1BKL9_BOVIN	Uncharacterized protein OS	FAT1	5	Carbamidomethyl, Carbamyl, Carboxymethyl, Oxidation, Phospho	4.9	505.6	1	216.2 (M:216.2)	1.3	714.55
1788	tr|A5PJX0|A5PJX0_BOVIN	FBXO22 protein OS	FBXO22	5	Carbamidomethyl	8.2	44.7	1	184.9 (M:184.9)	24	19.88
1789	sp|Q58DH8|FEN1_BOVIN	Flap endonuclease 1 OS	FEN1	5	Carbamidomethyl, Carbamyl, Phospho	8.7	42.5	1	274.0 (M:274.0)	22.1	35.77
1790	tr|F1MQ30|F1MQ30_BOVIN	Uncharacterized protein (Fragment) OS	FGD6	5	Carbamyl, Oxidation, Phospho, Glu->pyro-Glu	6.8	160.9	2	242.3 (M:242.3)	3.8	434.1
1791	sp|Q3ZBI6|FHL3_BOVIN	Four and a half LIM domains protein 3 OS	FHL3	5	Carbamidomethyl	5.7	31.2	1	167.9 (M:167.9)	28.9	21.31
1792	tr|E1BP46|E1BP46_BOVIN	Uncharacterized protein OS	FHOD3	5	Carbamidomethyl, Carbamyl, Carboxymethyl, Oxidation, Phospho	5.7	159.7	1	117.4 (M:117.4)	3.1	27892.9
1793	tr|F6R6Q1|F6R6Q1_BOVIN	Uncharacterized protein OS	FLAD1	5	Carbamyl, Phospho	5.5	54.2	2	284.6 (M:284.6)	14.5	524.35
1794	tr|Q58D71|Q58D71_BOVIN	Putative uncharacterized protein FLJ36812 OS	FLJ36812	5	Carbamyl, Oxidation, Phospho	8.3	23.6	3	191.1 (M:191.1)	26.3	305.48
1795	tr|F1MDD9|F1MDD9_BOVIN	Receptor protein-tyrosine kinase OS	FLT1	5	Carbamidomethyl, Carbamyl, Carboxymethyl, Oxidation, Phospho	9	152.6	2	156.7 (M:156.7)	4.2	572.92
1796	tr|E1BD49|E1BD49_BOVIN	Uncharacterized protein (Fragment) OS	FOXRED2	5	Carbamyl, Phospho	6.9	77.3	1	90.2 (M:90.2)	9.3	431.32
1797	tr|E1BBR6|E1BBR6_BOVIN	Uncharacterized protein OS	FYCO1	5	Carbamyl, Oxidation, Phospho	4.9	164.1	3	294.1 (M:294.1)	3.5	618.57
1798	tr|E1BMC4|E1BMC4_BOVIN	Uncharacterized protein OS	GBF1	5	Carbamidomethyl, Carbamyl, Oxidation, Phospho	5.5	206.5	1	250.8 (M:250.8)	3.2	15.19
1799	tr|E1BB16|E1BB16_BOVIN	Uncharacterized protein OS	GCC2	5	Gln->pyro-Glu, Carbamyl, Oxidation, Phospho, Glu->pyro-Glu	5.1	195.3	1	347.9 (M:347.9)	3.5	657.72
1800	sp|Q32L52|GID8_BOVIN	Glucose-induced degradation protein 8 homolog OS	GID8	5	Carbamyl	4.9	26.8	1	215.4 (M:215.4)	33.8	591.64
1801	tr|A7MBI6|A7MBI6_BOVIN	GLOD4 protein OS	GLOD4	5	Carbamidomethyl, Carbamyl, Phospho	5.7	33.2	2	296.3 (M:296.3)	18.8	22.52
1802	sp|P68265|GLTP_BOVIN	Glycolipid transfer protein OS	GLTP	5	Carbamidomethyl	7.7	23.9	3	236.1 (M:236.1)	28.2	21.25
1803	sp|P11017|GBB2_BOVIN	Guanine nucleotide-binding protein G(I)/G(S)/G(T) subunit beta-2 OS	GNB2	5	Carbamidomethyl	5.6	37.3	1	219.9 (M:219.9)	21.8	19.72
1804	sp|Q1LZH9|GNS_BOVIN	N-acetylglucosamine-6-sulfatase OS	GNS	5	Carbamidomethyl, Carbamyl	8.7	62.7	2	222.4 (M:222.4)	10.2	22.67
1805	tr|E1BKZ5|E1BKZ5_BOVIN	Uncharacterized protein OS	GOLGB1	5	Carbamyl, Oxidation, Phospho, Glu->pyro-Glu	5	377.4	1	460.3 (M:460.3)	1.3	901.98
1806	tr|G3N266|G3N266_BOVIN	Uncharacterized protein OS	GPSM1	5	Carbamyl	5.9	74	1	246.6 (M:246.6)	9.4	28.09
1807	tr|G3MZV7|G3MZV7_BOVIN	Uncharacterized protein (Fragment) OS	GRAMD1C	5	Carbamidomethyl, Carbamyl, Phospho	8.6	66.7	2	126.7 (M:126.7)	9.5	420.9
1808	tr|Q3T0F9|Q3T0F9_BOVIN	Growth factor receptor-bound protein 2 OS	GRB2	5	Carbamidomethyl, Oxidation, Phospho	5.9	25.2	1	283.4 (M:283.4)	37.3	20
1809	tr|F1MB84|F1MB84_BOVIN	Uncharacterized protein OS	GRHPR	5	Carbamidomethyl, Carbamyl, Phospho	8.5	35.7	1	272.4 (M:272.4)	16.5	259.65
1810	tr|G0T3G6|G0T3G6_BOVIN	Ionotropic glutamate receptor AMPA 1 OS	GRIA1	5	Carbamidomethyl, Carbamyl, Oxidation, Phospho, Glu->pyro-Glu	8	101.4	3	100.0 (M:100.0)	7.5	406.91
1811	sp|P55203|GUC2D_BOVIN	Retinal guanylyl cyclase 1 OS	GUCY2D	5	Carbamidomethyl, Carbamyl, Oxidation	7.8	120.3	2	169.0 (M:169.0)	5	39.39
1812	sp|Q3B7M2-2|GLO2_BOVIN	Isoform 2 of Hydroxyacylglutathione hydrolase, mitochondrial OS	HAGH	5		6.7	29.1	2	206.9 (M:206.9)	22.3	21.12
1813	tr|E1BGF3|E1BGF3_BOVIN	Uncharacterized protein (Fragment) OS	HCFC1	5	Carbamyl, Oxidation, Phospho, Glu->pyro-Glu	6.6	204.6	1	127.9 (M:127.9)	4.2	345.2
1814	tr|E1BHR5|E1BHR5_BOVIN	Uncharacterized protein (Fragment) OS	HEATR6	5	Carbamidomethyl, Carbamyl, Carboxymethyl	7.1	130	1	243.8 (M:243.8)	5.9	21.8
1815	tr|A5PJZ4|A5PJZ4_BOVIN	HECTD3 protein OS	HECTD3	5	Oxidation, Phospho	5.4	97.2	2	265.6 (M:265.6)	7.9	35.25
1816	sp|Q0V8R6|HEXA_BOVIN	Beta-hexosaminidase subunit alpha OS	HEXA	5	Carbamidomethyl, Carbamyl, Phospho	5.7	60.3	1	210.5 (M:210.5)	14	23.93
1817	sp|P62958|HINT1_BOVIN	Histidine triad nucleotide-binding protein 1 OS	HINT1	5	Carbamidomethyl, Oxidation	6.3	13.8	4	332.2 (M:332.2)	60.3	20.82
1818	tr|F1MIM3|F1MIM3_BOVIN	Hexokinase OS	HKDC1	5	Carbamidomethyl, Carbamyl, Carboxymethyl, Oxidation, Phospho	6.2	102.5	1	240.7 (M:240.7)	6.7	30.66
1819	sp|Q2KIN5|HEM3_BOVIN	Porphobilinogen deaminase OS	HMBS	5	Carbamidomethyl, Carbamyl, Carboxymethyl, Oxidation, Phospho	6.4	39.5	2	316.8 (M:316.8)	19.4	12024.6
1820	tr|E1BE11|E1BE11_BOVIN	Uncharacterized protein OS	HMCN1	5	Carbamidomethyl, Gln->pyro-Glu, Carbamyl, Carboxymethyl, Phospho	6.1	607	1	305.1 (M:305.1)	1.4	18865.2
1821	tr|F1N331|F1N331_BOVIN	Uncharacterized protein OS	HMMR	5	Carbamyl, Oxidation, Phospho, Glu->pyro-Glu	5.8	92.3	1	341.6 (M:341.6)	5	62.54
1822	tr|E1B8B5|E1B8B5_BOVIN	Uncharacterized protein OS	HMSD	5	Gln->pyro-Glu, Carbamyl, Phospho	6.2	23.7	1	248.0 (M:248.0)	28.8	429.21
1823	tr|A5D9H5|A5D9H5_BOVIN	Heterogeneous nuclear ribonucleoprotein D OS	HNRPD	5	Carbamidomethyl	8.2	32.8	2	204.5 (M:204.5)	18.6	21.11
1824	tr|Q2KJG6|Q2KJG6_BOVIN	HCLS1 binding protein 3 OS	HS1BP3	5	Carbamyl, Phospho	9.2	33.4	2	193.6 (M:193.6)	19.6	39.27
1825	tr|F1MER7|F1MER7_BOVIN	Uncharacterized protein (Fragment) OS	HSPG2	5	Carbamidomethyl, Carbamyl, Carboxymethyl, Oxidation, Phospho	6	465.7	1	189.2 (M:189.2)	1.5	485.89
1826	sp|Q3SZ16|IAH1_BOVIN	Isoamyl acetate-hydrolyzing esterase 1 homolog OS	IAH1	5	Carbamidomethyl	5.6	27.6	1	150.1 (M:150.1)	29.7	20.73
1827	tr|F1MQ15|F1MQ15_BOVIN	Uncharacterized protein (Fragment) OS	IFFO2	5	Carbamyl, Oxidation	4.6	45.4	2	217.8 (M:217.8)	12.6	30.86
1828	tr|F1MG59|F1MG59_BOVIN	Uncharacterized protein OS	IFT122	5	Carbamidomethyl, Carbamyl, Carboxymethyl, Oxidation, Phospho, Glu->pyro-Glu	6	141.9	3	185.9 (M:185.9)	4.4	27665.7
1829	tr|F1MX64|F1MX64_BOVIN	Uncharacterized protein OS	IVL	5		4.7	49.4	2	256.0 (M:256.0)	15.4	21.04
1830	tr|I6L9I1|I6L9I1_BOVIN	JMJD6 protein OS	JMJD6	5		8.9	36.6	2	222.4 (M:222.4)	22.9	21.08
1831	tr|E1BGY9|E1BGY9_BOVIN	Uncharacterized protein OS	JPH3	5	Gln->pyro-Glu, Carbamyl	9.2	82	1	148.1 (M:148.1)	5	1072.39
1832	tr|F1MXJ6|F1MXJ6_BOVIN	Uncharacterized protein (Fragment) OS	KALRN	5	Gln->pyro-Glu, Carbamyl, Oxidation, Phospho	5.8	334.7	1	174.5 (M:174.5)	2.6	399.42
1833	tr|F1MWM6|F1MWM6_BOVIN	E3 ubiquitin-protein ligase KCMF1 (Fragment) OS	KCMF1	5	Oxidation, Phospho	5.3	41.9	2	447.0 (M:447.0)	21.5	21.79
1834	tr|E1BF56|E1BF56_BOVIN	Potassium voltage-gated channel subfamily H member 1 OS	KCNH1	5	Carbamidomethyl, Gln->pyro-Glu, Carbamyl, Carboxymethyl, Oxidation, Phospho	8.6	111.8	4	255.7 (M:255.7)	6	13837.5
1835	tr|G5E5N8|G5E5N8_BOVIN	Uncharacterized protein (Fragment) OS	KIAA1377	5	Carbamidomethyl, Carbamyl, Carboxymethyl, Phospho	9.3	117.7	1	179.3 (M:179.3)	5.5	431.59
1836	tr|F1MEN7|F1MEN7_BOVIN	Uncharacterized protein OS	KIAA1524	5	Carbamidomethyl, Carbamyl, Phospho	5.9	102.3	2	268.5 (M:268.5)	6.9	254.64
1837	tr|E1BMF4|E1BMF4_BOVIN	Uncharacterized protein OS	KIDINS220	5	Carbamidomethyl, Carbamyl, Oxidation, Phospho, Glu->pyro-Glu	6.2	196	1	288.9 (M:288.9)	3.2	687.19
1838	tr|G3MZ58|G3MZ58_BOVIN	Kinesin-like protein (Fragment) OS	KIF26B	5	Carbamyl, Oxidation, Phospho	8.7	171.3	2	270.2 (M:270.2)	3	528.22
1839	tr|F1MYZ3|F1MYZ3_BOVIN	Uncharacterized protein (Fragment) OS	KMT2C	5	Carbamidomethyl, Carbamyl, Carboxymethyl, Oxidation, Phospho	6.1	526.2	1	240.1 (M:240.1)	1.2	621.9
1840	tr|F1MMT2|F1MMT2_BOVIN	Uncharacterized protein (Fragment) OS	LAMA2	5	Carbamidomethyl, Carbamyl, Carboxymethyl, Oxidation, Phospho	5.8	339.2	1	195.4 (M:195.4)	1.4	648.46
1841	sp|P11116|LEG1_BOVIN	Galectin-1 OS	LGALS1	5	Carbamidomethyl, Carbamyl, Carboxymethyl	5.3	14.7	2	281.8 (M:281.8)	32.6	28.23
1842	tr|E1BDU8|E1BDU8_BOVIN	Uncharacterized protein OS	LIMA1	5	Carbamyl, Phospho	7.9	84.9	1	237.2 (M:237.2)	8.3	675.2
1843	tr|F1N3Z3|F1N3Z3_BOVIN	Uncharacterized protein OS	LLGL2	5	Carbamidomethyl, Carbamyl, Phospho	8.4	113.6	2	177.9 (M:177.9)	5.7	510.71
1844	tr|F1N1Q8|F1N1Q8_BOVIN	Uncharacterized protein (Fragment) OS	LNPEP	5	Carbamidomethyl, Carbamyl, Carboxymethyl, Oxidation, Phospho	5.6	116.8	1	195.1 (M:195.1)	4.5	545.96
1845	tr|A6QQ09|A6QQ09_BOVIN	LOC100138230 protein (Fragment) OS	LOC100138230	5	Phospho	4.8	14.7	2	331.9 (M:331.9)	35.6	22.75
1846	tr|G3MW12|G3MW12_BOVIN	Uncharacterized protein (Fragment) OS	LOC100337053	5	Carbamidomethyl, Carbamyl, Carboxymethyl, Phospho, Glu->pyro-Glu	6.1	129.6	1	172.0 (M:172.0)	4.8	18266.8
1847	tr|G3X810|G3X810_BOVIN	Uncharacterized protein (Fragment) OS	LOC528412	5	Carbamidomethyl, Carbamyl, Carboxymethyl, Oxidation, Phospho, Glu->pyro-Glu	8.8	148.3	1	130.4 (M:130.4)	3.7	18255
1848	tr|Q2KIF2|Q2KIF2_BOVIN	Leucine-rich alpha-2-glycoprotein 1 OS	LRG1	5	Carbamidomethyl, Carbamyl, Phospho	6.5	38.3	1	202.5 (M:202.5)	19.4	344.29
1849	tr|F1MYQ8|F1MYQ8_BOVIN	Uncharacterized protein OS	LUC7L2	5	Carbamidomethyl, Carbamyl	10.1	46.5	2	373.7 (M:373.7)	18.6	20.22
1850	tr|E1BKT0|E1BKT0_BOVIN	Uncharacterized protein OS	LUZP1	5	Carbamyl, Oxidation, Phospho, Glu->pyro-Glu	8.7	114	1	233.5 (M:233.5)	4.2	741.77
1851	tr|Q0VCI7|Q0VCI7_BOVIN	Latexin OS	LXN	5	Carbamidomethyl, Phospho	5.3	25.6	2	275.8 (M:275.8)	29.3	21.25
1852	tr|F1MNG7|F1MNG7_BOVIN	Leucine zipper transcription factor-like protein 1 (Fragment) OS	LZTFL1	5	Carbamyl, Oxidation, Phospho	5	29.6	2	307.8 (M:307.8)	17.5	321.25
1853	tr|E1B7H4|E1B7H4_BOVIN	Uncharacterized protein OS	MAP3K10	5	Carbamidomethyl, Carbamyl, Carboxymethyl, Oxidation, Phospho	9.1	104	1	134.7 (M:134.7)	6.5	11956.9
1854	tr|F1N1I9|F1N1I9_BOVIN	Uncharacterized protein (Fragment) OS	MAP7D1	5	Carbamidomethyl, Carbamyl, Carboxymethyl, Phospho	10.6	64.9	1	169.7 (M:169.7)	10.4	12517.1
1855	tr|Q05B47|Q05B47_BOVIN	Mitogen-activated protein kinase (Fragment) OS	MAPK10	5	Carbamidomethyl, Carbamyl	7.8	46.5	2	227.3 (M:227.3)	15	19.62
1856	tr|Q5E9Q6|Q5E9Q6_BOVIN	Mitogen-activated protein kinase OS	MAPK13	5	Carbamyl	8.7	42.2	2	167.4 (M:167.4)	21.3	471.04
1857	sp|A5PKJ4|MK07_BOVIN	Mitogen-activated protein kinase 7 OS	MAPK7	5	Carbamyl, Phospho	5.5	84.8	1	165.8 (M:165.8)	8.5	396.52
1858	tr|F1MCX5|F1MCX5_BOVIN	Uncharacterized protein (Fragment) OS	MAPKAPK2	5	Carbamyl, Phospho	9	44.2	1	275.4 (M:275.4)	14.9	21.7
1859	tr|G5E5D4|G5E5D4_BOVIN	Uncharacterized protein OS	MARK1	5	Carbamidomethyl, Carbamyl, Oxidation, Phospho	9.5	87.9	1	134.7 (M:134.7)	5.6	28.04
1860	tr|E1BH93|E1BH93_BOVIN	Uncharacterized protein (Fragment) OS	MAST4	5	Carbamyl, Oxidation, Phospho	8.6	252.9	2	214.0 (M:214.0)	2.3	576.83
1861	tr|F1MQ44|F1MQ44_BOVIN	Uncharacterized protein (Fragment) OS	MCF2L2	5	Carbamidomethyl, Carbamyl, Carboxymethyl, Oxidation, Phospho	5.9	127	1	264.6 (M:264.6)	4.1	741.37
1862	tr|A9Q1J5|A9Q1J5_BOVIN	Maternal embryonic leucine zipper kinase OS	MELK	5	Carbamidomethyl, Carbamyl, Carboxymethyl, Oxidation, Phospho	8.8	74.2	1	175.0 (M:175.0)	9.8	494.52
1863	tr|E1BF37|E1BF37_BOVIN	Uncharacterized protein OS	MKL2	5	Gln->pyro-Glu, Phospho	5.5	111.3	1	162.6 (M:162.6)	9.4	21.12
1864	tr|E1B9Q4|E1B9Q4_BOVIN	Uncharacterized protein OS	MSH6	5	Carbamyl, Phospho	5.9	152.4	1	217.9 (M:217.9)	4.4	454.63
1865	tr|E1BFB4|E1BFB4_BOVIN	Uncharacterized protein OS	MTOR	5	Carbamyl, Oxidation, Phospho	6.7	288.9	1	235.2 (M:235.2)	1.2	559
1866	sp|Q599T9|MYD88_BOVIN	Myeloid differentiation primary response protein MyD88 OS	MYD88	5	Carbamidomethyl	5.9	33.7	4	188.7 (M:188.7)	20.3	20.72
1867	tr|A6QPA6|A6QPA6_BOVIN	MYH3 protein OS	MYH3	5	Carbamidomethyl, Gln->pyro-Glu, Carbamyl, Carboxymethyl, Phospho	5.6	223.5	3	528.4 (M:528.4)	1.3	32560.8
1868	tr|F1MG13|F1MG13_BOVIN	Uncharacterized protein (Fragment) OS	MYO15A	5	Carbamidomethyl, Carbamyl, Oxidation, Phospho, Glu->pyro-Glu	9.3	389.8	1	173.7 (M:173.7)	1.7	608.53
1869	tr|F1MCA3|F1MCA3_BOVIN	Uncharacterized protein OS	MYO16	5	Carbamidomethyl, Carbamyl, Carboxymethyl, Phospho	8.6	211.9	3	190.2 (M:190.2)	2.1	14698.4
1870	tr|F1MLR9|F1MLR9_BOVIN	Uncharacterized protein (Fragment) OS	MYO7B	5	Carbamidomethyl, Carbamyl, Oxidation, Phospho	8.9	247.7	1	271.8 (M:271.8)	2.1	49.86
1871	tr|F1N3I4|F1N3I4_BOVIN	Uncharacterized protein OS	MYOF	5	Carbamidomethyl, Carbamyl, Oxidation, Phospho	5.9	234.5	1	182.6 (M:182.6)	2.7	615.15
1872	tr|F1N4Q5|F1N4Q5_BOVIN	Uncharacterized protein (Fragment) OS	N4BP1	5	Carbamidomethyl, Carbamyl	5.4	100.4	1	286.4 (M:286.4)	7.7	21.01
1873	sp|Q58DH9|NAGAB_BOVIN	Alpha-N-acetylgalactosaminidase OS	NAGA	5	Carbamidomethyl, Oxidation	5.2	46.5	2	398.8 (M:398.8)	12.9	232.8
1874	tr|E1BEJ9|E1BEJ9_BOVIN	Uncharacterized protein OS	NAIP	5	Carbamidomethyl, Carbamyl, Carboxymethyl, Phospho, Glu->pyro-Glu	6	160.7	1	166.9 (M:166.9)	2.9	13513.2
1875	tr|F1MGM4|F1MGM4_BOVIN	Uncharacterized protein OS	NCOR1	5	Carbamyl, Phospho	6.7	267	2	196.3 (M:196.3)	2	578.31
1876	sp|Q5E9Q4|NECP2_BOVIN	Adaptin ear-binding coat-associated protein 2 OS	NECAP2	5		8.5	28.5	1	216.3 (M:216.3)	32	21.34
1877	tr|F1MSQ6|F1MSQ6_BOVIN	Uncharacterized protein (Fragment) OS	NEFH	5	Carbamidomethyl, Carbamyl	8.4	118.2	1	207.3 (M:207.3)	4.4	445.86
1878	sp|A4IF69|NHLC2_BOVIN	NHL repeat-containing protein 2 OS	NHLRC2	5	Carbamidomethyl	5.5	79.3	1	203.4 (M:203.4)	13.5	19.15
1879	tr|E1BKC4|E1BKC4_BOVIN	Uncharacterized protein OS	NIPBL	5	Carbamidomethyl, Carbamyl, Carboxymethyl, Oxidation, Phospho	8.4	316.1	1	329.8 (M:329.8)	2.4	17910.7
1880	tr|F1N322|F1N322_BOVIN	Uncharacterized protein (Fragment) OS	NISCH	5	Carbamidomethyl, Gln->pyro-Glu, Carbamyl, Carboxymethyl, Phospho, Glu->pyro-Glu	5.1	172	1	255.9 (M:255.9)	3	8934.33
1881	sp|Q0VCN1|NMRL1_BOVIN	NmrA-like family domain-containing protein 1 OS	NMRAL1	5	Carbamyl	6.3	33.1	1	261.9 (M:261.9)	19.1	392.94
1882	tr|G3MXN4|G3MXN4_BOVIN	Uncharacterized protein OS	NRIP1	5	Carbamidomethyl, Gln->pyro-Glu, Carbamyl, Oxidation, Phospho	8.4	126.4	1	142.1 (M:142.1)	5.2	749.17
1883	tr|E1BM66|E1BM66_BOVIN	Histone-lysine N-methyltransferase OS	NSD1	5	Carbamidomethyl, Carbamyl, Carboxymethyl, Oxidation, Phospho	8.4	296.5	1	153.8 (M:153.8)	1.9	18920.8
1884	tr|F1MWY0|F1MWY0_BOVIN	Uncharacterized protein OS	NSMAF	5	Carbamidomethyl, Carbamyl, Oxidation, Phospho	5.7	104.3	1	215.3 (M:215.3)	7.8	514.41
1885	tr|Q05B69|Q05B69_BOVIN	NEDD8 ultimate buster 1 OS	NUB1	5	Carbamidomethyl, Carbamyl, Oxidation	5.9	70.3	1	215.7 (M:215.7)	10.1	21.88
1886	tr|Q17QX0|Q17QX0_BOVIN	Nudix (Nucleoside diphosphate linked moiety X)-type motif 5 OS	NUDT5	5	Carbamidomethyl, Gln->pyro-Glu, Oxidation	5	18.6	2	357.3 (M:357.3)	36	19.3
1887	tr|F1MH31|F1MH31_BOVIN	Uncharacterized protein (Fragment) OS	NUP214	5	Gln->pyro-Glu, Carbamyl, Phospho	8.3	211.5	1	169.9 (M:169.9)	3.4	282.74
1888	tr|F6RA54|F6RA54_BOVIN	Uncharacterized protein OS	OGFR	5	Carbamidomethyl, Carbamyl, Phospho	5.1	59.5	2	236.5 (M:236.5)	12.2	281.27
1889	tr|V6F7P3|V6F7P3_BOVIN	Platelet-activating factor acetylhydrolase IB subunit beta OS	PAFAH1B2	5	Carbamidomethyl, Phospho	5.6	25.6	2	338.6 (M:338.6)	41	19.03
1890	tr|A5PK55|A5PK55_BOVIN	PARVA protein OS	PARVA	5	Gln->pyro-Glu, Carbamyl, Phospho	5.7	42.2	2	371.8 (M:371.8)	20.4	20.92
1891	tr|F1MTW8|F1MTW8_BOVIN	Phosducin-like protein 3 OS	PDCL3	5	Carbamidomethyl, Carbamyl, Phospho	4.6	27.5	1	359.4 (M:359.4)	30	21.28
1892	sp|Q95142|PDE6D_BOVIN	Retinal rod rhodopsin-sensitive cGMP 3',5'-cyclic phosphodiesterase subunit delta OS	PDE6D	5	Oxidation, Phospho	5.6	17.4	1	229.3 (M:229.3)	37.3	29.93
1893	tr|F1MDK3|F1MDK3_BOVIN	Uncharacterized protein (Fragment) OS	PER1	5	Carbamyl, Oxidation, Phospho	5.7	135.2	1	124.2 (M:124.2)	3.7	274.5
1894	sp|Q3MHI4|PHAX_BOVIN	Phosphorylated adapter RNA export protein OS	PHAX	5	Carbamyl	5.3	44.6	1	163.1 (M:163.1)	18.5	21.01
1895	sp|P23727|P85A_BOVIN	Phosphatidylinositol 3-kinase regulatory subunit alpha OS	PIK3R1	5	Carbamyl, Phospho	5.8	83.4	1	178.5 (M:178.5)	12.3	213.7
1896	tr|G3X6D7|G3X6D7_BOVIN	Phosphatidylinositol 5-phosphate 4-kinase type-2 gamma (Fragment) OS	PIP4K2C	5	Oxidation, Phospho	5.7	41.2	2	266.0 (M:266.0)	15.2	22.62
1897	sp|Q08DQ0|PKP3_BOVIN	Plakophilin-3 OS	PKP3	5	Carbamidomethyl, Carbamyl, Phospho	9.5	86.5	1	302.5 (M:302.5)	9	23.51
1898	sp|Q2KIY5|PLBL2_BOVIN	Putative phospholipase B-like 2 OS	PLBD2	5	Carbamidomethyl, Carbamyl, Carboxymethyl, Phospho	8.5	65.7	2	361.1 (M:361.1)	11	562.76
1899	tr|F1MNM7|F1MNM7_BOVIN	Uncharacterized protein (Fragment) OS	PLIN4	5	Carbamyl, Oxidation, Phospho	6.3	125.5	1	246.4 (M:246.4)	6	416.55
1900	tr|E1BDY7|E1BDY7_BOVIN	Uncharacterized protein OS	PLXNC1	5	Carbamidomethyl, Carbamyl, Oxidation, Phospho, Glu->pyro-Glu	7.8	177	1	252.6 (M:252.6)	3.7	456.56
1901	tr|E1BIQ0|E1BIQ0_BOVIN	Uncharacterized protein OS	PNPT1	5	Carbamyl, Oxidation, Phospho	8.4	85.8	1	108.9 (M:108.9)	7.8	719.57
1902	tr|E1BDC2|E1BDC2_BOVIN	Uncharacterized protein OS	POLN	5	Carbamidomethyl, Carbamyl, Carboxymethyl, Oxidation, Phospho, Glu->pyro-Glu	8.4	98.8	1	163.1 (M:163.1)	7.4	15756
1903	sp|Q3T0Q3|RPB3_BOVIN	DNA-directed RNA polymerase II subunit RPB3 OS	POLR2C	5	Carbamyl	4.8	31.4	1	259.3 (M:259.3)	33.1	20.38
1904	tr|Q1JQ91|Q1JQ91_BOVIN	Polymerase (RNA) II (DNA directed) polypeptide D OS	POLR2D	5	Gln->pyro-Glu, Carbamyl	4.8	16.3	1	264.8 (M:264.8)	48.6	19.98
1905	tr|F2Z4H3|F2Z4H3_BOVIN	Uncharacterized protein OS	POLR2H	5		4.5	17.1	2	285.8 (M:285.8)	53.3	21.39
1906	tr|Q2KIV7|Q2KIV7_BOVIN	Pyrophosphatase (Inorganic) 2 OS	PPA2	5	Carbamidomethyl	6.4	36.9	1	294.8 (M:294.8)	26	22.83
1907	sp|Q5E992|PPIL1_BOVIN	Peptidyl-prolyl cis-trans isomerase-like 1 OS	PPIL1	5	Carbamidomethyl, Gln->pyro-Glu	7.8	18.2	1	204.8 (M:204.8)	35.5	22.85
1908	tr|Q5TJ66|Q5TJ66_BVDV	Genome polyprotein (Fragment) OS	PPP	5	Carbamidomethyl, Carbamyl, Carboxymethyl, Oxidation, Phospho, Glu->pyro-Glu	8.7	326.6	1	256.9 (M:256.9)	2.6	18655
1909	tr|E1BHY2|E1BHY2_BOVIN	Uncharacterized protein OS	PPP1R13B	5	Carbamyl, Oxidation, Phospho	6.8	118.5	1	176.2 (M:176.2)	5	639.73
1910	tr|F1MTZ0|F1MTZ0_BOVIN	Protein phosphatase inhibitor 2 OS	PPP1R2	5	Carbamyl	4.6	23	1	218.9 (M:218.9)	24.2	22.32
1911	tr|A5D7T5|A5D7T5_BOVIN	PPP3CC protein OS	PPP3CC	5	Carbamidomethyl, Carbamyl, Oxidation, Phospho	6.4	58.1	1	326.1 (M:326.1)	11.3	19.02
1912	tr|F1MRT3|F1MRT3_BOVIN	Uncharacterized protein OS	PRC1	5	Carbamidomethyl, Gln->pyro-Glu, Carbamyl, Carboxymethyl, Phospho	6.4	70.3	2	178.7 (M:178.7)	6	823.77
1913	sp|Q9BGI2|PRDX4_BOVIN	Peroxiredoxin-4 OS	PRDX4	5	Gln->pyro-Glu	6	30.7	1	196.0 (M:196.0)	17.2	20.57
1914	tr|F1MIA2|F1MIA2_BOVIN	Uncharacterized protein (Fragment) OS	PRKD2	5	Phospho	6.5	97	1	145.0 (M:145.0)	9.3	32.47
1915	sp|A1A4Q2|PRXD1_BOVIN	Prolyl-tRNA synthetase associated domain-containing protein 1 OS	PRORSD1	5	Gln->pyro-Glu	6	19	2	219.4 (M:219.4)	32.7	22.94
1916	sp|Q2HJ58|PRPS1_BOVIN	Ribose-phosphate pyrophosphokinase 1 OS	PRPS1	5	Carbamidomethyl, Oxidation	6.5	34.8	4	205.2 (M:205.2)	23.3	21.43
1917	sp|A2VDS0|KPRB_BOVIN	Phosphoribosyl pyrophosphate synthase-associated protein 2 OS	PRPSAP2	5	Carbamidomethyl, Carbamyl, Carboxymethyl, Oxidation, Phospho, Glu->pyro-Glu	6.3	40.7	1	153.6 (M:153.6)	19.2	8567.8
1918	tr|E1BAF6|E1BAF6_BOVIN	Uncharacterized protein OS	PRRC2A	5	Carbamyl, Oxidation, Phospho, Glu->pyro-Glu	9.4	229	1	199.3 (M:199.3)	2.5	854.7
1919	tr|E1BD83|E1BD83_BOVIN	Proteasome subunit alpha type OS	PSMA8	5	Phospho	9.2	29.2	1	330.7 (M:330.7)	29.5	25.23
1920	sp|Q8WN55|PTBP1_BOVIN	Polypyrimidine tract-binding protein 1 OS	PTBP1	5	Carbamyl	9.2	57.1	2	241.5 (M:241.5)	21.3	19.12
1921	sp|P01252|PTMA_BOVIN	Prothymosin alpha OS	PTMA	5	Phospho	3.7	12.1	2	151.3 (M:151.3)	34.5	20.38
1922	tr|F1MP45|F1MP45_BOVIN	Receptor-type tyrosine-protein phosphatase F OS	PTPRE	5	Carbamidomethyl, Carbamyl, Carboxymethyl, Oxidation, Phospho	8	81.6	2	208.7 (M:208.7)	9	14116.9
1923	sp|Q0P5J0|QRIC1_BOVIN	Glutamine-rich protein 1 OS	QRICH1	5	Carbamyl, Oxidation, Phospho, Glu->pyro-Glu	5.6	86.7	1	163.7 (M:163.7)	8.3	458.93
1924	tr|A6QLS9|A6QLS9_BOVIN	RAB10 protein OS	RAB10	5	Carbamyl	8.6	22.5	1	340.6 (M:340.6)	28	21.59
1925	tr|A6QPX8|A6QPX8_BOVIN	RAB12 protein OS	RAB12	5	Carbamyl, Oxidation, Phospho	8.7	27.3	2	368.8 (M:368.8)	28.7	21.99
1926	sp|Q0IIG8|RAB18_BOVIN	Ras-related protein Rab-18 OS	RAB18	5	Carbamidomethyl, Carbamyl, Oxidation	5.1	23	1	279.8 (M:279.8)	35.9	20.53
1927	sp|Q5E9B3|PGTB2_BOVIN	Geranylgeranyl transferase type-2 subunit beta OS	RABGGTB	5	Carbamidomethyl, Carbamyl, Oxidation, Phospho	4.9	36.9	2	242.1 (M:242.1)	17.5	335.08
1928	tr|F1N0H4|F1N0H4_BOVIN	Uncharacterized protein (Fragment) OS	RAI14	5	Carbamyl, Oxidation, Phospho	5.8	109.6	1	277.7 (M:277.7)	5.6	418.49
1929	tr|E1B800|E1B800_BOVIN	Uncharacterized protein OS	RASAL2	5	Carbamidomethyl, Carbamyl, Oxidation, Phospho	8.4	125.5	1	235.0 (M:235.0)	5.8	27.9
1930	sp|A6QQ91|RASL3_BOVIN	RAS protein activator like-3 OS	RASAL3	5	Carbamidomethyl, Carbamyl, Oxidation, Phospho, Glu->pyro-Glu	9.2	110.7	1	123.2 (M:123.2)	5.2	443.66
1931	tr|E1BH45|E1BH45_BOVIN	Uncharacterized protein OS	RB1CC1	5	Carbamyl, Oxidation, Phospho, Glu->pyro-Glu	5.3	181.6	1	281.7 (M:281.7)	2.8	765.3
1932	tr|E1BPY8|E1BPY8_BOVIN	DNA polymerase OS	REV3L	5	Carbamidomethyl, Carbamyl, Carboxymethyl, Oxidation, Phospho, Glu->pyro-Glu	8.8	352.9	1	372.5 (M:372.5)	2	557.66
1933	tr|Q1RMI2|Q1RMI2_BOVIN	Ras homolog gene family, member G (Rho G) OS	RHOG	5	Carbamidomethyl	8.4	21.3	1	314.3 (M:314.3)	35.6	21.07
1934	tr|A2VDU5|A2VDU5_BOVIN	Ring finger protein 14 OS	RNF14	5	Carbamidomethyl	4.7	53.8	1	248.3 (M:248.3)	15.8	20.39
1935	tr|F1MBB9|F1MBB9_BOVIN	X-linked retinitis pigmentosa GTPase regulator-interacting protein 1 OS	RPGRIP1	5	Carbamyl, Oxidation, Phospho	5.1	138.3	7	204.4 (M:204.4)	4.4	525.82
1936	tr|Q0QEV5|Q0QEV5_BOVIN	Ribosomal protein L18 (Fragment) OS	RPL18	5	Carbamidomethyl, Carbamyl, Phospho	11.8	18.8	2	366.2 (M:366.2)	38.6	23.39
1937	sp|P61356|RL27_BOVIN	60S ribosomal protein L27 OS	RPL27	5	Carbamyl, Oxidation	10.6	15.8	1	181.1 (M:181.1)	36	33.25
1938	tr|B1H0W8|B1H0W8_BOVIN	Ribosomal protein L3 OS	Rpl3	5	Carbamyl, Oxidation, Phospho	10.2	46	5	335.9 (M:335.9)	18.9	21.64
1939	sp|Q3SZQ6|RL32_BOVIN	60S ribosomal protein L32 OS	RPL32	5	Carbamyl, Oxidation, Phospho	11.3	15.9	1	166.0 (M:166.0)	18.5	18.79
1940	sp|Q3T0F4|RS10_BOVIN	40S ribosomal protein S10 OS	RPS10	5		10.2	18.9	2	282.7 (M:282.7)	32.7	20.54
1941	sp|Q3T0X6|RS16_BOVIN	40S ribosomal protein S16 OS	RPS16	5		10.2	16.4	2	203.3 (M:203.3)	30.1	21.58
1942	sp|Q32PD5|RS19_BOVIN	40S ribosomal protein S19 OS	RPS19	5	Carbamyl	10.3	16.1	2	332.4 (M:332.4)	28.3	21.62
1943	sp|Q3ZBH8|RS20_BOVIN	40S ribosomal protein S20 OS	RPS20	5	Carbamidomethyl, Carbamyl, Phospho	9.9	13.4	1	257.3 (M:257.3)	26.1	320.01
1944	sp|Q32PB8|RS21_BOVIN	40S ribosomal protein S21 OS	RPS21	5	Carbamidomethyl, Carbamyl, Phospho	8.7	9.1	2	181.9 (M:181.9)	69.9	21.82
1945	tr|F1MKZ5|F1MKZ5_BOVIN	40S ribosomal protein S6 OS	RPS6	5	Carbamidomethyl, Carbamyl	10.9	28.6	4	377.7 (M:377.7)	22.9	29.11
1946	tr|G5E5T2|G5E5T2_BOVIN	Uncharacterized protein (Fragment) OS	RPS6KA6	5	Carbamidomethyl, Carbamyl, Oxidation, Phospho	6.7	79	1	225.4 (M:225.4)	8	24.95
1947	tr|E1BFQ8|E1BFQ8_BOVIN	Uncharacterized protein OS	RRM2B	5	Carbamyl, Phospho	5	40.8	1	255.3 (M:255.3)	21.1	272.52
1948	tr|E1BDQ4|E1BDQ4_BOVIN	Uncharacterized protein OS	RYR1	5	Carbamidomethyl, Carbamyl, Carboxymethyl, Oxidation, Phospho, Glu->pyro-Glu	5.2	565.7	1	286.8 (M:286.8)	1.1	584.11
1949	tr|E1B9I2|E1B9I2_BOVIN	Uncharacterized protein OS	SAFB	5	Carbamidomethyl, Carbamyl, Phospho	5.4	101.2	2	284.6 (M:284.6)	8.1	510.96
1950	sp|Q3T0D7|SAR1A_BOVIN	GTP-binding protein SAR1a OS	SAR1A	5	Carbamidomethyl, Oxidation	6.2	22.4	1	407.2 (M:407.2)	50.5	19.77
1951	tr|A7MB41|A7MB41_BOVIN	SATB1 protein OS	SATB1	5	Carbamidomethyl, Carbamyl, Oxidation, Phospho, Glu->pyro-Glu	6.1	84.1	1	144.5 (M:144.5)	5.9	522.7
1952	tr|E1BMP8|E1BMP8_BOVIN	Uncharacterized protein OS	SBNO1	5	Carbamidomethyl, Carbamyl, Carboxymethyl, Oxidation, Phospho	8.2	154.4	1	211.3 (M:211.3)	6.4	9856.68
1953	tr|M0QVY7|M0QVY7_BOVIN	Sodium channel protein OS	SCN9A	5	Gln->pyro-Glu, Carbamyl, Phospho	6.3	225.7	4	128.4 (M:128.4)	2	904.61
1954	tr|F1N222|F1N222_BOVIN	Protein SDA1 homolog OS	SDAD1	5	Carbamidomethyl, Carbamyl, Carboxymethyl, Oxidation, Phospho	9.3	79.7	2	197.0 (M:197.0)	7.4	27.84
1955	tr|E1BPR4|E1BPR4_BOVIN	Uncharacterized protein OS	SEC24B	5	Carbamidomethyl	6.2	135.3	1	252.1 (M:252.1)	7.4	21.74
1956	tr|E1BNY3|E1BNY3_BOVIN	Uncharacterized protein OS	SEMA6D	5	Carbamidomethyl, Gln->pyro-Glu, Carbamyl, Oxidation, Phospho	8.8	119.5	1	130.9 (M:130.9)	4.2	850.44
1957	tr|G8JKW7|G8JKW7_BOVIN	Uncharacterized protein OS	SERPINA3	5		6.3	46.3	5	234.8 (M:234.8)	12.9	20.81
1958	sp|A5PJK0|SPB10_BOVIN	Serpin B10 OS	SERPINB10	5		5.6	45.2	1	228.6 (M:228.6)	17.4	21.13
1959	tr|E1BIP8|E1BIP8_BOVIN	Uncharacterized protein OS	SERPINB13	5	Carbamyl, Oxidation, Phospho	5.4	43	1	238.9 (M:238.9)	11	436.26
1960	tr|A6QPZ4|A6QPZ4_BOVIN	SERPINB4 protein OS	SERPINB4	5	Carbamidomethyl, Carbamyl, Carboxymethyl, Phospho	6.2	38.6	5	273.6 (M:273.6)	22.7	429.01
1961	tr|Q08DQ4|Q08DQ4_BOVIN	Serpin peptidase inhibitor, clade B (Ovalbumin), member 9 OS	SERPINB9	5	Carbamidomethyl	6.2	42.3	1	232.4 (M:232.4)	12.8	21.37
1962	sp|Q3ZCL8|SH3L3_BOVIN	SH3 domain-binding glutamic acid-rich-like protein 3 OS	SH3BGRL3	5	Carbamidomethyl, Carboxymethyl, Oxidation	4.8	10.4	2	510.8 (M:510.8)	66.7	6572.01
1963	tr|F6RFU1|F6RFU1_BOVIN	Uncharacterized protein OS	SHF	5	Carbamidomethyl, Carbamyl, Carboxymethyl, Oxidation, Phospho	5.2	40.1	2	252.7 (M:252.7)	24.9	59.65
1964	tr|A6QP26|A6QP26_BOVIN	SIRT2 protein (Fragment) OS	SIRT2	5	Carbamidomethyl	5.5	41.5	4	306.6 (M:306.6)	19.6	20.12
1965	sp|Q3SZK8|NHRF1_BOVIN	Na(+)/H(+) exchange regulatory cofactor NHE-RF1 OS	SLC9A3R1	5		5.3	39.6	1	206.6 (M:206.6)	18.2	21.57
1966	tr|F1N4M5|F1N4M5_BOVIN	Uncharacterized protein OS	SMG7	5	Carbamidomethyl, Carbamyl, Phospho, Glu->pyro-Glu	8.9	130	1	126.4 (M:126.4)	4.3	923.99
1967	tr|G1K134|G1K134_BOVIN	Small nuclear ribonucleoprotein-associated protein OS	SNRPB	5	Carbamyl, Oxidation, Phospho	10.4	24.5	4	189.3 (M:189.3)	13	658.09
1968	sp|A5PKA5|SNX27_BOVIN	Sorting nexin-27 OS	SNX27	5	Carbamidomethyl, Carbamyl, Carboxymethyl	5.9	61.1	1	311.5 (M:311.5)	16.1	21.04
1969	tr|F1MIU6|F1MIU6_BOVIN	Spindle and centriole-associated protein 1 OS	SPICE1	5	Gln->pyro-Glu, Carbamyl, Oxidation, Phospho	6.3	95.6	2	169.8 (M:169.8)	7.9	606.17
1970	tr|Q2HJF6|Q2HJF6_BOVIN	Steroid receptor RNA activator 1 OS	SRA1	5	Carbamidomethyl	6	24.9	1	285.8 (M:285.8)	33.2	20.37
1971	tr|E1BC33|E1BC33_BOVIN	Uncharacterized protein OS	SRCAP	5	Carbamidomethyl, Carbamyl, Carboxymethyl, Oxidation, Phospho	5.6	344.5	2	263.8 (M:263.8)	1.7	7686.64
1972	tr|F1MVW1|F1MVW1_BOVIN	Uncharacterized protein OS	SSSCA1	5	Carbamidomethyl, Carbamyl	5	21.5	2	362.8 (M:362.8)	51.8	19.81
1973	tr|Q3ZCE1|Q3ZCE1_BOVIN	Signal transducing adaptor family member 2 OS	STAP2	5	Gln->pyro-Glu, Carbamyl, Phospho	8.8	42.4	1	115.6 (M:115.6)	17.3	527.65
1974	tr|A6QNY4|A6QNY4_BOVIN	STAU1 protein (Fragment) OS	STAU1	5	Carbamidomethyl, Carbamyl, Oxidation, Phospho	9.4	58.2	2	195.3 (M:195.3)	16.4	189.9
1975	tr|A4FUF5|A4FUF5_BOVIN	STK17A protein OS	STK17A	5	Carbamyl	5	46.3	2	195.6 (M:195.6)	14.7	21.02
1976	tr|F1MBL1|F1MBL1_BOVIN	Serine/threonine-protein kinase 38 OS	STK38	5	Carbamidomethyl, Carbamyl, Phospho, Glu->pyro-Glu	6.7	54.1	2	279.2 (M:279.2)	12.7	562.95
1977	sp|Q32LL2|STML2_BOVIN	Stomatin-like protein 2, mitochondrial OS	STOML2	5	Carbamidomethyl, Carbamyl, Carboxymethyl, Oxidation, Phospho	8.4	38.7	2	134.1 (M:134.1)	13.5	24523.9
1978	sp|Q5E9J9|STRAA_BOVIN	STE20-related kinase adapter protein alpha OS	STRADA	5	Carbamidomethyl	6	41.6	2	158.0 (M:158.0)	23.1	22.07
1979	sp|P61763|STXB1_BOVIN	Syntaxin-binding protein 1 OS	STXBP1	5	Carbamidomethyl, Carbamyl, Phospho	6.5	67.5	3	263.0 (M:263.0)	16.3	22.68
1980	tr|Q32PK0|Q32PK0_BOVIN	Spleen tyrosine kinase OS	SYK	5	Carbamidomethyl, Carbamyl, Oxidation, Phospho	7	69	1	142.0 (M:142.0)	10.9	479.91
1981	tr|A8E4L9|A8E4L9_BOVIN	SYNC protein OS	SYNC	5	Carbamyl, Oxidation	4.7	54.7	1	293.5 (M:293.5)	17.3	41.9
1982	tr|A6QL93|A6QL93_BOVIN	TACC3 protein OS	TACC3	5	Carbamidomethyl, Carbamyl, Carboxymethyl, Oxidation, Phospho	4.9	86.3	1	178.6 (M:178.6)	7.3	15835
1983	tr|G3X6E6|G3X6E6_BOVIN	Uncharacterized protein OS	TANC1	5	Carbamidomethyl, Gln->pyro-Glu, Carbamyl, Oxidation, Phospho, Glu->pyro-Glu	8.6	200.1	1	220.8 (M:220.8)	3.9	154.52
1984	tr|F1MSK0|F1MSK0_BOVIN	Uncharacterized protein OS	TANC2	5	Carbamidomethyl, Carbamyl, Carboxymethyl, Phospho, Glu->pyro-Glu	8.3	219	1	213.0 (M:213.0)	3.1	13186.7
1985	tr|F1N6T6|F1N6T6_BOVIN	Uncharacterized protein (Fragment) OS	TARBP1	5	Carbamidomethyl, Carbamyl, Oxidation, Phospho	6.7	149.9	1	260.2 (M:260.2)	5.9	25.32
1986	tr|A1A4R6|A1A4R6_BOVIN	TBC1D23 protein (Fragment) OS	TBC1D23	5	Carbamidomethyl, Carbamyl, Carboxymethyl	5.2	73.3	2	196.4 (M:196.4)	10.9	13471.7
1987	sp|Q32KS0|TBCE_BOVIN	Tubulin-specific chaperone E OS	TBCE	5	Carbamidomethyl, Carbamyl, Carboxymethyl, Phospho	6	59.3	1	277.5 (M:277.5)	15.5	428.71
1988	tr|F1MQ24|F1MQ24_BOVIN	Uncharacterized protein OS	TCP11L1	5	Carbamyl, Phospho	5.4	56.6	2	207.8 (M:207.8)	12.2	301.35
1989	tr|F1MZE7|F1MZE7_BOVIN	Uncharacterized protein (Fragment) OS	TDRD1	5	Carbamidomethyl, Carbamyl, Carboxymethyl, Oxidation	6.3	132.5	1	177.1 (M:177.1)	4.7	12516.8
1990	tr|F1MJA6|F1MJA6_BOVIN	Uncharacterized protein OS	TEX2	5	Carbamyl, Oxidation, Phospho	5.6	116.2	3	274.9 (M:274.9)	5.4	237.71
1991	sp|Q17QZ4|TFDP1_BOVIN	Transcription factor Dp-1 OS	TFDP1	5	Carbamidomethyl, Gln->pyro-Glu, Carbamyl, Phospho	5.7	44.9	3	258.1 (M:258.1)	16.3	235.15
1992	sp|Q29RH4|THOC3_BOVIN	THO complex subunit 3 OS	THOC3	5	Carbamidomethyl, Carbamyl	5.7	38.8	2	173.7 (M:173.7)	22.5	42.57
1993	tr|E1BPF2|E1BPF2_BOVIN	Uncharacterized protein OS	TICRR	5	Carbamidomethyl, Carbamyl, Carboxymethyl, Oxidation, Phospho	9	208.9	1	269.9 (M:269.9)	2.9	21876.6
1994	tr|F1MTK2|F1MTK2_BOVIN	Uncharacterized protein OS	TLDC1	5	Carbamidomethyl, Carboxymethyl, Oxidation	6.9	50.2	1	150.1 (M:150.1)	18.2	163.35
1995	tr|E1BGD1|E1BGD1_BOVIN	Uncharacterized protein OS	TOMM34	5	Carbamyl	8.9	34.7	1	169.0 (M:169.0)	22	452.69
1996	tr|G3N1I4|G3N1I4_BOVIN	Uncharacterized protein (Fragment) OS	TRAK2	5	Carbamyl, Oxidation, Phospho	5.5	84.1	2	151.4 (M:151.4)	5.6	486.35
1997	tr|G3MYJ1|G3MYJ1_BOVIN	Uncharacterized protein (Fragment) OS	TRANK1	5	Carbamidomethyl, Carbamyl, Oxidation, Phospho, Glu->pyro-Glu	6.1	333.7	2	260.3 (M:260.3)	2	470.08
1998	sp|Q7YRV4|RO52_BOVIN	E3 ubiquitin-protein ligase TRIM21 OS	TRIM21	5	Carbamidomethyl, Gln->pyro-Glu, Carbamyl	6.2	54	2	130.0 (M:130.0)	11.7	264.71
[truncated: 6,332 more rows]

## Sheet: Table S2
Supplementary Table S2: list of identified proteins in the MS analysis of SCF-II
Row	Accession	Protein	Gene Symbol	#Peptides	Modifications	pI	MW [kDa]	#Alt. Proteins	Scores	SC [%]	RMS90 [ppm]
1	tr|F1MCK2|F1MCK2_BOVIN	Uncharacterized protein OS	AHNAK	216	Carbamidomethyl, Gln->pyro-Glu, Carbamyl, Oxidation, Phospho	5.7	586.6	1	12523.9 (M:12523.9)	33.3	13.7
2	tr|E1BKX7|E1BKX7_BOVIN	Uncharacterized protein OS	FLNB	98	Carbamidomethyl, Gln->pyro-Glu, Carbamyl, Carboxymethyl, Oxidation, Phospho, Glu->pyro-Glu	5.6	281.4	1	5598.0 (M:5598.0)	48.1	11.13
3	tr|F1N169|F1N169_BOVIN	Uncharacterized protein OS	FLNA	57	Carbamidomethyl, Gln->pyro-Glu, Carbamyl, Oxidation, Phospho, Glu->pyro-Glu	5.8	281	4	3163.8 (M:3163.8)	28.6	14.06
4	sp|Q3B7N2|ACTN1_BOVIN	Alpha-actinin-1 OS	ACTN1	45	Carbamidomethyl, Gln->pyro-Glu, Carbamyl, Carboxymethyl, Oxidation, Phospho	5.2	102.9	3	2897.9 (M:2897.9)	52.8	10.6
5	tr|F1MUZ9|F1MUZ9_BOVIN	60 kDa heat shock protein, mitochondrial OS	HSPD1	44	Carbamidomethyl, Carbamyl, Oxidation, Phospho	5.7	60.9	4	2821.9 (M:2821.9)	71.4	16.28
6	sp|P36225-3|MAP4_BOVIN	Isoform 3 of Microtubule-associated protein 4 OS	MAP4	43	Carbamidomethyl, Gln->pyro-Glu, Carbamyl, Oxidation, Phospho	4.9	114.6	3	2453.3 (M:2453.3)	39.3	11.82
7	tr|F1MAZ3|F1MAZ3_BOVIN	Microtubule-associated protein OS	MAP4	43	Carbamidomethyl, Gln->pyro-Glu, Carbamyl, Oxidation, Phospho	4.9	115	9	2464.3 (M:2464.3)	39.1	11.8
8	tr|A0A088Q0A9|A0A088Q0A9_9CETA	Heat shock 60kDa protein OS	2	42	Carbamidomethyl, Carbamyl, Oxidation, Phospho	5.2	56.6	1	2542.4 (M:2542.4)	76	50.39
9	sp|Q95M18|ENPL_BOVIN	Endoplasmin OS	HSP90B1	42	Carbamidomethyl, Carbamyl, Oxidation, Phospho, Glu->pyro-Glu	4.8	92.4	1	2453.2 (M:2453.2)	55.5	11.94
10	sp|Q0VCX2|GRP78_BOVIN	78 kDa glucose-regulated protein OS	HSPA5	40	Carbamyl, Oxidation, Phospho, Glu->pyro-Glu	5.1	72.4	3	2707.2 (M:2707.2)	52.8	11.35
11	sp|P02769|ALBU_BOVIN	Serum albumin OS	ALB	38	Carbamidomethyl, Gln->pyro-Glu, Carbamyl, Carboxymethyl, Oxidation, Phospho, Glu->pyro-Glu	5.8	69.2	1	2232.4 (M:2232.4)	58.3	11.04
12	sp|P38657|PDIA3_BOVIN	Protein disulfide-isomerase A3 OS	PDIA3	38	Carbamidomethyl, Gln->pyro-Glu, Carbamyl, Oxidation, Phospho, Glu->pyro-Glu	6.2	56.9	2	1739.9 (M:1739.9)	54.1	10.22
13	tr|F1N757|F1N757_BOVIN	Uncharacterized protein OS	TTN	36	Carbamidomethyl, Gln->pyro-Glu, Carbamyl, Carboxymethyl, Oxidation, Phospho, Glu->pyro-Glu	5.9	3811.5	1	2049.3 (M:2049.3)	1.1	617.59
14	sp|A5D7D1|ACTN4_BOVIN	Alpha-actinin-4 OS	ACTN4	34	Carbamidomethyl, Gln->pyro-Glu, Carbamyl, Oxidation	5.3	104.9	3	2130.2 (M:2130.2)	44.9	10.69
15	tr|B0JYQ0|B0JYQ0_BOVIN	ALB protein OS	ALB	34	Carbamidomethyl, Gln->pyro-Glu, Carbamyl, Carboxymethyl, Phospho	5.9	69.2	1	1817.2 (M:1817.2)	56.2	10.66
16	sp|P19120|HSP7C_BOVIN	Heat shock cognate 71 kDa protein OS	HSPA8	33	Carbamidomethyl, Gln->pyro-Glu, Carbamyl, Oxidation, Phospho	5.4	71.2	3	1903.8 (M:1903.8)	50.8	11.29
17	sp|Q3ZCH0|GRP75_BOVIN	Stress-70 protein, mitochondrial OS	HSPA9	33	Carbamidomethyl, Gln->pyro-Glu, Carbamyl, Carboxymethyl, Oxidation, Phospho	6	73.7	1	1999.1 (M:1999.1)	46.2	15.03
18	tr|F1MQ37|F1MQ37_BOVIN	Uncharacterized protein OS	MYH9	33	Carbamidomethyl, Gln->pyro-Glu, Carbamyl, Carboxymethyl, Phospho, Glu->pyro-Glu	5.5	227	1	1955.6 (M:1955.6)	21.7	10.71
19	tr|A6H7J6|A6H7J6_BOVIN	P4HB protein OS	P4HB	32	Carbamidomethyl, Gln->pyro-Glu, Carbamyl, Oxidation, Glu->pyro-Glu	4.8	57.2	3	1629.4 (M:1629.4)	62	16.74
20	tr|F1MM34|F1MM34_BOVIN	Catenin alpha-1 OS	CTNNA1	31	Carbamidomethyl, Gln->pyro-Glu, Carbamyl, Phospho	5.9	100	3	1645.8 (M:1645.8)	43.8	10.27
21	tr|E1BFQ6|E1BFQ6_BOVIN	Uncharacterized protein OS	ITGA6	31	Carbamidomethyl, Carbamyl, Phospho	6.7	119.2	1	1809.8 (M:1809.8)	38.3	12.55
22	tr|F1MDC1|F1MDC1_BOVIN	Uncharacterized protein OS	RRBP1	30	Carbamidomethyl, Gln->pyro-Glu, Carbamyl, Oxidation, Phospho	9.4	166.8	2	1624.0 (M:1624.0)	21.2	11.02
23	sp|P04272|ANXA2_BOVIN	Annexin A2 OS	ANXA2	29	Carbamidomethyl, Gln->pyro-Glu, Carbamyl, Oxidation, Phospho	6.9	38.6	1	1791.0 (M:1791.0)	71.4	11.1
24	tr|F1MN61|F1MN61_BOVIN	Uncharacterized protein (Fragment) OS	EEA1	29	Carbamidomethyl, Gln->pyro-Glu, Carbamyl, Oxidation, Phospho, Glu->pyro-Glu	5.5	137.1	1	1448.0 (M:1448.0)	27	12.07
25	tr|A5D984|A5D984_BOVIN	Pyruvate kinase 3 OS	PKM2	29	Carbamidomethyl, Gln->pyro-Glu, Carbamyl, Carboxymethyl, Phospho	8	57.9	2	1395.2 (M:1395.2)	55.9	138.47
26	sp|P63258|ACTG_BOVIN	Actin, cytoplasmic 2 OS	ACTG1	28	Carbamidomethyl, Gln->pyro-Glu, Carbamyl, Carboxymethyl, Oxidation, Phospho	5.3	41.8	4	1800.3 (M:1800.3)	61.9	12.91
27	tr|E1B864|E1B864_BOVIN	Integrin beta OS	ITGB4	28	Carbamidomethyl, Gln->pyro-Glu, Phospho	5.7	200.2	1	1095.6 (M:1095.6)	19.5	11
28	sp|Q2HJ49|MOES_BOVIN	Moesin OS	MSN	28	Carbamidomethyl, Gln->pyro-Glu, Carbamyl, Oxidation, Phospho	5.9	67.9	1	1185.9 (M:1185.9)	43.5	61.26
29	tr|M5FKH8|M5FKH8_BOVIN	Periplakin OS	PPL	28	Carbamidomethyl, Gln->pyro-Glu, Carbamyl, Phospho	5.4	202.7	2	1296.6 (M:1296.6)	18.2	13.71
30	tr|E1BP50|E1BP50_BOVIN	Uncharacterized protein OS	TNKS1BP1	28	Carbamidomethyl, Carbamyl, Phospho, Glu->pyro-Glu	4.8	170.9	1	1598.1 (M:1598.1)	20.1	12.55
31	tr|G3X757|G3X757_BOVIN	Transitional endoplasmic reticulum ATPase OS	VCP	28	Carbamidomethyl, Gln->pyro-Glu, Carbamyl, Oxidation, Phospho	5.1	89.2	2	1517.1 (M:1517.1)	41.9	12.16
32	tr|Q9XSX1|Q9XSX1_BOVIN	Calpastatin OS	2	27	Carbamidomethyl, Gln->pyro-Glu, Carbamyl, Oxidation, Phospho, Glu->pyro-Glu	5.4	84	16	1884.2 (M:1884.2)	33.2	10.43
33	sp|P00829|ATPB_BOVIN	ATP synthase subunit beta, mitochondrial OS	ATP5B	27	Oxidation, Glu->pyro-Glu	5.1	56.2	2	1953.1 (M:1953.1)	47.3	9.74
34	sp|P07589|FINC_BOVIN	Fibronectin OS	FN1	27	Carbamidomethyl, Carbamyl, Carboxymethyl, Oxidation	5.3	272	9	1355.5 (M:1355.5)	15.3	87.51
35	tr|G3X6N3|G3X6N3_BOVIN	Serotransferrin OS	TF	27	Carbamidomethyl, Carbamyl, Carboxymethyl, Oxidation	7.1	77.6	5	1563.8 (M:1563.8)	45.2	12.03
36	sp|P60712|ACTB_BOVIN	Actin, cytoplasmic 1 OS	ACTB	26	Carbamidomethyl, Gln->pyro-Glu, Carbamyl, Carboxymethyl, Oxidation, Phospho	5.3	41.7	2	1658.7 (M:1658.7)	61.9	12.78
37	tr|F1MB08|F1MB08_BOVIN	Alpha-enolase OS	ENO1	26	Carbamidomethyl, Carbamyl, Oxidation, Phospho	6.4	47.3	3	1466.2 (M:1466.2)	65.2	13.17
38	tr|F1N789|F1N789_BOVIN	Uncharacterized protein OS	VCL	26	Carbamidomethyl, Gln->pyro-Glu, Carbamyl, Carboxymethyl, Oxidation, Phospho	5.6	123.8	3	1425.8 (M:1425.8)	25.7	17.31
39	tr|E1BPW2|E1BPW2_BOVIN	Uncharacterized protein OS	ERC1	25	Carbamidomethyl, Carbamyl, Oxidation, Phospho, Glu->pyro-Glu	5.7	128.1	1	1149.1 (M:1149.1)	24.7	259.31
40	tr|E1B748|E1B748_BOVIN	Uncharacterized protein OS	HYOU1	25	Carbamidomethyl, Gln->pyro-Glu, Carbamyl	5.3	111.6	1	1483.2 (M:1483.2)	37	12.98
41	tr|F1MEN8|F1MEN8_BOVIN	Protein disulfide-isomerase A4 OS	PDIA4	25	Carbamyl, Phospho	5	72.5	3	1465.5 (M:1465.5)	40	11.74
42	sp|Q3SYU2|EF2_BOVIN	Elongation factor 2 OS	EEF2	24	Carbamidomethyl, Carbamyl, Glu->pyro-Glu	6.4	95.3	1	975.7 (M:975.7)	29.5	11.8
43	tr|A6QR15|A6QR15_BOVIN	LOC535277 protein OS	LOC535277	24	Carbamidomethyl, Carbamyl, Carboxymethyl, Oxidation, Phospho, Glu->pyro-Glu	4.7	32.8	1	1208.6 (M:1208.6)	50.7	232.31
44	tr|G3X6B3|G3X6B3_BOVIN	Uncharacterized protein OS	PRRC2C	24	Carbamidomethyl, Gln->pyro-Glu, Carbamyl, Oxidation, Phospho	9.2	311.2	3	981.0 (M:981.0)	9.8	30.44
45	tr|A6QLJ6|A6QLJ6_BOVIN	SCEL protein OS	SCEL	24	Carbamidomethyl, Gln->pyro-Glu, Carbamyl, Phospho	9.6	78.2	1	975.0 (M:975.0)	29.7	13.32
46	sp|Q5E9F5|TAGL2_BOVIN	Transgelin-2 OS	TAGLN2	24	Carbamidomethyl, Gln->pyro-Glu, Carbamyl, Carboxymethyl, Oxidation, Glu->pyro-Glu	8.4	22.4	1	1736.9 (M:1736.9)	70.9	11.68
47	tr|F1MD74|F1MD74_BOVIN	Calpastatin OS	CAST	23	Carbamidomethyl, Gln->pyro-Glu, Carbamyl, Oxidation, Phospho, Glu->pyro-Glu	5	74.7	1	1575.8 (M:1575.8)	31.9	10.58
48	tr|E3W9A2|E3W9A2_BOVIN	Uncharacterized protein OS	CLIP1	23	Carbamidomethyl, Gln->pyro-Glu, Carbamyl, Oxidation, Phospho	5.2	160.5	2	1201.9 (M:1201.9)	19.4	14.92
49	tr|F1MLU7|F1MLU7_BOVIN	Uncharacterized protein OS	KTN1	23	Gln->pyro-Glu, Carbamyl, Oxidation, Phospho	5.6	150.6	2	1199.8 (M:1199.8)	20.2	11.83
50	tr|F1N1S2|F1N1S2_BOVIN	Uncharacterized protein OS	MAP1B	23	Carbamidomethyl, Carbamyl, Oxidation, Phospho, Glu->pyro-Glu	4.7	270.1	2	852.8 (M:852.8)	13.5	12.58
51	tr|F1MC48|F1MC48_BOVIN	Uncharacterized protein OS	IQGAP1	22	Carbamidomethyl, Carbamyl, Phospho	6.2	182.7	1	1079.4 (M:1079.4)	18.1	13.17
52	tr|E1B8K6|E1B8K6_BOVIN	Uncharacterized protein OS	NCL	22	Carbamyl, Phospho	4.6	77.8	5	1349.8 (M:1349.8)	30.1	11.76
53	tr|E1BC59|E1BC59_BOVIN	Protein phosphatase 1 regulatory subunit 12 OS	PPP1R12A	22	Carbamidomethyl, Gln->pyro-Glu, Carbamyl, Oxidation, Phospho	5.3	114.8	3	945.3 (M:945.3)	25.5	12.43
54	sp|Q0VC36|1433S_BOVIN	14-3-3 protein sigma OS	SFN	22	Carbamidomethyl, Carbamyl, Oxidation, Glu->pyro-Glu	4.7	27.8	1	1318.8 (M:1318.8)	62.9	9.8
55	sp|Q9TS87|TAGL_BOVIN	Transgelin OS	TAGLN	22	Carbamidomethyl, Gln->pyro-Glu, Carbamyl, Oxidation, Phospho, Glu->pyro-Glu	8.9	22.6	1	1252.6 (M:1252.6)	77.1	9.33
56	tr|F1MBN2|F1MBN2_BOVIN	Uncharacterized protein OS	TJP2	22	Carbamidomethyl, Gln->pyro-Glu, Phospho	6.8	135.1	4	926.9 (M:926.9)	25	13.03
57	tr|F1MLB8|F1MLB8_BOVIN	ATP synthase subunit alpha OS	ATP5A1	21	Gln->pyro-Glu, Carbamyl, Oxidation, Phospho, Glu->pyro-Glu	9.2	59.7	2	1212.0 (M:1212.0)	40.9	11.91
58	sp|P61286|PABP1_BOVIN	Polyadenylate-binding protein 1 OS	PABPC1	21	Carbamidomethyl, Gln->pyro-Glu, Carbamyl, Oxidation, Phospho	9.5	70.6	5	884.2 (M:884.2)	35.8	27.91
59	tr|Q1RMR9|Q1RMR9_BOVIN	Protein kinase C and casein kinase substrate in neurons 2 OS	PACSIN2	21	Carbamidomethyl, Gln->pyro-Glu, Carboxymethyl, Oxidation, Phospho, Glu->pyro-Glu	5.1	55.9	1	1033.7 (M:1033.7)	46.9	12.29
60	tr|F1MDH3|F1MDH3_BOVIN	Uncharacterized protein (Fragment) OS	TLN1	21	Carbamidomethyl, Gln->pyro-Glu, Carbamyl, Carboxymethyl, Oxidation, Phospho	5.8	270.6	2	990.1 (M:990.1)	11.1	139.45
61	tr|L7R4Y6|L7R4Y6_BOVIN	Eukaryotic translation elongation factor 1 delta transcript variant 2 OS	eef1d	20	Carbamidomethyl, Gln->pyro-Glu, Carbamyl, Carboxymethyl, Phospho	6.5	74.9	2	1322.1 (M:1322.1)	25.7	12.16
62	sp|Q76LV1|HS90B_BOVIN	Heat shock protein HSP 90-beta OS	HSP90AB1	20	Carbamidomethyl, Carbamyl, Phospho	5	83.2	6	1177.2 (M:1177.2)	37.6	9.65
63	sp|P53712|ITB1_BOVIN	Integrin beta-1 OS	ITGB1	20	Carbamidomethyl, Carbamyl, Carboxymethyl, Oxidation, Phospho	5.3	88	2	966.2 (M:966.2)	26.3	99.96
64	sp|Q3SYU9|MVP_BOVIN	Major vault protein OS	MVP	20	Carbamidomethyl, Gln->pyro-Glu, Carbamyl, Oxidation	5.4	98.9	3	915.2 (M:915.2)	24.4	12.72
65	sp|Q28034|GLU2B_BOVIN	Glucosidase 2 subunit beta OS	PRKCSH	20	Carbamidomethyl, Carbamyl, Carboxymethyl, Oxidation, Phospho, Glu->pyro-Glu	4.4	60.1	1	1054.5 (M:1054.5)	38.8	4094.08
66	sp|Q32LP2|RADI_BOVIN	Radixin OS	RDX	20	Carbamidomethyl, Gln->pyro-Glu, Carbamyl, Phospho	6	68.5	4	877.0 (M:877.0)	30	180.33
67	tr|F1N2D3|F1N2D3_BOVIN	Uncharacterized protein (Fragment) OS	TJP1	20	Carbamidomethyl	6.2	190.3	2	822.4 (M:822.4)	16.3	12.39
68	sp|Q3MHM5|TBB4B_BOVIN	Tubulin beta-4B chain OS	TUBB4B	20	Carbamidomethyl, Carboxymethyl, Oxidation, Glu->pyro-Glu	4.8	49.8	3	1096.3 (M:1096.3)	48.1	10.37
69	tr|A1L505|A1L505_BOVIN	Ubiquitin associated protein 2-like OS	UBAP2L	20	Carbamidomethyl, Gln->pyro-Glu, Carbamyl, Carboxymethyl, Phospho	6.5	103.8	2	1057.4 (M:1057.4)	27.6	15.69
70	sp|P81947|TBA1B_BOVIN	Tubulin alpha-1B chain OS	1	19	Carbamidomethyl, Gln->pyro-Glu, Carbamyl, Oxidation	4.9	50.1	9	1232.6 (M:1232.6)	54.8	8.28
71	sp|P68138|ACTS_BOVIN	Actin, alpha skeletal muscle OS	ACTA1	19	Carbamidomethyl, Gln->pyro-Glu, Carbamyl, Oxidation, Phospho	5.2	42	10	863.0 (M:863.0)	38.7	12.29
72	sp|Q95L54|ANXA8_BOVIN	Annexin A8 OS	ANXA8	19	Carbamidomethyl, Carbamyl, Carboxymethyl, Phospho	5.3	36.8	1	1043.4 (M:1043.4)	63.6	12.37
73	tr|E1BKT9|E1BKT9_BOVIN	Uncharacterized protein OS	DSP	19	Carbamidomethyl, Gln->pyro-Glu, Carbamyl, Carboxymethyl, Oxidation, Phospho, Glu->pyro-Glu	6.5	332.2	1	754.1 (M:754.1)	8.1	16.24
74	sp|Q76LV2|HS90A_BOVIN	Heat shock protein HSP 90-alpha OS	HSP90AA1	19	Carbamidomethyl, Gln->pyro-Glu, Carbamyl, Oxidation, Phospho	4.9	84.7	5	1020.7 (M:1020.7)	28.5	10.73
75	sp|P80746|ITAV_BOVIN	Integrin alpha-V OS	ITGAV	19	Carbamidomethyl, Carbamyl, Carboxymethyl, Phospho	5.5	116.1	5	813.3 (M:813.3)	20.6	278.97
76	tr|M0QVY0|M0QVY0_BOVIN	Uncharacterized protein OS	KRT6A	19	Carbamidomethyl, Gln->pyro-Glu, Carbamyl, Oxidation, Phospho	8.3	60.8	5	1100.1 (M:1100.1)	34.7	9.45
77	sp|Q2T9P4|NASP_BOVIN	Nuclear autoantigenic sperm protein OS	NASP	19	Carbamidomethyl, Gln->pyro-Glu, Carbamyl	4.3	83.6	2	892.4 (M:892.4)	26.6	73.31
78	sp|Q2KJD0|TBB5_BOVIN	Tubulin beta-5 chain OS	TUBB5	19	Carbamidomethyl, Carboxymethyl, Oxidation, Glu->pyro-Glu	4.8	49.6	5	1015.7 (M:1015.7)	48.2	10.76
79	sp|P62261|1433E_BOVIN	14-3-3 protein epsilon OS	YWHAE	19	Carbamidomethyl, Carbamyl, Oxidation	4.6	29.2	1	1209.1 (M:1209.1)	63.1	12.48
80	sp|P63103|1433Z_BOVIN	14-3-3 protein zeta/delta OS	YWHAZ	19	Carbamidomethyl, Carbamyl, Carboxymethyl, Oxidation	4.7	27.7	2	1343.2 (M:1343.2)	59.2	7.99
81	tr|O02717|O02717_BOVIN	Non-muscle myosin heavy chain (Fragment) OS	2	18	Carbamidomethyl, Gln->pyro-Glu, Carbamyl, Glu->pyro-Glu	5.2	72.3	1	1062.9 (M:1062.9)	33.8	9.4
82	sp|P31976|EZRI_BOVIN	Ezrin OS	EZR	18	Carbamidomethyl, Gln->pyro-Glu, Carbamyl, Oxidation, Phospho	6.1	68.7	1	910.6 (M:910.6)	32	10.55
83	sp|Q29S21|K2C7_BOVIN	Keratin, type II cytoskeletal 7 OS	KRT7	18	Gln->pyro-Glu, Carbamyl, Oxidation, Phospho	5.8	51.5	1	864.9 (M:864.9)	35.4	12.4
84	sp|P80311|PPIB_BOVIN	Peptidyl-prolyl cis-trans isomerase B OS	PPIB	18	Carbamidomethyl, Carbamyl, Oxidation	9.3	23.7	3	897.6 (M:897.6)	60.6	10.56
85	tr|F1MEN2|F1MEN2_BOVIN	Uncharacterized protein (Fragment) OS	SPECC1	18	Carbamidomethyl, Gln->pyro-Glu, Carbamyl	5.5	107.7	1	699.5 (M:699.5)	20.5	14.27
86	tr|F1MUW6|F1MUW6_BOVIN	Uncharacterized protein OS	TMF1	18	Carbamidomethyl, Gln->pyro-Glu, Carbamyl, Glu->pyro-Glu	5	123.2	1	745.6 (M:745.6)	21.4	9.48
87	sp|Q5KR49|TPM1_BOVIN	Tropomyosin alpha-1 chain OS	TPM1	18	Carbamidomethyl, Gln->pyro-Glu, Carbamyl, Oxidation, Phospho, Glu->pyro-Glu	4.7	32.7	4	1148.6 (M:1148.6)	39.4	11.09
88	sp|Q3SZ57|FETA_BOVIN	Alpha-fetoprotein OS	AFP	17	Carbamidomethyl, Gln->pyro-Glu, Carbamyl, Phospho	5.9	68.5	1	831.1 (M:831.1)	32.5	12.15
89	sp|Q3ZBH0|TCPB_BOVIN	T-complex protein 1 subunit beta OS	CCT2	17	Carbamidomethyl, Gln->pyro-Glu, Carbamyl, Oxidation, Phospho	6.2	57.4	1	701.8 (M:701.8)	40.4	14.03
90	sp|Q32LC7|G3BP1_BOVIN	Ras GTPase-activating protein-binding protein 1 OS	G3BP	17	Carbamidomethyl, Gln->pyro-Glu, Phospho	5.4	52.1	1	1107.2 (M:1107.2)	41.9	14.19
91	tr|F1MUY2|F1MUY2_BOVIN	Uncharacterized protein OS	KRT6C	17	Carbamidomethyl, Gln->pyro-Glu, Carbamyl, Oxidation, Phospho	8.6	60.8	2	893.9 (M:893.9)	29.8	9.77
92	tr|Q3ZC00|Q3ZC00_BOVIN	Lymphocyte cytosolic protein 1 (L-plastin) OS	LCP1	17	Carbamidomethyl, Phospho	5.2	70	2	723.1 (M:723.1)	32.1	10.46
93	sp|P31096|OSTP_BOVIN	Osteopontin OS	SPP1	17	Gln->pyro-Glu, Phospho, Glu->pyro-Glu	4.5	30.9	5	833.4 (M:833.4)	39.9	11.85
94	tr|F1MCT8|F1MCT8_BOVIN	Uncharacterized protein (Fragment) OS	SYNCRIP	17	Carbamidomethyl, Carbamyl, Glu->pyro-Glu	8.6	71.1	2	835.6 (M:835.6)	33.2	12.95
95	sp|Q28178|TSP1_BOVIN	Thrombospondin-1 OS	THBS1	17	Carbamidomethyl, Carboxymethyl, Phospho	4.7	129.5	4	900.5 (M:900.5)	20.9	9.34
96	sp|P81948|TBA4A_BOVIN	Tubulin alpha-4A chain OS	TUBA4A	17	Carbamidomethyl, Gln->pyro-Glu, Carbamyl, Oxidation	4.9	49.9	1	880.6 (M:880.6)	48.2	8.85
97	tr|E1BJB1|E1BJB1_BOVIN	Tubulin beta-2B chain OS	TUBB2B	17	Carbamidomethyl, Carboxymethyl, Oxidation, Glu->pyro-Glu	4.8	49.9	2	886.8 (M:886.8)	40.7	10.83
98	sp|Q2T9S0|TBB3_BOVIN	Tubulin beta-3 chain OS	TUBB3	17	Carbamidomethyl, Carbamyl, Carboxymethyl, Oxidation, Phospho	4.8	50.4	1	918.2 (M:918.2)	41.3	9.81
99	tr|Q1P9Q3|Q1P9Q3_BOVIN	Mitochondrial aconitase 2 (Fragment) OS	ACO2	16	Gln->pyro-Glu, Carbamyl	6.7	78.5	2	593.0 (M:593.0)	30.1	11.67
100	tr|A5D7J6|A5D7J6_BOVIN	CALR protein OS	CALR	16	Carbamidomethyl, Oxidation, Glu->pyro-Glu	4.3	48.1	2	960.5 (M:960.5)	47.7	11.47
101	tr|F1N3H1|F1N3H1_BOVIN	Calumenin OS	CALU	16	Oxidation, Glu->pyro-Glu	4.4	37.1	2	958.1 (M:958.1)	52.4	9.34
102	sp|Q3ZCI9|TCPQ_BOVIN	T-complex protein 1 subunit theta OS	CCT8	16	Carbamidomethyl, Gln->pyro-Glu, Carbamyl, Oxidation	5.4	59.6	3	702.2 (M:702.2)	32.5	11.73
103	sp|P68103|EF1A1_BOVIN	Elongation factor 1-alpha 1 OS	EEF1A1	16	Carbamidomethyl, Gln->pyro-Glu, Carbamyl, Phospho	9.1	50.1	13	813.7 (M:813.7)	34.8	14.03
104	sp|Q5E983|EF1B_BOVIN	Elongation factor 1-beta OS	EEF1B	16	Carbamidomethyl, Carbamyl, Oxidation, Phospho	4.5	24.8	2	887.4 (M:887.4)	73.3	14.29
105	tr|E1B7R4|E1B7R4_BOVIN	Eukaryotic translation initiation factor 3 subunit A OS	EIF3A	16	Carbamyl	6.3	166.2	2	540.0 (M:540.0)	11.8	13.92
106	tr|E1BDY3|E1BDY3_BOVIN	Uncharacterized protein OS	GLG1	16	Carbamidomethyl, Gln->pyro-Glu, Carbamyl, Carboxymethyl, Oxidation, Phospho	6.5	134.5	2	537.5 (M:537.5)	17.3	6505.35
107	sp|Q3T0D0|HNRPK_BOVIN	Heterogeneous nuclear ribonucleoprotein K OS	HNRNPK	16	Carbamidomethyl, Carbamyl, Oxidation, Phospho	5.1	51	1	1022.7 (M:1022.7)	37.7	10.54
108	tr|K8FK38|K8FK38_BOVIN	Heat Shock Protein 70 (Fragment) OS	HSP70	16	Carbamidomethyl	6.2	69.4	9	990.2 (M:990.2)	32.8	11.03
109	tr|F1MUA7|F1MUA7_BOVIN	Uncharacterized protein (Fragment) OS	KIAA1598	16	Carbamidomethyl, Gln->pyro-Glu, Carbamyl, Oxidation, Phospho	5.9	69	1	700.7 (M:700.7)	25.8	11.53
110	sp|A1L595|K1C17_BOVIN	Keratin, type I cytoskeletal 17 OS	KRT17	16	Gln->pyro-Glu, Carbamyl, Phospho	5.1	48.7	4	817.7 (M:817.7)	33.6	11.09
111	tr|F1N3R4|F1N3R4_BOVIN	LETM1 and EF-hand domain-containing protein 1, mitochondrial OS	LETM1	16	Carbamidomethyl, Carbamyl, Carboxymethyl, Oxidation, Phospho, Glu->pyro-Glu	6.3	81.7	2	777.0 (M:777.0)	26.4	20.11
112	sp|Q32LG3|MDHM_BOVIN	Malate dehydrogenase, mitochondrial OS	MDH2	16	Carbamidomethyl, Oxidation	8.8	35.6	4	925.1 (M:925.1)	52.1	10.75
113	sp|Q5KR47-2|TPM3_BOVIN	Isoform 2 of Tropomyosin alpha-3 chain OS	TPM3	16	Carbamyl, Oxidation, Phospho, Glu->pyro-Glu	4.7	29	1	864.3 (M:864.3)	38.7	9.54
114	sp|P48616|VIME_BOVIN	Vimentin OS	VIM	16	Carbamidomethyl, Gln->pyro-Glu, Carbamyl	5	53.7	3	801.9 (M:801.9)	33.5	12.53
115	sp|Q3SZI4|1433T_BOVIN	14-3-3 protein theta OS	YWHAQ	16	Carbamidomethyl, Gln->pyro-Glu, Carbamyl, Oxidation	4.7	27.7	1	1141.6 (M:1141.6)	59.2	11.83
116	sp|P12763|FETUA_BOVIN	Alpha-2-HS-glycoprotein OS	AHSG	15	Carbamidomethyl, Gln->pyro-Glu, Carboxymethyl, Phospho, Glu->pyro-Glu	5.3	38.4	1	1217.6 (M:1217.6)	34.5	10.26
117	sp|P46193|ANXA1_BOVIN	Annexin A1 OS	ANXA1	15	Carbamidomethyl, Gln->pyro-Glu, Carbamyl, Phospho	6.4	38.9	3	1125.0 (M:1125.0)	45.1	10.99
118	sp|P15497|APOA1_BOVIN	Apolipoprotein A-I OS	APOA1	15	Gln->pyro-Glu	5.7	30.3	2	874.2 (M:874.2)	55.1	11.18
119	sp|P68102|IF2A_BOVIN	Eukaryotic translation initiation factor 2 subunit 1 OS	EIF2S1	15	Carbamidomethyl, Carbamyl, Phospho, Glu->pyro-Glu	5	36.1	1	761.3 (M:761.3)	50.8	13.1
120	sp|Q5XQN5|K2C5_BOVIN	Keratin, type II cytoskeletal 5 OS	KRT5	15	Carbamidomethyl, Carbamyl, Oxidation, Phospho	7.6	62.9	4	803.3 (M:803.3)	27.6	10.62
121	tr|F1MNF8|F1MNF8_BOVIN	Uncharacterized protein OS	LOC100141266	15	Carbamidomethyl, Gln->pyro-Glu, Carbamyl, Oxidation	4.9	49.9	2	921.1 (M:921.1)	41.2	9.85
122	sp|Q5E9A3|PCBP1_BOVIN	Poly(rC)-binding protein 1 OS	PCBP1	15	Carbamidomethyl, Gln->pyro-Glu, Carboxymethyl, Oxidation	6.7	37.5	3	991.7 (M:991.7)	55.6	11.47
123	tr|A5PKL2|A5PKL2_BOVIN	RRAS2 protein OS	RRAS2	15	Carbamidomethyl, Gln->pyro-Glu, Oxidation, Phospho	5.7	23.4	1	868.8 (M:868.8)	47.1	8.26
124	sp|P07857|NLTP_BOVIN	Non-specific lipid-transfer protein OS	SCP2	15	Carbamidomethyl, Oxidation, Phospho	8.6	58.5	3	779.2 (M:779.2)	24.3	12.3
125	sp|P10881|LA_BOVIN	Lupus La protein homolog OS	SSB	15	Carbamidomethyl, Carbamyl, Oxidation	8.5	46.5	1	856.8 (M:856.8)	36.6	12.75
126	sp|P68509|1433F_BOVIN	14-3-3 protein eta OS	YWHAH	15	Carbamidomethyl, Gln->pyro-Glu, Carbamyl, Carboxymethyl, Oxidation	4.8	28.2	2	949.0 (M:949.0)	54.5	273.91
127	tr|Q08DQ6|Q08DQ6_BOVIN	Uncharacterized protein OS	ZYX	15	Carbamidomethyl, Gln->pyro-Glu, Phospho, Glu->pyro-Glu	6.3	60.1	1	919.4 (M:919.4)	42	10.28
128	tr|F1ME65|F1ME65_BOVIN	Uncharacterized protein OS	CKAP4	14	Carbamyl, Phospho	5.7	64.5	1	717.2 (M:717.2)	27.3	10.73
129	tr|E1BGH3|E1BGH3_BOVIN	Uncharacterized protein OS	CLIP2	14	Carbamidomethyl, Gln->pyro-Glu, Carbamyl, Phospho, Glu->pyro-Glu	6.2	115.8	1	668.1 (M:668.1)	16.7	11.55
130	tr|Q1RMR3|Q1RMR3_BOVIN	Cortactin OS	CTTN	14	Carbamidomethyl, Gln->pyro-Glu, Carboxymethyl	5.2	60.2	1	718.8 (M:718.8)	27.7	9.08
131	tr|G5E631|G5E631_BOVIN	Uncharacterized protein OS	DDX3X	14	Carbamidomethyl, Carbamyl, Phospho	6.7	73.1	4	718.1 (M:718.1)	28.3	11.09
132	tr|A0JN67|A0JN67_BOVIN	Glutaminase OS	GLS	14	Carbamidomethyl, Carbamyl, Oxidation, Phospho	8.2	66.2	2	745.8 (M:745.8)	29.9	14.13
133	tr|F1MT25|F1MT25_BOVIN	Uncharacterized protein OS	HDLBP	14	Carbamidomethyl, Carbamyl, Phospho	8.5	139.5	2	532.8 (M:532.8)	14.5	27.14
134	tr|F1N1G7|F1N1G7_BOVIN	Kinesin-like protein OS	KIF5B	14	Carbamidomethyl, Gln->pyro-Glu, Carbamyl, Oxidation	6.1	109.7	6	670.9 (M:670.9)	18.1	132.65
135	tr|Q17QL7|Q17QL7_BOVIN	KRT15 protein OS	KRT15	14	Gln->pyro-Glu, Carbamyl, Phospho	4.8	49	6	709.3 (M:709.3)	30.5	12.74
136	tr|E1BGJ0|E1BGJ0_BOVIN	Uncharacterized protein OS	LRP1	14	Carbamidomethyl, Carbamyl, Oxidation, Phospho	5.1	504.4	2	472.7 (M:472.7)	3.8	307.29
137	tr|A4FUX6|A4FUX6_BOVIN	MCC protein OS	MCC	14	Carbamidomethyl, Carbamyl, Carboxymethyl, Oxidation, Phospho, Glu->pyro-Glu	5.4	92.7	1	555.4 (M:555.4)	22	12.88
138	sp|Q0P569|NUCB1_BOVIN	Nucleobindin-1 OS	NUCB1	14	Gln->pyro-Glu	5.1	54.9	1	787.5 (M:787.5)	31.9	12.69
139	tr|F1MXK2|F1MXK2_BOVIN	Uncharacterized protein (Fragment) OS	NUFIP2	14	Carbamidomethyl, Gln->pyro-Glu, Carbamyl	9	72.8	1	726.9 (M:726.9)	30.3	182.29
140	tr|Q3ZBH5|Q3ZBH5_BOVIN	Proliferation-associated 2G4, 38kDa OS	PA2G4	14	Oxidation, Phospho	6.1	43.8	1	611.8 (M:611.8)	40.4	12.96
141	tr|A6H7E3|A6H7E3_BOVIN	PDZ and LIM domain 1 OS	PDLIM1	14	Carbamidomethyl, Gln->pyro-Glu, Carboxymethyl, Phospho	6.8	35.8	2	921.6 (M:921.6)	57.3	12.37
142	sp|Q3T0P6|PGK1_BOVIN	Phosphoglycerate kinase 1 OS	PGK1	14	Carbamidomethyl, Carbamyl, Carboxymethyl, Oxidation, Phospho	8.5	44.5	5	730.3 (M:730.3)	45.3	9.48
143	sp|Q2KJA1|SH3G1_BOVIN	Endophilin-A2 OS	SH3GL1	14	Carbamidomethyl, Gln->pyro-Glu, Carbamyl, Carboxymethyl, Phospho	5.4	41.4	1	662.6 (M:662.6)	37.8	124.58
144	tr|B0JYL7|B0JYL7_BOVIN	Stromal interaction molecule 1 OS	STIM1	14	Carbamidomethyl, Gln->pyro-Glu, Phospho	6.2	77.1	2	760.9 (M:760.9)	23.9	10.23
145	sp|Q3ZBZ8|STIP1_BOVIN	Stress-induced-phosphoprotein 1 OS	STIP1	14	Carbamidomethyl, Oxidation, Phospho	6.1	62.4	1	746.2 (M:746.2)	31.7	13.64
146	sp|P51176|TGM2_BOVIN	Protein-glutamine gamma-glutamyltransferase 2 OS	TGM2	14	Carbamidomethyl, Carboxymethyl, Phospho	5.1	77.1	1	760.9 (M:760.9)	26.1	172.93
147	sp|Q2TA49|VASP_BOVIN	Vasodilator-stimulated phosphoprotein OS	VASP	14	Carbamidomethyl, Gln->pyro-Glu, Carbamyl	8.8	40.4	1	655.7 (M:655.7)	31.6	12.08
148	tr|F1MIN1|F1MIN1_BOVIN	Voltage-dependent anion-selective channel protein 1 OS	VDAC1	14	Carbamidomethyl, Carbamyl	8.7	32.1	2	818.2 (M:818.2)	62.7	11.59
149	tr|F1MZ92|F1MZ92_BOVIN	Nuclease-sensitive element-binding protein 1 OS	YBX1	14	Carbamyl, Oxidation, Phospho	9.9	36	4	1070.2 (M:1070.2)	51.9	24.23
150	sp|P68250-2|1433B_BOVIN	Isoform Short of 14-3-3 protein beta/alpha OS	YWHAB	14	Carbamidomethyl, Gln->pyro-Glu, Carbamyl, Carboxymethyl, Oxidation	4.8	27.8	2	1070.4 (M:1070.4)	61.5	284.24
151	tr|Q3ZC41|Q3ZC41_BOVIN	Acetyl-Coenzyme A acyltransferase 1 OS	ACAA1	13	Carbamidomethyl, Gln->pyro-Glu, Carbamyl, Carboxymethyl, Phospho	8.3	44.3	1	657.2 (M:657.2)	43.4	23.8
152	sp|Q3ZC55|ACTN2_BOVIN	Alpha-actinin-2 OS	ACTN2	13	Carbamidomethyl, Carbamyl, Oxidation	5.3	103.7	2	721.9 (M:721.9)	16.6	15.72
153	sp|P08166|KAD2_BOVIN	Adenylate kinase 2, mitochondrial OS	AK2	13	Carbamidomethyl, Gln->pyro-Glu, Oxidation	8.3	26.5	2	553.7 (M:553.7)	59.3	191.59
154	tr|A6QLL8|A6QLL8_BOVIN	ALDOA protein OS	ALDOA	13	Carbamidomethyl, Carbamyl	8.4	39.4	1	724.8 (M:724.8)	37.4	14.97
155	tr|G3N3P0|G3N3P0_BOVIN	Uncharacterized protein OS	BICD2	13	Carbamidomethyl, Gln->pyro-Glu, Phospho	5.3	94.5	1	614.8 (M:614.8)	17.7	9.31
156	tr|Q2KJ23|Q2KJ23_BOVIN	Bridging integrator 1 OS	BIN1	13	Carbamidomethyl, Carbamyl, Oxidation	5.1	47.9	3	676.6 (M:676.6)	37	12.25
157	tr|E1BQ11|E1BQ11_BOVIN	Uncharacterized protein OS	CTNND1	13	Carbamidomethyl, Carbamyl, Carboxymethyl, Oxidation, Phospho, Glu->pyro-Glu	5.9	106.8	1	616.0 (M:616.0)	21.2	12.04
158	tr|F1MFC2|F1MFC2_BOVIN	Uncharacterized protein OS	DSG2	13	Carbamidomethyl, Carbamyl, Carboxymethyl, Phospho, Glu->pyro-Glu	5.1	121.5	1	611.1 (M:611.1)	14.2	231.24
159	sp|Q5E9D0|IF2B_BOVIN	Eukaryotic translation initiation factor 2 subunit 2 OS	EIF2S2	13	Carbamidomethyl, Phospho	5.6	38.3	1	603.2 (M:603.2)	51.1	13.6
160	tr|F1MX04|F1MX04_BOVIN	Uncharacterized protein (Fragment) OS	EIF4G1	13	Carbamyl, Oxidation, Phospho	5.2	178.5	1	537.8 (M:537.8)	9.4	199.5
161	tr|E1BKL9|E1BKL9_BOVIN	Uncharacterized protein OS	FAT1	13	Carbamidomethyl, Carbamyl, Carboxymethyl, Oxidation, Phospho	4.9	505.6	1	488.3 (M:488.3)	3.5	24.51
162	tr|E1BE25|E1BE25_BOVIN	Uncharacterized protein OS	FLNC	13	Carbamidomethyl, Gln->pyro-Glu, Carbamyl, Carboxymethyl, Oxidation, Phospho	5.7	290.6	1	775.6 (M:775.6)	5.5	496.65
163	sp|P63243|GBLP_BOVIN	Guanine nucleotide-binding protein subunit beta-2-like 1 OS	GNB2L1	13	Carbamidomethyl, Carbamyl, Oxidation, Phospho	7.6	35.1	2	563.1 (M:563.1)	61.2	13.41
164	sp|P12344|AATM_BOVIN	Aspartate aminotransferase, mitochondrial OS	GOT2	13	Carbamidomethyl	9.2	47.5	2	550.9 (M:550.9)	30.9	13.23
165	tr|A6QNZ7|A6QNZ7_BOVIN	Keratin 10 (Epidermolytic hyperkeratosis; keratosis palmaris et plantaris) OS	KRT10	13	Gln->pyro-Glu, Carbamyl, Phospho	5	54.8	2	693.0 (M:693.0)	19	12.45
166	sp|P05786|K2C8_BOVIN	Keratin, type II cytoskeletal 8 OS	KRT8	13	Carbamyl	5.6	53.6	2	618.1 (M:618.1)	26.8	13.65
167	tr|F1MDD5|F1MDD5_BOVIN	Uncharacterized protein (Fragment) OS	LAMA3	13	Carbamidomethyl, Gln->pyro-Glu, Carbamyl, Glu->pyro-Glu	6.4	356.9	1	638.0 (M:638.0)	5.2	12.22
168	tr|F1MYG5|F1MYG5_BOVIN	Uncharacterized protein OS	LMNA	13	Carbamidomethyl, Carbamyl, Phospho	6.9	74.1	3	605.6 (M:605.6)	24.4	13.63
169	tr|G5E5D5|G5E5D5_BOVIN	Uncharacterized protein OS	LOC787476	13	Carbamidomethyl, Gln->pyro-Glu, Carbamyl, Oxidation, Phospho	6.2	770.6	2	648.4 (M:648.4)	1.9	464.79
170	tr|E1BKT0|E1BKT0_BOVIN	Uncharacterized protein OS	LUZP1	13	Carbamidomethyl, Carbamyl, Carboxymethyl, Phospho	8.7	114	1	421.7 (M:421.7)	15.7	479.68
171	tr|Q24JZ4|Q24JZ4_BOVIN	Metadherin OS	MTDH	13	Gln->pyro-Glu, Carbamyl	9.2	64	1	805.6 (M:805.6)	30.4	14.89
172	sp|P60661-2|MYL6_BOVIN	Isoform Smooth muscle of Myosin light polypeptide 6 OS	MYL6	13	Carbamidomethyl, Carbamyl, Carboxymethyl, Oxidation, Phospho	4.5	17	4	762.3 (M:762.3)	73.5	369.02
173	sp|Q1RMU3|P4HA1_BOVIN	Prolyl 4-hydroxylase subunit alpha-1 OS	P4HA1	13	Carbamidomethyl, Gln->pyro-Glu	5.6	61	2	698.6 (M:698.6)	29.8	11.3
174	tr|E1BKQ2|E1BKQ2_BOVIN	Uncharacterized protein OS	RAB11FIP1	13	Gln->pyro-Glu, Carbamyl, Phospho	6.7	128.4	3	665.8 (M:665.8)	13.7	172.11
175	tr|E1BNE5|E1BNE5_BOVIN	Uncharacterized protein OS	RAB11FIP5	13	Carbamyl, Oxidation, Phospho	5.3	137.7	1	514.4 (M:514.4)	14	11.03
176	tr|A1L528|A1L528_BOVIN	RAB1A, member RAS oncogene family OS	RAB1A	13	Gln->pyro-Glu, Carbamyl, Oxidation, Glu->pyro-Glu	5.9	22.7	7	878.6 (M:878.6)	56.1	11.5
177	tr|F1MJQ1|F1MJQ1_BOVIN	Ras-related protein Rab-7a OS	RAB7A	13	Carbamidomethyl, Gln->pyro-Glu	6.4	23.5	2	744.6 (M:744.6)	69.1	13.15
178	sp|A4FUG8|RABE2_BOVIN	Rab GTPase-binding effector protein 2 OS	RABEP2	13	Carbamidomethyl, Gln->pyro-Glu, Carbamyl	4.8	65.6	1	769.3 (M:769.3)	25	12.78
179	tr|G3X696|G3X696_BOVIN	Uncharacterized protein OS	SLK	13	Carbamidomethyl, Gln->pyro-Glu, Carbamyl, Oxidation, Phospho, Glu->pyro-Glu	5	142.9	1	635.4 (M:635.4)	13.5	8.63
180	tr|F1MGT1|F1MGT1_BOVIN	Uncharacterized protein (Fragment) OS	SYNE1	13	Carbamidomethyl, Gln->pyro-Glu, Carbamyl, Carboxymethyl, Oxidation, Phospho, Glu->pyro-Glu	5.4	1004.5	4	685.7 (M:685.7)	1.6	539.5
181	sp|Q5E956|TPIS_BOVIN	Triosephosphate isomerase OS	TPI1	13	Carbamidomethyl, Carbamyl, Carboxymethyl	6.4	26.7	1	743.7 (M:743.7)	68.3	253.54
182	tr|A2VDU0|A2VDU0_BOVIN	Thyroid hormone receptor interactor 10 OS	TRIP10	13	Gln->pyro-Glu	5.5	68.5	3	544.8 (M:544.8)	26.7	10.97
183	sp|P31098|OSTK_BOVIN	Osteopontin-K OS	2	12	Carbamidomethyl, Gln->pyro-Glu, Carboxymethyl, Oxidation, Phospho	4.6	31	1	597.4 (M:597.4)	30	28.58
184	sp|P61157|ARP3_BOVIN	Actin-related protein 3 OS	ACTR3	12	Carbamidomethyl	5.6	47.3	2	442.3 (M:442.3)	39	13.92
185	tr|E1BJ59|E1BJ59_BOVIN	Uncharacterized protein OS	ATXN2L	12	Carbamyl, Phospho	8.7	113.3	1	652.8 (M:652.8)	12	9.51
186	sp|Q5EAD0|BAIP2_BOVIN	Brain-specific angiogenesis inhibitor 1-associated protein 2 OS	BAIAP2	12	Gln->pyro-Glu, Carbamyl	8.9	57.5	3	566.0 (M:566.0)	24.8	11.85
187	sp|P62157|CALM_BOVIN	Calmodulin OS	CALM	12	Carbamyl, Oxidation, Phospho, Glu->pyro-Glu	4.1	16.8	6	577.1 (M:577.1)	55	8.13
188	tr|A7Z066|A7Z066_BOVIN	Canx protein OS	canx	12	Phospho	4.5	67.7	2	575.7 (M:575.7)	21.1	11.21
189	sp|P79136-2|CAPZB_BOVIN	Isoform Beta-2 of F-actin-capping protein subunit beta OS	CAPZB	12	Carbamidomethyl, Gln->pyro-Glu, Carbamyl, Carboxymethyl, Oxidation, Phospho	5.7	30.6	2	538.1 (M:538.1)	48.9	12.19
190	sp|Q3T0K2|TCPG_BOVIN	T-complex protein 1 subunit gamma OS	CCT3	12	Carbamidomethyl, Carbamyl, Oxidation, Phospho	6.4	60.5	3	541.7 (M:541.7)	28.4	10.98
191	sp|Q3SYU6|CNN2_BOVIN	Calponin-2 OS	CNN2	12	Carbamidomethyl, Carbamyl, Carboxymethyl, Oxidation, Phospho	7.6	33.4	3	670.4 (M:670.4)	46.3	14.64
192	sp|Q5E9R3|EHD1_BOVIN	EH domain-containing protein 1 OS	EHD1	12	Gln->pyro-Glu, Oxidation	6.3	60.6	3	532.0 (M:532.0)	30	11.55
193	sp|Q3ZCK1|EIF3L_BOVIN	Eukaryotic translation initiation factor 3 subunit L OS	EIF3L	12	Carbamidomethyl, Gln->pyro-Glu, Carbamyl, Phospho	5.9	66.7	1	706.3 (M:706.3)	24.5	12.65
194	sp|Q3SZ54|IF4A1_BOVIN	Eukaryotic initiation factor 4A-I OS	EIF4A1	12		5.3	46.1	2	615.9 (M:615.9)	34.2	13.19
195	sp|Q6EWQ7|IF5A1_BOVIN	Eukaryotic translation initiation factor 5A-1 OS	EIF5A	12	Carbamidomethyl, Carbamyl, Oxidation, Phospho	5.1	16.8	2	623.2 (M:623.2)	79.2	13.13
196	sp|A5PJN2|ERO1A_BOVIN	ERO1-like protein alpha OS	ERO1L	12	Carbamidomethyl, Gln->pyro-Glu, Carboxymethyl	5.8	54.3	2	630.2 (M:630.2)	26.9	11.23
197	tr|E1B9N6|E1B9N6_BOVIN	Uncharacterized protein OS	EVPL	12	Carbamidomethyl, Gln->pyro-Glu, Carbamyl, Oxidation, Phospho, Glu->pyro-Glu	6.5	231.4	1	580.4 (M:580.4)	6.9	329.62
198	tr|F1MTG3|F1MTG3_BOVIN	Uncharacterized protein OS	FAM21A	12	Carbamyl, Phospho	4.7	145.4	2	673.7 (M:673.7)	12.4	10.48
199	tr|F1MJH1|F1MJH1_BOVIN	Gelsolin OS	GSN	12	Gln->pyro-Glu, Oxidation, Phospho	5.5	80.7	3	619.1 (M:619.1)	23	13.38
200	tr|Q08E18|Q08E18_BOVIN	HDGF protein OS	HDGF	12	Carbamidomethyl, Carbamyl, Phospho, Glu->pyro-Glu	4.7	26.5	3	638.9 (M:638.9)	53.8	10.24
201	sp|Q5E9J1|HNRPF_BOVIN	Heterogeneous nuclear ribonucleoprotein F OS	HNRNPF	12	Carbamidomethyl, Gln->pyro-Glu, Carbamyl, Oxidation	5.3	45.7	2	718.8 (M:718.8)	33.6	12.79
202	tr|Q148J8|Q148J8_BOVIN	Isocitrate dehydrogenase [NAD] subunit, mitochondrial OS	IDH3A	12	Carbamidomethyl, Carbamyl, Oxidation	6.8	39.7	3	666.5 (M:666.5)	36.6	9.89
203	sp|P53710|ITA2_BOVIN	Integrin alpha-2 (Fragment) OS	ITGA2	12	Carbamidomethyl, Carbamyl	5.5	128.8	2	435.9 (M:435.9)	15	292.3
204	tr|F1MZU1|F1MZU1_BOVIN	Uncharacterized protein (Fragment) OS	LARP1	12	Carbamidomethyl, Carbamyl, Phospho	9	108.7	2	629.1 (M:629.1)	16.1	10.62
205	tr|A6QP40|A6QP40_BOVIN	LRRFIP1 protein OS	LRRFIP1	12	Carbamyl, Oxidation, Phospho	5.7	59.8	2	674.8 (M:674.8)	26.1	13.43
206	sp|Q3T160|NPM_BOVIN	Nucleophosmin OS	NPM1	12	Carbamidomethyl, Carbamyl, Oxidation, Phospho	4.6	32.7	7	892.1 (M:892.1)	55.8	13.22
207	sp|A7E3Q8|PLST_BOVIN	Plastin-3 OS	PLS3	12	Carbamidomethyl	5.4	70.8	3	506.2 (M:506.2)	26.3	8.52
208	tr|E1BAF6|E1BAF6_BOVIN	Uncharacterized protein OS	PRRC2A	12	Carbamidomethyl, Carbamyl, Oxidation, Phospho, Glu->pyro-Glu	9.4	229	1	520.0 (M:520.0)	8.5	16.43
209	sp|P26779|SAP_BOVIN	Prosaposin OS	PSAP	12	Carbamidomethyl, Carbamyl, Oxidation	5.1	58	4	585.4 (M:585.4)	21.5	12.82
210	tr|Q1JP95|Q1JP95_BOVIN	Proteasome 26S ATPase subunit 3 (Fragment) OS	PSMC3	12	Gln->pyro-Glu	5.2	48	3	546.9 (M:546.9)	35.5	11.3
211	tr|Q0VCQ9|Q0VCQ9_BOVIN	Reticulocalbin 2, EF-hand calcium binding domain OS	RCN2	12	Gln->pyro-Glu	4.3	36.9	1	755.3 (M:755.3)	48.6	10.02
212	sp|P42899|RLA2_BOVIN	60S acidic ribosomal protein P2 OS	RPLP2	12	Oxidation, Phospho	4.5	11.7	3	804.8 (M:804.8)	85.2	10.21
213	sp|Q76I81|RS12_BOVIN	40S ribosomal protein S12 OS	RPS12	12	Carbamidomethyl, Gln->pyro-Glu, Carbamyl, Carboxymethyl, Oxidation	6.8	14.5	2	593.1 (M:593.1)	59.8	7827
214	sp|P26452|RSSA_BOVIN	40S ribosomal protein SA OS	RPSA	12	Carbamidomethyl, Carbamyl, Carboxymethyl, Phospho	4.8	32.9	3	761.1 (M:761.1)	52.2	12.2
215	tr|A1L5B7|A1L5B7_BOVIN	SERPINE1 mRNA binding protein 1 OS	SERBP1	12	Carbamidomethyl, Oxidation, Phospho	8.4	42.3	2	555.5 (M:555.5)	36.5	7.78
216	sp|Q863B3|SND1_BOVIN	Staphylococcal nuclease domain-containing protein 1 OS	SND1	12	Carbamidomethyl, Gln->pyro-Glu, Carbamyl, Carboxymethyl, Oxidation	6.7	101.9	1	474.3 (M:474.3)	14.3	20.28
217	tr|F1N399|F1N399_BOVIN	Sorting nexin-1 OS	SNX1	12	Carbamyl, Oxidation, Phospho	5.1	59	4	570.6 (M:570.6)	26.8	10.32
218	tr|A6QNY4|A6QNY4_BOVIN	STAU1 protein (Fragment) OS	STAU1	12	Carbamidomethyl, Carbamyl, Phospho	9.4	58.2	2	765.1 (M:765.1)	28.4	12.37
219	sp|Q5E959|STRAP_BOVIN	Serine-threonine kinase receptor-associated protein OS	STRAP	12	Carbamidomethyl, Gln->pyro-Glu, Carbamyl, Phospho	5	38.5	1	742.3 (M:742.3)	49.7	11.03
220	sp|Q3MHX5|SUCB2_BOVIN	Succinyl-CoA ligase [GDP-forming] subunit beta, mitochondrial OS	SUCLG2	12	Carbamidomethyl, Gln->pyro-Glu, Carbamyl, Carboxymethyl, Oxidation, Phospho	7.5	46.7	2	621.6 (M:621.6)	35.4	11.44
221	sp|Q2HJ81|TBB6_BOVIN	Tubulin beta-6 chain OS	TUBB6	12	Carbamidomethyl, Carboxymethyl, Oxidation	4.7	49.9	2	653.1 (M:653.1)	31.2	9.84
222	sp|P49410|EFTU_BOVIN	Elongation factor Tu, mitochondrial OS	TUFM	12	Carbamidomethyl, Gln->pyro-Glu	6.7	49.4	1	628.8 (M:628.8)	34.5	14.57
223	sp|P31800|QCR1_BOVIN	Cytochrome b-c1 complex subunit 1, mitochondrial OS	UQCRC1	12	Carbamidomethyl, Carbamyl, Glu->pyro-Glu	5.9	52.7	3	552.5 (M:552.5)	39.2	11.49
224	sp|P68002|VDAC2_BOVIN	Voltage-dependent anion-selective channel protein 2 OS	VDAC2	12	Carbamidomethyl, Carbamyl	7.5	31.6	1	808.4 (M:808.4)	56.8	148.3
225	sp|P68252|1433G_BOVIN	14-3-3 protein gamma OS	YWHAG	12	Carbamidomethyl, Carbamyl, Oxidation	4.8	28.2	2	897.8 (M:897.8)	47.4	12.47
226	tr|G3X861|G3X861_BOVIN	Uncharacterized protein (Fragment) OS	3	11	Carbamidomethyl, Gln->pyro-Glu, Oxidation	5.4	60	1	578.2 (M:578.2)	22.5	7.89
227	sp|Q3MHL4|SAHH_BOVIN	Adenosylhomocysteinase OS	AHCY	11	Carbamidomethyl, Carbamyl	5.9	47.6	1	471.5 (M:471.5)	32.2	16.52
228	tr|F1MLW0|F1MLW0_BOVIN	Non-muscle caldesmon OS	CALD1	11	Gln->pyro-Glu, Carbamyl, Oxidation, Phospho	6.2	62	5	658.6 (M:658.6)	26.5	170.96
229	tr|F1MM14|F1MM14_BOVIN	Uncharacterized protein OS	CD2AP	11	Phospho	5.9	71.2	2	313.8 (M:313.8)	20.4	291.41
230	sp|Q5E9B7|CLIC1_BOVIN	Chloride intracellular channel protein 1 OS	CLIC1	11	Carbamidomethyl, Phospho	5.2	27	3	723.1 (M:723.1)	67.2	10.53
231	sp|Q32L92|CNN3_BOVIN	Calponin-3 OS	CNN3	11	Carbamidomethyl, Carbamyl, Oxidation, Phospho	5.7	36.3	1	653.3 (M:653.3)	39.5	132.33
232	tr|F1MS94|F1MS94_BOVIN	Uncharacterized protein OS	CSDE1	11	Carbamidomethyl, Gln->pyro-Glu, Carbamyl, Phospho	5.8	85.8	2	484.1 (M:484.1)	20.2	11.59
233	sp|Q1RMH9|DNJC2_BOVIN	DnaJ homolog subfamily C member 2 OS	DNAJC2	11	Carbamidomethyl, Gln->pyro-Glu, Carbamyl, Phospho	8.8	71.7	1	382.9 (M:382.9)	20.1	11.43
234	tr|E1BJV0|E1BJV0_BOVIN	Uncharacterized protein OS	EHD4	11	Carbamidomethyl, Carbamyl	7.1	61	1	545.2 (M:545.2)	25.7	12.07
235	sp|Q95L46|IF4G2_BOVIN	Eukaryotic translation initiation factor 4 gamma 2 OS	EIF4G2	11	Gln->pyro-Glu, Carbamyl, Oxidation, Phospho	6.7	102.3	2	411.8 (M:411.8)	10.7	258.15
236	tr|F1N0F7|F1N0F7_BOVIN	Uncharacterized protein OS	EIF5	11	Carbamidomethyl, Carbamyl, Oxidation	5.4	48.9	3	533.6 (M:533.6)	28	8.89
237	sp|Q2KI95|FHL2_BOVIN	Four and a half LIM domains protein 2 OS	FHL2	11	Carbamidomethyl, Carbamyl, Phospho	7.6	32.1	1	569.5 (M:569.5)	38.4	11.58
238	tr|Q08DJ3|Q08DJ3_BOVIN	Far upstream element (FUSE) binding protein 1 OS	FUBP1	11	Carbamidomethyl, Carbamyl	7.2	67.4	2	459.0 (M:459.0)	22.4	11.82
239	sp|P10103|HMGB1_BOVIN	High mobility group protein B1 OS	HMGB1	11	Carbamidomethyl, Carbamyl, Oxidation	5.6	24.9	2	549.1 (M:549.1)	31.6	16.05
240	tr|E1BF20|E1BF20_BOVIN	Uncharacterized protein OS	HNRNPH1	11	Carbamidomethyl, Carbamyl	6.3	51.2	1	573.1 (M:573.1)	32	12.17
241	tr|A7E3Q2|A7E3Q2_BOVIN	Heat shock 70kDa protein 1A OS	HSPA2	11	Carbamyl, Oxidation, Phospho	5.5	69.8	2	710.0 (M:710.0)	17	20.19
242	tr|F1MK44|F1MK44_BOVIN	Integrin alpha-5 OS	ITGA5	11	Carbamidomethyl, Carboxymethyl	5.7	114.9	2	502.8 (M:502.8)	13.5	14.98
243	tr|F1MC11|F1MC11_BOVIN	Keratin, type I cytoskeletal 14 OS	KRT14	11	Carbamidomethyl, Carbamyl, Phospho	5.1	51.9	2	549.5 (M:549.5)	20.8	8.83
244	tr|F1MMK1|F1MMK1_BOVIN	Uncharacterized protein OS	LAMB3	11	Carbamidomethyl, Carbamyl, Carboxymethyl, Oxidation	6.8	128.8	2	438.0 (M:438.0)	10.7	16.03
245	tr|F1MV90|F1MV90_BOVIN	Uncharacterized protein OS	LOC101906472	11	Carbamyl, Oxidation, Phospho, Glu->pyro-Glu	5	29	1	549.2 (M:549.2)	24.2	10.59
246	tr|Q148K7|Q148K7_BOVIN	Low density lipoprotein receptor-related protein associated protein 1 OS	LRPAP1	11	Gln->pyro-Glu, Carbamyl	7.4	41.9	2	453.8 (M:453.8)	24.9	14.74
247	sp|Q3MHF8|LS14A_BOVIN	Protein LSM14 homolog A OS	LSM14A	11	Carbamidomethyl, Carbamyl, Phospho	9.5	50.6	2	347.1 (M:347.1)	33.5	78.93
248	tr|A4FUD0|A4FUD0_BOVIN	MTHFD1 protein OS	MTHFD1	11	Carbamyl, Phospho	6.9	101.1	1	459.6 (M:459.6)	14.8	18.42
249	sp|A4IF97|ML12B_BOVIN	Myosin regulatory light chain 12B OS	MYL12B	11	Carbamidomethyl, Carboxymethyl, Oxidation	4.7	19.7	3	632.0 (M:632.0)	62.6	256.12
250	tr|F6Q0C0|F6Q0C0_BOVIN	Uncharacterized protein OS	PCDH1	11	Carbamyl, Oxidation	5	114.8	2	436.6 (M:436.6)	12.2	246.42
251	sp|Q3T165|PHB_BOVIN	Prohibitin OS	PHB	11	Carbamyl, Oxidation, Phospho	5.6	29.8	1	500.8 (M:500.8)	46.3	9.83
252	sp|P62935|PPIA_BOVIN	Peptidyl-prolyl cis-trans isomerase A OS	PPIA	11	Carbamidomethyl, Carboxymethyl, Oxidation	8.3	17.9	5	662.8 (M:662.8)	61	12.39
253	sp|Q5E947|PRDX1_BOVIN	Peroxiredoxin-1 OS	PRDX1	11	Carbamidomethyl, Gln->pyro-Glu, Oxidation	8.6	22.2	3	555.4 (M:555.4)	48.7	11.41
254	sp|O77834|PRDX6_BOVIN	Peroxiredoxin-6 OS	PRDX6	11	Carbamyl, Oxidation, Phospho	6	25.1	1	467.0 (M:467.0)	48.2	17.05
255	sp|Q58DA0|PSMD4_BOVIN	26S proteasome non-ATPase regulatory subunit 4 OS	PSMD4	11	Carbamidomethyl, Carbamyl, Phospho	4.7	41.4	4	595.7 (M:595.7)	35.9	16.93
256	sp|Q2HJH2|RAB1B_BOVIN	Ras-related protein Rab-1B OS	RAB1B	11	Gln->pyro-Glu, Oxidation, Glu->pyro-Glu	5.6	22.2	2	793.1 (M:793.1)	58.7	12.46
257	sp|P61223|RAP1B_BOVIN	Ras-related protein Rap-1b OS	RAP1B	11	Carbamidomethyl, Gln->pyro-Glu, Carbamyl, Carboxymethyl, Phospho, Glu->pyro-Glu	5.6	20.8	1	669.7 (M:669.7)	38.6	349.18
258	sp|Q58DW0|RL4_BOVIN	60S ribosomal protein L4 OS	RPL4	11	Carbamidomethyl, Carbamyl, Carboxymethyl, Phospho	11	47.4	1	447.8 (M:447.8)	28.7	10.29
259	sp|Q3T169|RS3_BOVIN	40S ribosomal protein S3 OS	RPS3	11	Carbamidomethyl	9.7	26.7	5	559.2 (M:559.2)	49.4	10.33
260	tr|G8JKY0|G8JKY0_BOVIN	40S ribosomal protein S8 (Fragment) OS	RPS8	11	Carbamidomethyl, Gln->pyro-Glu, Carbamyl, Carboxymethyl, Phospho	10.3	24.1	4	604.2 (M:604.2)	47.3	199.63
261	sp|Q0VCY7|SRSF1_BOVIN	Serine/arginine-rich splicing factor 1 OS	SRSF1	11	Carbamidomethyl	10.4	27.7	1	510.5 (M:510.5)	40.3	12.5
262	tr|F1MDB9|F1MDB9_BOVIN	Uncharacterized protein (Fragment) OS	TACC2	11	Gln->pyro-Glu, Carbamyl, Oxidation, Phospho	4.6	296.9	2	441.8 (M:441.8)	4.9	333.09
263	tr|G3X8G9|G3X8G9_BOVIN	Uncharacterized protein OS	3	10	Carbamyl, Oxidation	5.2	52.4	1	530.2 (M:530.2)	20.9	12.37
264	sp|Q17R10|AF1L2_BOVIN	Actin filament-associated protein 1-like 2 OS	AFAP1L2	10	Carbamidomethyl, Carboxymethyl, Glu->pyro-Glu	5.2	90.7	1	459.4 (M:459.4)	17.9	12.71
265	sp|P08760|KAD3_BOVIN	GTP:AMP phosphotransferase AK3, mitochondrial OS	AK3	10	Phospho	9	25.7	1	538.6 (M:538.6)	50.2	10.1
266	tr|A1L5B6|A1L5B6_BOVIN	Annexin OS	ANXA5	10	Gln->pyro-Glu, Carbamyl, Phospho	4.9	36.1	4	713.4 (M:713.4)	37.1	12.95
267	sp|P53619|COPD_BOVIN	Coatomer subunit delta OS	ARCN1	10	Carbamidomethyl, Carbamyl, Phospho	5.9	57.2	1	547.7 (M:547.7)	20.9	12.03
268	sp|Q865V6|CAPG_BOVIN	Macrophage-capping protein OS	CAPG	10	Carbamidomethyl, Gln->pyro-Glu, Carboxymethyl	6.2	38.9	1	415.8 (M:415.8)	38.1	6247.23
269	tr|F1N0E5|F1N0E5_BOVIN	T-complex protein 1 subunit delta OS	CCT4	10	Carbamidomethyl, Phospho	7.5	58.1	1	430.8 (M:430.8)	30.6	12.17
270	tr|F1MWD3|F1MWD3_BOVIN	Uncharacterized protein OS	CCT5	10	Carbamidomethyl, Carbamyl	5.6	59.6	2	471.6 (M:471.6)	27.4	11.2
271	sp|Q3MHL7|TCPZ_BOVIN	T-complex protein 1 subunit zeta OS	CCT6A	10	Carbamidomethyl, Carbamyl, Phospho, Glu->pyro-Glu	6.3	57.9	2	445.4 (M:445.4)	24.7	11.89
272	tr|F1MYN2|F1MYN2_BOVIN	Uncharacterized protein OS	CGN	10	Gln->pyro-Glu, Carbamyl, Phospho	5.5	136	2	461.7 (M:461.7)	9.4	12.45
273	sp|A6QPB3|COHA1_BOVIN	Collagen alpha-1(XVII) chain OS	COL17A1	10	Carbamyl, Oxidation, Phospho	8.8	149.1	2	305.5 (M:305.5)	7.6	174.3
274	sp|Q0VCX4|CTNB1_BOVIN	Catenin beta-1 OS	CTNNB1	10	Carbamidomethyl, Phospho	5.5	85.5	1	423.9 (M:423.9)	20.1	8.92
275	tr|F1MMR6|F1MMR6_BOVIN	Cathepsin D OS	CTSD	10	Carbamidomethyl	7.6	44.7	4	417.4 (M:417.4)	31.1	11.71
276	tr|F1N371|F1N371_BOVIN	Uncharacterized protein OS	DAB2	10	Carbamidomethyl	5.6	82.4	3	462.8 (M:462.8)	19.3	11.63
277	sp|Q3ZCF0|DCTN2_BOVIN	Dynactin subunit 2 OS	DCTN2	10	Gln->pyro-Glu, Carbamyl, Phospho	5	44.3	1	438.7 (M:438.7)	30	14.06
278	tr|F1MG05|F1MG05_BOVIN	Elongation factor 1-gamma OS	EEF1G	10	Carbamidomethyl, Carbamyl, Phospho	6.3	50.3	7	418.0 (M:418.0)	21.8	10.42
279	sp|Q0VCU8|EIF3J_BOVIN	Eukaryotic translation initiation factor 3 subunit J OS	EIF3J	10	Carbamidomethyl, Gln->pyro-Glu, Carbamyl, Oxidation	4.7	28.9	2	724.4 (M:724.4)	41	11.3
280	tr|Q3SX08|Q3SX08_BOVIN	EMD protein OS	EMD	10	Gln->pyro-Glu, Oxidation, Phospho	5	29.5	2	379.3 (M:379.3)	45.2	11.41
281	sp|P81623|ERP29_BOVIN	Endoplasmic reticulum resident protein 29 OS	ERP29	10	Carbamidomethyl, Gln->pyro-Glu	5.6	28.8	1	561.2 (M:561.2)	46.5	9.89
282	sp|O46414|FRIH_BOVIN	Ferritin heavy chain OS	FTH1	10	Carbamidomethyl, Gln->pyro-Glu, Carboxymethyl, Oxidation	5.5	21	11	479.3 (M:479.3)	53.6	11.44
283	tr|F1N4M9|F1N4M9_BOVIN	Fragile X mental retardation syndrome-related protein 1 OS	FXR1	10	Carbamidomethyl, Carbamyl, Carboxymethyl, Phospho	5.8	69.7	3	458.1 (M:458.1)	26.9	13.1
284	tr|Q3SZ00|Q3SZ00_BOVIN	HADHA protein OS	HADHA	10	Carbamyl, Oxidation, Phospho	9.2	83.2	3	467.3 (M:467.3)	15.6	15.16
285	tr|E1BBY7|E1BBY7_BOVIN	Uncharacterized protein OS	HSPA4	10	Carbamyl, Oxidation, Phospho	5.1	94.4	2	371.2 (M:371.2)	13.3	35.98
286	tr|F1MHR6|F1MHR6_BOVIN	Uncharacterized protein (Fragment) OS	KHSRP	10	Carbamidomethyl	8	73.6	1	472.2 (M:472.2)	18.5	14.16
287	sp|Q3B7M5|LASP1_BOVIN	LIM and SH3 domain protein 1 OS	LASP1	10	Carbamidomethyl, Gln->pyro-Glu, Carboxymethyl, Oxidation, Phospho	6.6	29.7	1	541.7 (M:541.7)	29.6	15.21
288	tr|F1MZ58|F1MZ58_BOVIN	Low-density lipoprotein receptor OS	LDLR	10	Carbamidomethyl, Carbamyl, Phospho	4.6	92.8	3	480.4 (M:480.4)	15.9	14.01
289	tr|A5D7I2|A5D7I2_BOVIN	LOC525062 protein OS	LOC525062	10	Carbamidomethyl, Carbamyl, Oxidation, Phospho	6.7	65	2	616.3 (M:616.3)	18.8	13.67
290	sp|Q59HJ6|LONM_BOVIN	Lon protease homolog, mitochondrial OS	LONP1	10	Gln->pyro-Glu, Carbamyl, Oxidation, Phospho	6.2	106.6	1	297.1 (M:297.1)	10.7	41.66
291	sp|Q5E9X4|LRC59_BOVIN	Leucine-rich repeat-containing protein 59 OS	LRRC59	10	Carbamidomethyl, Carbamyl, Phospho	9.6	34.9	1	432.9 (M:432.9)	41.8	11.64
292	tr|F1N6H4|F1N6H4_BOVIN	Uncharacterized protein (Fragment) OS	MACF1	10	Carbamidomethyl, Carbamyl, Carboxymethyl, Oxidation, Phospho, Glu->pyro-Glu	5.2	824.2	1	852.7 (M:852.7)	1.5	576.59
293	sp|Q3ZBD9|MARE1_BOVIN	Microtubule-associated protein RP/EB family member 1 OS	MAPRE1	10	Carbamidomethyl, Carbamyl, Carboxymethyl, Oxidation	5.2	30.1	2	530.1 (M:530.1)	43.3	137.86
294	tr|A1L5B0|A1L5B0_BOVIN	Myosin regulatory light polypeptide 9 (Fragment) OS	MYL9	10	Oxidation	4.7	19.4	2	480.5 (M:480.5)	51.8	14.1
295	tr|A5D7S0|A5D7S0_BOVIN	Alpha-soluble NSF attachment protein OS	NAPA	10	Carbamidomethyl	5.2	33.2	2	490.7 (M:490.7)	43.7	12.98
296	tr|A4IFC3|A4IFC3_BOVIN	PABPC4 protein OS	PABPC4	10	Carbamidomethyl, Phospho	9.3	70.8	1	489.6 (M:489.6)	17.4	13.11
297	tr|F1MJW5|F1MJW5_BOVIN	Uncharacterized protein OS	PALLD	10	Carbamidomethyl, Carbamyl, Carboxymethyl, Oxidation, Phospho	6.4	125.1	1	380.9 (M:380.9)	9.7	15.64
298	tr|Q3SYT9|Q3SYT9_BOVIN	Poly(RC) binding protein 2 OS	PCBP2	10	Carbamidomethyl	6.6	36.8	1	586.3 (M:586.3)	39	13.33
299	tr|A6QNL5|A6QNL5_BOVIN	PDIA6 protein (Fragment) OS	PDIA6	10		5.1	49.6	2	798.5 (M:798.5)	29.1	12.83
300	tr|Q0VCZ5|Q0VCZ5_BOVIN	Protein phosphatase 1, regulatory (Inhibitor) subunit 13 like OS	PPP1R13L	10	Gln->pyro-Glu, Carbamyl	6.4	89.3	1	388.0 (M:388.0)	16.9	11.32
301	sp|P00515|KAP2_BOVIN	cAMP-dependent protein kinase type II-alpha regulatory subunit OS	PRKAR2A	10	Carbamidomethyl, Carbamyl, Phospho	4.8	45.1	1	420.0 (M:420.0)	34.7	11.09
302	sp|Q3MHP2|RB11B_BOVIN	Ras-related protein Rab-11B OS	RAB11B	10		5.6	24.5	4	515.0 (M:515.0)	52.3	13.28
303	sp|P62833|RAP1A_BOVIN	Ras-related protein Rap-1A OS	RAP1A	10	Carbamidomethyl, Gln->pyro-Glu, Carbamyl, Phospho, Glu->pyro-Glu	6.4	21	1	542.8 (M:542.8)	38.6	237.06
304	sp|Q58DQ3|RL6_BOVIN	60S ribosomal protein L6 OS	RPL6	10	Gln->pyro-Glu, Carbamyl	10.7	32.7	4	336.2 (M:336.2)	28.2	14.91
305	sp|Q58DT1|RL7_BOVIN	60S ribosomal protein L7 OS	RPL7	10	Carbamidomethyl, Carbamyl, Oxidation, Phospho	10.7	29.2	3	411.9 (M:411.9)	39.5	21.87
306	sp|Q56JV9|RS3A_BOVIN	40S ribosomal protein S3a OS	RPS3A	10	Carbamidomethyl, Oxidation	9.8	29.9	4	356.7 (M:356.7)	36.7	11.42
307	sp|A6QLG5|RS9_BOVIN	40S ribosomal protein S9 OS	RPS9	10	Gln->pyro-Glu, Carbamyl, Oxidation	10.7	22.6	1	397.2 (M:397.2)	37.1	13.97
308	sp|Q5E9T9|RTCB_BOVIN	tRNA-splicing ligase RtcB homolog OS	RTCB	10	Gln->pyro-Glu, Carbamyl	6.8	55.2	1	441.3 (M:441.3)	23.4	16.09
309	tr|E1B9I2|E1B9I2_BOVIN	Uncharacterized protein OS	SAFB	10	Carbamidomethyl, Carbamyl, Oxidation, Phospho	5.4	101.2	3	299.9 (M:299.9)	15	484.84
310	sp|P34955|A1AT_BOVIN	Alpha-1-antiproteinase OS	SERPINA1	10	Carbamidomethyl, Phospho	6.1	46.1	1	550.4 (M:550.4)	25.5	9.76
311	sp|Q8SQH5|ADT2_BOVIN	ADP/ATP translocase 2 OS	SLC25A5	10	Carbamidomethyl, Gln->pyro-Glu, Oxidation	9.8	32.9	4	398.9 (M:398.9)	33.9	13.61
312	sp|P32007|ADT3_BOVIN	ADP/ATP translocase 3 OS	SLC25A6	10	Carbamidomethyl, Gln->pyro-Glu, Oxidation	9.8	32.9	1	326.2 (M:326.2)	31.5	12.57
313	tr|A7YWC6|A7YWC6_BOVIN	SUB1 protein OS	SUB1	10	Gln->pyro-Glu, Oxidation, Glu->pyro-Glu	9.6	14.4	1	339.1 (M:339.1)	54.3	11.27
314	tr|Q2KJH0|Q2KJH0_BOVIN	Tropomodulin 3 (Ubiquitous) OS	TMOD3	10	Gln->pyro-Glu, Carbamyl, Oxidation, Phospho	4.9	38.2	2	542.2 (M:542.2)	36.3	12.96
315	sp|Q5KR47|TPM3_BOVIN	Tropomyosin alpha-3 chain OS	TPM3	10	Oxidation, Phospho, Glu->pyro-Glu	4.7	32.8	1	612.3 (M:612.3)	21.8	8.77
316	sp|Q5E984|TCTP_BOVIN	Translationally-controlled tumor protein OS	TPT1	10	Carbamidomethyl, Carbamyl, Oxidation, Phospho	4.8	19.6	3	508.0 (M:508.0)	76.7	220.56
317	sp|P02081|HBBF_BOVIN	Hemoglobin fetal subunit beta OS	1	9	Carbamidomethyl, Carbamyl, Phospho	6.5	15.8	4	519.3 (M:519.3)	62.1	12.09
318	tr|Q9BGI4|Q9BGI4_BOVIN	Peroxiredoxin 1 OS	2	9	Carbamidomethyl, Gln->pyro-Glu, Carbamyl, Oxidation, Phospho	8.8	22.2	1	488.9 (M:488.9)	48.2	12.35
319	tr|F1MHN8|F1MHN8_BOVIN	CD166 antigen OS	ALCAM	9	Carbamidomethyl, Gln->pyro-Glu, Carbamyl, Oxidation, Phospho	6.4	64.8	2	502.8 (M:502.8)	20.6	13.06
320	sp|P51122|AN32A_BOVIN	Acidic leucine-rich nuclear phosphoprotein 32 family member A OS	ANP32A	9	Carbamidomethyl, Carbamyl, Carboxymethyl	4	28.6	1	558.8 (M:558.8)	37.3	9919.41
321	tr|F1MZ46|F1MZ46_BOVIN	Acidic leucine-rich nuclear phosphoprotein 32 family member B (Fragment) OS	ANP32B	9	Carbamidomethyl, Carbamyl, Carboxymethyl	4.4	17.3	2	559.5 (M:559.5)	51.9	12.36
322	sp|A1L520|ARFG2_BOVIN	ADP-ribosylation factor GTPase-activating protein 2 OS	ARFGAP2	9	Gln->pyro-Glu, Oxidation	8.1	56.7	1	424.5 (M:424.5)	19.8	10.27
323	sp|Q17R07|ARFG3_BOVIN	ADP-ribosylation factor GTPase-activating protein 3 OS	ARFGAP3	9	Carbamidomethyl	8.4	56.7	1	396.8 (M:396.8)	20.3	12.8
324	tr|F1MIU2|F1MIU2_BOVIN	Uncharacterized protein OS	BAG3	9	Carbamyl	6.2	62.1	2	450.8 (M:450.8)	17.9	13.85
325	tr|F1MZK4|F1MZK4_BOVIN	Uncharacterized protein OS	BZW1	9	Carbamidomethyl	7	51.4	2	340.9 (M:340.9)	22.1	10.4
326	sp|Q1LZB6|CAPR1_BOVIN	Caprin-1 OS	CAPRIN1	9	Gln->pyro-Glu, Carbamyl, Oxidation	5.1	78.3	2	555.5 (M:555.5)	15.1	10.52
327	tr|A6H7C4|A6H7C4_BOVIN	CBX3 protein OS	CBX3	9	Carbamidomethyl, Carbamyl, Oxidation	5.2	20.8	3	442.2 (M:442.2)	52.5	11.85
328	tr|F1N619|F1N619_BOVIN	Cadherin-1 (Fragment) OS	CDH1	9	Carbamidomethyl, Gln->pyro-Glu	4.6	91.8	4	538.6 (M:538.6)	15.8	10.33
329	tr|G3X6H0|G3X6H0_BOVIN	Uncharacterized protein (Fragment) OS	CEP170B	9	Carbamidomethyl, Carbamyl, Carboxymethyl, Oxidation, Phospho	6.3	167.2	1	462.6 (M:462.6)	7	13.89
330	sp|Q5E9F7|COF1_BOVIN	Cofilin-1 OS	CFL1	9	Carbamidomethyl, Carbamyl	8.2	18.5	1	531.2 (M:531.2)	57.2	8.39
331	sp|A7Z035|EPN4_BOVIN	Clathrin interactor 1 OS	CLINT1	9	Gln->pyro-Glu	6.2	70.5	1	530.8 (M:530.8)	16.3	10.6
332	sp|Q28104|COPE_BOVIN	Coatomer subunit epsilon OS	COPE	9	Carbamidomethyl, Oxidation	5	34.5	1	591.7 (M:591.7)	36.4	8.71
333	tr|A5D7Q4|A5D7Q4_BOVIN	CSDA protein OS	CSDA	9	Carbamyl, Phospho	9.7	39.9	1	709.0 (M:709.0)	32.7	27.03
334	tr|F1MPT5|F1MPT5_BOVIN	Uncharacterized protein (Fragment) OS	DST	9	Gln->pyro-Glu, Carbamyl, Oxidation, Phospho	5.1	843.7	1	552.9 (M:552.9)	1.2	364.82
335	tr|E1BDX8|E1BDX8_BOVIN	Uncharacterized protein OS	DYNC1H1	9	Carbamidomethyl, Carbamyl, Carboxymethyl, Oxidation, Phospho	6	531.7	1	381.9 (M:381.9)	1.7	408.18
336	sp|A7MB16|EIF3B_BOVIN	Eukaryotic translation initiation factor 3 subunit B OS	EIF3B	9	Carbamidomethyl	4.8	88.9	1	313.3 (M:313.3)	16.3	15.56
337	sp|Q3ZC12|EIF3G_BOVIN	Eukaryotic translation initiation factor 3 subunit G OS	EIF3G	9	Carbamidomethyl, Phospho	5.9	35.6	2	451.4 (M:451.4)	33.1	12.53
338	tr|F1MYS7|F1MYS7_BOVIN	Uncharacterized protein OS	EIF4B	9	Carbamyl, Phospho	5.6	68.8	2	416.3 (M:416.3)	16.7	15.1
339	sp|Q3ZC09|ENOB_BOVIN	Beta-enolase OS	ENO3	9	Carbamidomethyl, Carbamyl, Oxidation	7.6	47.1	1	558.9 (M:558.9)	23	20.49
340	tr|A0JN43|A0JN43_BOVIN	Family with sequence similarity 62 (C2 domain containing), member A OS	FAM62A	9	Carbamidomethyl, Phospho, Glu->pyro-Glu	5.6	123	1	425.7 (M:425.7)	11.1	12.24
341	tr|F1MU79|F1MU79_BOVIN	Peptidyl-prolyl cis-trans isomerase FKBP4 OS	FKBP4	9	Carbamidomethyl, Phospho	5.3	51.5	2	469.0 (M:469.0)	21.8	15.03
342	sp|P50291|FST_BOVIN	Follistatin OS	FST	9	Carbamidomethyl, Carbamyl, Carboxymethyl, Phospho	5.8	37.9	1	483.0 (M:483.0)	44.8	9.42
343	tr|Q2KJ17|Q2KJ17_BOVIN	GTPase activating protein (SH3 domain) binding protein 2 OS	G3BP2	9	Gln->pyro-Glu, Phospho	5.3	50.7	1	375.0 (M:375.0)	28.3	10.27
344	sp|P10096|G3P_BOVIN	Glyceraldehyde-3-phosphate dehydrogenase OS	GAPDH	9	Carbamidomethyl, Carbamyl, Carboxymethyl, Oxidation	8.5	35.8	14	703.7 (M:703.7)	33	9.4
345	tr|A7MB14|A7MB14_BOVIN	GIGYF2 protein OS	GIGYF2	9	Carbamidomethyl	5.5	148.9	1	399.4 (M:399.4)	7.7	12.7
346	tr|E1BLT0|E1BLT0_BOVIN	Uncharacterized protein OS	GOLGA2	9	Carbamidomethyl, Carbamyl	5	113.1	2	468.1 (M:468.1)	13.3	13.2
347	sp|Q2KI84|SYHC_BOVIN	Histidine--tRNA ligase, cytoplasmic OS	HARS	9	Carbamidomethyl, Carbamyl, Oxidation, Phospho	5.8	57.2	2	307.8 (M:307.8)	16.5	542.12
348	tr|E1BEG2|E1BEG2_BOVIN	Uncharacterized protein OS	HNRNPA3	9	Carbamidomethyl, Phospho	9.2	39.6	2	387.4 (M:387.4)	25.8	11.07
349	tr|A3KMV6|A3KMV6_BOVIN	HNRNPR protein OS	HNRNPR	9	Carbamidomethyl	8.2	70.9	1	309.9 (M:309.9)	15.8	13.49
350	sp|P61603|CH10_BOVIN	10 kDa heat shock protein, mitochondrial OS	HSPE1	9	Carbamyl, Oxidation, Phospho	8.9	10.9	1	501.9 (M:501.9)	64.7	14.33
351	sp|Q8SPJ1|PLAK_BOVIN	Junction plakoglobin OS	JUP	9	Carbamidomethyl	5.8	81.8	1	482.6 (M:482.6)	16.8	12.36
352	tr|F1MLS8|F1MLS8_BOVIN	Uncharacterized protein OS	KIAA1217	9	Carbamidomethyl, Carbamyl, Carboxymethyl, Oxidation, Phospho, Glu->pyro-Glu	7.5	199.1	1	451.0 (M:451.0)	7.5	339.39
353	tr|E1BFV0|E1BFV0_BOVIN	Uncharacterized protein OS	KPNB1	9	Carbamidomethyl, Carbamyl, Oxidation, Phospho	4.7	97.2	1	534.7 (M:534.7)	13.9	12.25
354	sp|Q3T0U1|MESD_BOVIN	LDLR chaperone MESD OS	MESDC2	9	Carbamidomethyl	6.1	26	1	441.1 (M:441.1)	41.8	15.19
355	sp|Q0VC16|MIA3_BOVIN	Melanoma inhibitory activity protein 3 OS	MIA3	9	Carbamidomethyl, Carbamyl, Phospho	4.8	211.5	3	462.4 (M:462.4)	6.1	178.07
356	tr|Q0IIH5|Q0IIH5_BOVIN	Nucleobindin 2 OS	NUCB2	9	Gln->pyro-Glu	5.1	49.2	1	568.5 (M:568.5)	29.4	9.92
357	sp|Q3ZCF5|OAT_BOVIN	Ornithine aminotransferase, mitochondrial OS	OAT	9	Carbamidomethyl	6.1	48	2	611.2 (M:611.2)	29.2	11.51
358	tr|Q24JZ7|Q24JZ7_BOVIN	3-oxoacid CoA transferase 1 OS	OXCT1	9	Carbamidomethyl, Carbamyl, Phospho	8.6	56.4	2	480.0 (M:480.0)	31.7	13.27
359	tr|F1MNS8|F1MNS8_BOVIN	Uncharacterized protein OS	PDAP1	9	Gln->pyro-Glu, Carbamyl, Phospho	7.8	20.7	1	591.6 (M:591.6)	37.9	10.41
360	sp|P13696|PEBP1_BOVIN	Phosphatidylethanolamine-binding protein 1 OS	PEBP1	9	Carbamidomethyl	7	21	2	365.8 (M:365.8)	71.1	10.94
361	sp|P02584|PROF1_BOVIN	Profilin-1 OS	PFN1	9	Carbamidomethyl, Oxidation	8.5	15	2	536.2 (M:536.2)	53.6	11.56
362	tr|A5PJQ6|A5PJQ6_BOVIN	PGRMC2 protein OS	PGRMC2	9	Carbamidomethyl, Carbamyl, Phospho	4.7	23.7	1	480.5 (M:480.5)	40.8	11.07
363	tr|A5D973|A5D973_BOVIN	Alpha isoform of regulatory subunit A, protein phosphatase 2 OS	PPP2R1A	9	Carbamidomethyl, Gln->pyro-Glu	5	65.2	4	392.3 (M:392.3)	20.5	12
364	tr|A7E3D5|A7E3D5_BOVIN	Proteasome subunit alpha type (Fragment) OS	PSMA7	9	Carbamidomethyl	8.8	26.6	3	460.5 (M:460.5)	51.9	12.81
365	tr|F1MBF6|F1MBF6_BOVIN	Uncharacterized protein OS	RAB6A	9	Carbamyl, Oxidation, Phospho, Glu->pyro-Glu	5.4	23.5	1	536.3 (M:536.3)	51	10.3
366	sp|Q2KJ39|RCN3_BOVIN	Reticulocalbin-3 OS	RCN3	9	Glu->pyro-Glu	4.8	37.5	1	601.7 (M:601.7)	28	11.3
367	sp|Q58DW5|RL5_BOVIN	60S ribosomal protein L5 OS	RPL5	9	Carbamidomethyl, Carbamyl	9.7	34.3	3	412.6 (M:412.6)	31	14.27
368	sp|Q2TBQ5|RL7A_BOVIN	60S ribosomal protein L7a OS	RPL7A	9	Carbamidomethyl	10.6	30	1	402.1 (M:402.1)	33.5	16.09
369	tr|A7MBG8|A7MBG8_BOVIN	RUVBL1 protein OS	RUVBL1	9	Carbamidomethyl, Carboxymethyl, Phospho, Glu->pyro-Glu	6	50.1	1	414.8 (M:414.8)	28.9	14.95
370	sp|Q3MHP3|S10AE_BOVIN	Protein S100-A14 OS	S100A14	9	Carbamidomethyl, Carboxymethyl, Phospho	4.6	11.4	1	689.8 (M:689.8)	77.9	8506.46
371	tr|Q2T9M8|Q2T9M8_BOVIN	Synaptosomal-associated protein OS	SNAP23	9	Carbamyl, Phospho	4.7	23.2	1	684.6 (M:684.6)	49.8	131.46
372	tr|F6QYV9|F6QYV9_BOVIN	Uncharacterized protein OS	SSRP1	9	Carbamidomethyl, Gln->pyro-Glu, Carbamyl, Phospho	6.7	81	3	493.7 (M:493.7)	16.2	13.68
373	sp|E1BK52|STK10_BOVIN	Serine/threonine-protein kinase 10 OS	STK10	9	Carbamidomethyl, Gln->pyro-Glu, Carbamyl, Oxidation, Phospho	6.5	111.5	2	436.9 (M:436.9)	9.9	266.62
374	sp|Q3ZBY2|TAGL3_BOVIN	Transgelin-3 OS	TAGLN3	9	Gln->pyro-Glu, Carbamyl, Oxidation, Phospho	6.8	22.5	1	527.6 (M:527.6)	26.6	13.83
375	tr|E1B7W1|E1B7W1_BOVIN	Uncharacterized protein OS	THRAP3	9	Carbamyl, Phospho	10.2	108.8	1	299.0 (M:299.0)	12.8	11.1
376	tr|F1MN94|F1MN94_BOVIN	Tensin-4 OS	TNS4	9	Carbamidomethyl	6.8	75.8	2	307.5 (M:307.5)	16.3	14.37
377	tr|E1BA82|E1BA82_BOVIN	Uncharacterized protein OS	UBAP2	9	Carbamidomethyl, Gln->pyro-Glu, Carboxymethyl, Oxidation	6.6	119.5	1	447.9 (M:447.9)	10.9	19.95
378	sp|P23004|QCR2_BOVIN	Cytochrome b-c1 complex subunit 2, mitochondrial OS	UQCRC2	9	Carbamidomethyl, Gln->pyro-Glu, Carbamyl	8.8	48.1	1	479.5 (M:479.5)	21.9	10.4
379	tr|E1B7J1|E1B7J1_BOVIN	Elongation factor 1-alpha OS	3	8	Carbamyl, Phospho	9	50	1	314.8 (M:314.8)	14.3	27.64
380	tr|Q0ZCB4|Q0ZCB4_BOVIN	Apolipoprotein E (Fragment) OS	4	8	Carbamyl, Oxidation	8.9	27.1	3	293.7 (M:293.7)	40.5	10.75
381	tr|G9HVH3|G9HVH3_BVDV	Genome polyprotein OS	4	8	Carbamidomethyl, Carbamyl, Oxidation, Phospho	8.8	437.7	19	223.0 (M:223.0)	2	643.65
382	tr|G3MXR5|G3MXR5_BOVIN	Uncharacterized protein (Fragment) OS	4	8	Carbamidomethyl, Carbamyl, Phospho	10.8	48.7	1	320.0 (M:320.0)	22.7	10.38
383	tr|R9QSM8|R9QSM8_BOVIN	Alpha-2-macroglobulin OS	A2M	8	Carbamidomethyl, Carboxymethyl, Phospho	5.8	133.3	16	335.6 (M:335.6)	8.3	10.97
384	tr|F1MWQ2|F1MWQ2_BOVIN	Annexin OS	ANXA3	8	Carbamyl	6.2	36.1	3	505.5 (M:505.5)	27.9	11.2
385	tr|F1MV51|F1MV51_BOVIN	Uncharacterized protein OS	APC	8	Carbamidomethyl, Carbamyl, Oxidation, Phospho	7.6	312.3	2	349.1 (M:349.1)	3.6	384.62
386	sp|P23196|APEX1_BOVIN	DNA-(apurinic or apyrimidinic site) lyase OS	APEX1	8	Carbamidomethyl, Gln->pyro-Glu, Carbamyl, Phospho	8.3	35.5	1	446.7 (M:446.7)	32.4	7.86
387	sp|Q3SZF2|ARF4_BOVIN	ADP-ribosylation factor 4 OS	ARF4	8	Carbamidomethyl, Gln->pyro-Glu, Oxidation, Phospho	5.9	20.5	2	368.7 (M:368.7)	41.1	12.13
388	sp|Q0VCK0|PUR9_BOVIN	Bifunctional purine biosynthesis protein PURH OS	ATIC	8	Phospho	6.4	64.4	2	239.3 (M:239.3)	14	15.56
389	sp|P11019|VATE1_BOVIN	V-type proton ATPase subunit E 1 OS	ATP6V1E1	8	Gln->pyro-Glu, Carbamyl, Oxidation	8.4	26.1	3	345.6 (M:345.6)	31	10.01
390	tr|E1BE88|E1BE88_BOVIN	Uncharacterized protein OS	ATXN2	8	Carbamyl, Oxidation, Phospho, Glu->pyro-Glu	9.6	137.6	1	388.8 (M:388.8)	7.9	263.64
391	tr|Q3ZBX0|Q3ZBX0_BOVIN	Basigin OS	BSG	8	Carbamidomethyl	5.6	29.8	1	347.5 (M:347.5)	32.1	10.57
392	sp|A4FUA8|CAZA1_BOVIN	F-actin-capping protein subunit alpha-1 OS	CAPZA1	8	Carbamidomethyl	5.5	32.9	1	418.0 (M:418.0)	50.3	12.9
393	tr|A5PJA4|A5PJA4_BOVIN	CCDC43 protein OS	CCDC43	8	Gln->pyro-Glu, Carbamyl, Oxidation, Phospho	4.9	25.3	1	380.3 (M:380.3)	44.6	11.49
394	tr|A4IFR1|A4IFR1_BOVIN	CD2BP2 protein OS	CD2BP2	8	Carbamidomethyl, Phospho	4.4	37.8	1	399.5 (M:399.5)	35.5	13.19
395	tr|E1BEM3|E1BEM3_BOVIN	Uncharacterized protein OS	CDV3	8		6.1	27.6	1	514.4 (M:514.4)	32.6	10.95
396	tr|E1BC48|E1BC48_BOVIN	Uncharacterized protein OS	CEP350	8	Carbamidomethyl, Gln->pyro-Glu, Carbamyl, Carboxymethyl, Oxidation, Phospho	6.1	351.7	1	302.2 (M:302.2)	3.2	464.23
397	sp|Q17QE5|CIB1_BOVIN	Calcium and integrin-binding protein 1 OS	CIB1	8	Carbamidomethyl, Gln->pyro-Glu	4.6	21.7	1	342.9 (M:342.9)	49.7	10.05
398	sp|Q9XSA7|CLIC4_BOVIN	Chloride intracellular channel protein 4 OS	CLIC4	8	Carbamidomethyl	5.6	28.7	1	527.6 (M:527.6)	41.1	13.39
399	tr|F1MUH9|F1MUH9_BOVIN	Uncharacterized protein OS	CTTNBP2NL	8	Carbamyl, Oxidation, Phospho	8.3	70.1	2	312.5 (M:312.5)	13	13.38
400	sp|P62894|CYC_BOVIN	Cytochrome c OS	CYCS	8	Oxidation, Phospho	9.5	11.7	2	421.8 (M:421.8)	56.2	14.56
401	sp|P11179|ODO2_BOVIN	Dihydrolipoyllysine-residue succinyltransferase component of 2-oxoglutarate dehydrogenase complex, mitochondrial OS	DLST	8	Carbamidomethyl, Carbamyl	9.1	48.9	2	580.9 (M:580.9)	20.7	12.69
402	tr|E1BM91|E1BM91_BOVIN	Uncharacterized protein OS	DSG3	8	Carbamidomethyl, Carbamyl, Phospho	4.7	106.8	1	366.3 (M:366.3)	9.9	11.65
403	sp|A5D7A0|EFHD2_BOVIN	EF-hand domain-containing protein D2 OS	EFHD2	8		5.1	26.9	2	421.0 (M:421.0)	33.1	9.95
404	sp|Q3T102|EIF3E_BOVIN	Eukaryotic translation initiation factor 3 subunit E OS	EIF3E	8	Carbamidomethyl, Carboxymethyl, Phospho	5.7	52.2	1	315.8 (M:315.8)	19.3	13.07
405	sp|Q3SZ65|IF4A2_BOVIN	Eukaryotic initiation factor 4A-II OS	EIF4A2	8	Carbamyl	5.3	46.4	1	421.6 (M:421.6)	21.9	12.3
406	tr|A5D7I1|A5D7I1_BOVIN	EPS15 protein OS	EPS15	8	Carbamyl	4.5	100.1	1	512.6 (M:512.6)	12	12.17
407	sp|Q3T0L2|ERP44_BOVIN	Endoplasmic reticulum resident protein 44 OS	ERP44	8	Carbamidomethyl, Gln->pyro-Glu	5.1	46.8	1	454.9 (M:454.9)	22.9	10.22
408	sp|Q0VCX5|ERF1_BOVIN	Eukaryotic peptide chain release factor subunit 1 OS	ETF1	8	Carbamyl, Phospho	5.5	49	1	335.8 (M:335.8)	22	357.06
409	sp|Q58D62|FETUB_BOVIN	Fetuin-B OS	FETUB	8	Carbamidomethyl, Carbamyl, Carboxymethyl, Oxidation, Phospho	5.6	42.6	1	303.6 (M:303.6)	23	10.52
410	tr|G3MXV0|G3MXV0_BOVIN	Uncharacterized protein OS	FKBP5	8	Carbamidomethyl	5.9	51.1	2	319.3 (M:319.3)	19.9	12.21
411	sp|P04896-2|GNAS2_BOVIN	Isoform Gnas-2 of Guanine nucleotide-binding protein G(s) subunit alpha isoforms short OS	GNAS	8	Carbamidomethyl	5.8	44.3	12	351.5 (M:351.5)	24.7	8.46
412	tr|E1B970|E1B970_BOVIN	Uncharacterized protein OS	GOLGA3	8	Carbamyl, Phospho	5.3	167.4	1	241.5 (M:241.5)	5.7	19.28
413	tr|E1B7E3|E1B7E3_BOVIN	Uncharacterized protein OS	GOLGA4	8	Carbamidomethyl, Carbamyl, Carboxymethyl, Oxidation, Phospho	5.2	259	1	377.1 (M:377.1)	3.8	546.57
414	sp|Q3SZC1|GRPE1_BOVIN	GrpE protein homolog 1, mitochondrial OS	GRPEL1	8	Carbamidomethyl	8.3	24.3	1	357.5 (M:357.5)	39.2	184.93
415	sp|Q2HJ60|ROA2_BOVIN	Heterogeneous nuclear ribonucleoproteins A2/B1 OS	HNRNPA2B1	8	Carbamidomethyl, Gln->pyro-Glu	8.7	36	1	284.3 (M:284.3)	27	12.75
416	tr|A5D9H5|A5D9H5_BOVIN	Heterogeneous nuclear ribonucleoprotein D OS	HNRPD	8	Carbamidomethyl, Carbamyl, Oxidation	8.2	32.8	2	458.3 (M:458.3)	24.5	12.8
417	tr|F1N2T0|F1N2T0_BOVIN	Uncharacterized protein OS	HNRPDL	8	Carbamidomethyl, Carbamyl, Phospho	9.6	46.4	3	339.1 (M:339.1)	18.1	10.05
418	tr|A5D9B4|A5D9B4_BOVIN	Heterogeneous nuclear ribonucleoprotein H2 OS	HNRPH2	8	Carbamidomethyl, Carbamyl, Oxidation	5.9	49.2	2	376.4 (M:376.4)	22.7	17.69
419	sp|P0CB32|HS71L_BOVIN	Heat shock 70 kDa protein 1-like OS	HSPA1L	8	Carbamyl	5.9	70.3	1	636.3 (M:636.3)	15.6	13.83
420	tr|F1MWU9|F1MWU9_BOVIN	Uncharacterized protein OS	HSPA6	8	Carbamidomethyl, Gln->pyro-Glu	5.7	70.9	1	641.9 (M:641.9)	14.5	10.69
421	sp|Q3T149|HSPB1_BOVIN	Heat shock protein beta-1 OS	HSPB1	8	Gln->pyro-Glu	6	22.4	4	413.2 (M:413.2)	44.3	7.7
422	tr|G3N0V2|G3N0V2_BOVIN	Uncharacterized protein OS	KRT1	8	Carbamyl, Oxidation, Phospho	8.4	63.1	1	436.8 (M:436.8)	14.9	14
423	tr|G3MXL3|G3MXL3_BOVIN	Uncharacterized protein (Fragment) OS	KRT3	8	Carbamidomethyl, Carbamyl, Oxidation, Phospho	5.8	62.9	1	445.1 (M:445.1)	13.1	11.29
424	tr|Q0VCZ7|Q0VCZ7_BOVIN	Ladinin 1 OS	LAD1	8	Gln->pyro-Glu, Carbamyl, Phospho	9.7	50.1	1	377.7 (M:377.7)	16.8	8.41
425	tr|F1MHX7|F1MHX7_BOVIN	Uncharacterized protein OS	LARP4B	8	Carbamidomethyl, Carbamyl, Phospho	8.8	80.1	1	310.9 (M:310.9)	14.5	10.08
426	sp|P19858|LDHA_BOVIN	L-lactate dehydrogenase A chain OS	LDHA	8	Carbamidomethyl, Gln->pyro-Glu, Carbamyl, Carboxymethyl, Oxidation, Phospho	8.1	36.6	4	265.1 (M:265.1)	26.2	291.8
427	tr|A6QLZ0|A6QLZ0_BOVIN	LGALS3 protein OS	LGALS3	8	Gln->pyro-Glu, Oxidation	8.9	27.6	1	309.3 (M:309.3)	24.2	8.04
428	tr|A8E4L8|A8E4L8_BOVIN	LMO7 protein OS	LMO7	8	Carbamyl, Phospho	8.1	157.5	1	409.8 (M:409.8)	8.3	16.46
429	tr|F1MP70|F1MP70_BOVIN	Leucine-rich repeat flightless-interacting protein 2 OS	LRRFIP2	8	Oxidation, Phospho	5.4	45.4	3	488.6 (M:488.6)	19.5	13.34
430	sp|Q0VBZ9|MRP_BOVIN	MARCKS-related protein OS	MARCKSL1	8	Carbamidomethyl, Carbamyl, Phospho	4.7	19.8	3	561.7 (M:561.7)	68.7	119.6
431	sp|Q5E9A1|NACA_BOVIN	Nascent polypeptide-associated complex subunit alpha OS	NACA	8	Oxidation, Phospho	4.5	23.4	1	715.7 (M:715.7)	48.8	10.88
432	sp|Q2KJG3|SYNC_BOVIN	Asparagine--tRNA ligase, cytoplasmic OS	NARS	8	Carbamidomethyl, Carbamyl, Oxidation, Phospho	6.3	64.4	3	317.0 (M:317.0)	16.5	18.13
433	tr|F1MGM4|F1MGM4_BOVIN	Uncharacterized protein OS	NCOR1	8	Carbamyl, Oxidation, Phospho	6.7	267	4	252.1 (M:252.1)	2.6	866.57
434	tr|E1BME9|E1BME9_BOVIN	NADH dehydrogenase [ubiquinone] flavoprotein 3, mitochondrial OS	NDUFV3	8	Gln->pyro-Glu, Carbamyl, Oxidation, Phospho	9.4	51.5	1	334.6 (M:334.6)	19.1	12.16
435	tr|F1MPE9|F1MPE9_BOVIN	Uncharacterized protein OS	NOTCH2	8	Carbamidomethyl, Carboxymethyl, Phospho	5	265.1	1	415.2 (M:415.2)	4.3	21.09
436	tr|A5D7R9|A5D7R9_BOVIN	NRAS protein OS	NRAS	8	Carbamidomethyl, Gln->pyro-Glu	5	21.2	2	367.7 (M:367.7)	39.2	10.33
437	sp|Q3SZC4|NSF1C_BOVIN	NSFL1 cofactor p47 OS	NSFL1C	8		5.1	40.6	1	482.3 (M:482.3)	27.8	10.48
438	sp|Q17QG2|NUDC_BOVIN	Nuclear migration protein nudC OS	NUDC	8	Carbamyl	5.2	38.2	1	354.8 (M:354.8)	26.8	11.59
439	sp|Q8MJ50|OSTF1_BOVIN	Osteoclast-stimulating factor 1 OS	OSTF1	8	Carbamidomethyl, Phospho	5.3	23.8	1	337.7 (M:337.7)	47.7	7.53
440	tr|F1MJQ4|F1MJQ4_BOVIN	Uncharacterized protein OS	P4HA2	8	Carbamidomethyl, Gln->pyro-Glu, Carbamyl	5.4	60.7	3	399.9 (M:399.9)	17.3	11.14
441	sp|Q29RK2|PYC_BOVIN	Pyruvate carboxylase, mitochondrial OS	PC	8	Carbamidomethyl, Carbamyl, Oxidation, Phospho	6.4	129.6	2	402.5 (M:402.5)	9.8	14.68
442	sp|P11966|ODPB_BOVIN	Pyruvate dehydrogenase E1 component subunit beta, mitochondrial OS	PDHB	8	Carbamidomethyl	6.2	39.1	1	374.4 (M:374.4)	28.4	8.55
443	tr|G3MY19|G3MY19_BOVIN	Uncharacterized protein OS	PDLIM5	8	Carbamidomethyl, Carbamyl	8.8	58.8	1	414.9 (M:414.9)	15.8	10.83
444	tr|A1L5A7|A1L5A7_BOVIN	Enigma protein OS	PDLIM7	8	Carbamidomethyl, Phospho	8.8	49.8	3	339.0 (M:339.0)	21.4	12.75
445	sp|P30404|PPIF_BOVIN	Peptidyl-prolyl cis-trans isomerase F, mitochondrial OS	PPIF	8	Carbamidomethyl, Carbamyl, Carboxymethyl, Phospho	9.4	22	1	275.3 (M:275.3)	55.8	7418.27
446	sp|Q9BGI3|PRDX2_BOVIN	Peroxiredoxin-2 OS	PRDX2	8	Gln->pyro-Glu, Phospho	5.4	21.9	1	301.6 (M:301.6)	27.1	9.36
447	sp|Q9BGI2|PRDX4_BOVIN	Peroxiredoxin-4 OS	PRDX4	8	Carbamidomethyl, Gln->pyro-Glu	6	30.7	1	335.0 (M:335.0)	31	12.55
448	sp|Q9BGI1|PRDX5_BOVIN	Peroxiredoxin-5, mitochondrial OS	PRDX5	8	Carbamidomethyl, Carbamyl, Oxidation, Phospho	8.3	23.2	2	421.5 (M:421.5)	44.3	11.77
449	sp|Q5E9F9|PRS7_BOVIN	26S protease regulatory subunit 7 OS	PSMC2	8	Carbamidomethyl, Gln->pyro-Glu, Carbamyl, Phospho, Glu->pyro-Glu	5.7	48.6	1	283.2 (M:283.2)	20.1	9.7
450	sp|Q2KJ25|PSD12_BOVIN	26S proteasome non-ATPase regulatory subunit 12 OS	PSMD12	8	Carbamidomethyl, Carbamyl, Phospho	7	53	1	382.8 (M:382.8)	20.8	8.38
451	tr|Q2KJE7|Q2KJE7_BOVIN	Proteasome (Prosome, macropain) activator subunit 1 (PA28 alpha) OS	PSME1	8	Gln->pyro-Glu	5.8	28.7	2	340.4 (M:340.4)	30.9	8.46
452	tr|E1BM26|E1BM26_BOVIN	Uncharacterized protein OS	PSME3	8	Carbamidomethyl	5.7	29.5	1	498.6 (M:498.6)	31.1	8.23
453	tr|Q3ZBG1|Q3ZBG1_BOVIN	RAB14 protein OS	RAB14	8	Gln->pyro-Glu, Oxidation, Phospho	5.9	23.9	1	453.3 (M:453.3)	51.2	213.92
454	tr|E1BAI0|E1BAI0_BOVIN	Uncharacterized protein OS	RAB23	8	Carbamidomethyl, Oxidation	6.8	26.6	1	268.1 (M:268.1)	38.4	12.21
455	sp|A6QR46|RAB6B_BOVIN	Ras-related protein Rab-6B OS	RAB6B	8	Carbamyl, Oxidation, Glu->pyro-Glu	5.4	23.4	1	379.3 (M:379.3)	39.9	20.42
456	sp|Q29RK4|RD23B_BOVIN	UV excision repair protein RAD23 homolog B OS	RAD23B	8	Carbamyl, Oxidation, Phospho	4.8	43.1	1	377.0 (M:377.0)	19.6	11.45
457	tr|F1N0H4|F1N0H4_BOVIN	Uncharacterized protein (Fragment) OS	RAI14	8	Carbamidomethyl, Gln->pyro-Glu, Carbamyl, Oxidation, Phospho	5.8	109.6	1	440.3 (M:440.3)	8	298.22
458	sp|Q3T0M7|RANG_BOVIN	Ran-specific GTPase-activating protein OS	RANBP1	8	Carbamidomethyl, Carbamyl	5	23.7	3	332.4 (M:332.4)	54.4	7.67
459	sp|Q3T0D5|RL30_BOVIN	60S ribosomal protein L30 OS	RPL30	8	Carbamidomethyl, Carbamyl, Carboxymethyl, Oxidation, Phospho	9.7	12.8	2	331.5 (M:331.5)	63.5	217.57
460	sp|Q95140|RLA0_BOVIN	60S acidic ribosomal protein P0 OS	RPLP0	8	Carbamidomethyl, Phospho	5.7	34.3	7	393.9 (M:393.9)	32.4	9.98
461	sp|Q56K14|RLA1_BOVIN	60S acidic ribosomal protein P1 OS	RPLP1	8	Carbamidomethyl, Oxidation, Phospho	4.2	11.5	2	455.8 (M:455.8)	66.7	5.96
462	sp|Q56JX8|RS13_BOVIN	40S ribosomal protein S13 OS	RPS13	8	Carbamyl	10.5	17.2	1	323.7 (M:323.7)	39.1	11.9
463	sp|A5PK63|RS17_BOVIN	40S ribosomal protein S17 OS	RPS17	8	Carbamidomethyl, Oxidation, Phospho, Glu->pyro-Glu	9.7	15.6	1	494.9 (M:494.9)	50.4	11.17
464	tr|E1BDE7|E1BDE7_BOVIN	Uncharacterized protein OS	SAFB2	8	Carbamidomethyl, Carbamyl, Phospho	5.5	108.5	1	227.1 (M:227.1)	9.6	577.58
465	tr|Q3ZBX5|Q3ZBX5_BOVIN	Small inducible cytokine subfamily E, member 1 (Endothelial monocyte-activating) OS	SCYE1	8	Carbamidomethyl, Gln->pyro-Glu	8.7	35.4	1	502.8 (M:502.8)	28	9.75
466	tr|F1MWB6|F1MWB6_BOVIN	Uncharacterized protein OS	SH3D21	8	Carbamyl, Oxidation, Phospho, Glu->pyro-Glu	6	74.7	2	307.3 (M:307.3)	15.4	12.98
467	sp|Q32LM0|SHLB1_BOVIN	Endophilin-B1 OS	SH3GLB1	8	Gln->pyro-Glu, Carbamyl, Oxidation	5.9	40.8	2	311.0 (M:311.0)	18.6	11.04
468	sp|Q2T9U1|SRP54_BOVIN	Signal recognition particle 54 kDa protein OS	SRP54	8	Carbamidomethyl, Carbamyl, Oxidation, Phospho	8.9	55.7	1	420.8 (M:420.8)	17.7	317.16
469	tr|F1MI03|F1MI03_BOVIN	Uncharacterized protein OS	SRRM2	8	Carbamidomethyl, Carbamyl, Phospho	12.1	295.7	4	324.2 (M:324.2)	3.9	22.74
470	tr|F1MXY9|F1MXY9_BOVIN	Serine/arginine-rich-splicing factor 6 OS	SRSF6	8	Gln->pyro-Glu, Phospho	11.5	39.7	2	358.9 (M:358.9)	20.9	12.29
471	tr|A7E3W4|A7E3W4_BOVIN	Transketolase OS	TKT	8	Carbamyl, Phospho	6.7	64.8	4	312.7 (M:312.7)	18.8	11.59
472	sp|Q3T133|TMED9_BOVIN	Transmembrane emp24 domain-containing protein 9 OS	TMED9	8	Carbamidomethyl, Gln->pyro-Glu	7.8	27.3	1	364.2 (M:364.2)	27.7	13.04
473	sp|Q2HJB8|TBA8_BOVIN	Tubulin alpha-8 chain OS	TUBA8	8	Carbamidomethyl, Carbamyl, Oxidation	5.1	50	1	414.8 (M:414.8)	22.7	9.33
474	tr|Q0II43|Q0II43_BOVIN	Thioredoxin-like 1 OS	TXNL1	8	Gln->pyro-Glu	4.9	32.3	2	355.4 (M:355.4)	37.4	7.91
475	sp|Q3T178|VPS28_BOVIN	Vacuolar protein sorting-associated protein 28 homolog OS	VPS28	8	Carbamidomethyl, Gln->pyro-Glu, Oxidation, Glu->pyro-Glu	5.4	25.5	3	465.1 (M:465.1)	45.2	15.14
476	sp|A2VDK6|WASF2_BOVIN	Wiskott-Aldrich syndrome protein family member 2 OS	WASF2	8	Carbamyl, Phospho	5.5	54	1	316.4 (M:316.4)	17	11.61
477	tr|A1XEB1|A1XEB1_BOVIN	Myosin light chain (Fragment) OS	2	7	Carbamidomethyl, Carbamyl, Carboxymethyl, Oxidation	4.5	9.8	1	436.9 (M:436.9)	66.7	584.18
478	tr|I7CT57|I7CT57_BOVIN	Vitamin D binding protein OS	2	7	Carbamidomethyl	5.4	53.3	2	306.5 (M:306.5)	21.5	7.17
479	tr|G3N0K3|G3N0K3_BOVIN	40S ribosomal protein S4 OS	3	7	Carbamidomethyl	10.1	29.5	7	429.7 (M:429.7)	31.3	14.67
480	tr|Q9TS10|Q9TS10_BOVIN	Dolichyl-diphosphooligosaccharide--protein glycosyltransferase 48 kDa subunit OS	3	7	Carbamidomethyl, Carbamyl	5.9	48.4	3	385.0 (M:385.0)	17.8	11.4
481	tr|L0N245|L0N245_PI3B	RNA-directed RNA polymerase L OS	3	7	Carbamidomethyl, Gln->pyro-Glu, Carbamyl, Phospho	6	255.6	9	313.8 (M:313.8)	3.2	190.87
482	tr|G3MZ21|G3MZ21_BOVIN	Uncharacterized protein OS	3	7	Carbamidomethyl, Carbamyl, Phospho	5.5	12.6	1	440.7 (M:440.7)	64.3	13.07
483	sp|Q2KJF1|A1BG_BOVIN	Alpha-1B-glycoprotein OS	A1BG	7	Carbamidomethyl	5.3	53.5	1	210.6 (M:210.6)	24.7	9.75
484	sp|Q29RZ0|THIL_BOVIN	Acetyl-CoA acetyltransferase, mitochondrial OS	ACAT1	7	Carbamyl, Phospho	9	44.9	1	310.7 (M:310.7)	26.5	149.95
485	tr|G3MWT9|G3MWT9_BOVIN	Uncharacterized protein (Fragment) OS	AKAP12	7	Carbamyl, Phospho	4.3	176.7	1	328.3 (M:328.3)	6.2	8.55
486	tr|F1MXF5|F1MXF5_BOVIN	Uncharacterized protein (Fragment) OS	AKAP9	7	Gln->pyro-Glu, Carbamyl, Oxidation, Phospho	5.1	441.9	2	349.2 (M:349.2)	1.8	214.95
487	tr|Q08E54|Q08E54_BOVIN	Amyloid beta (A4) protein OS	APP	7	Carbamidomethyl, Carbamyl, Phospho	4.8	78.5	1	367.6 (M:367.6)	15	10.34
488	sp|P84080|ARF1_BOVIN	ADP-ribosylation factor 1 OS	ARF1	7	Gln->pyro-Glu, Carbamyl, Oxidation, Phospho	6.3	20.7	4	436.5 (M:436.5)	35.4	14.56
489	tr|E1B717|E1B717_BOVIN	Uncharacterized protein OS	ARMC10	7	Carbamidomethyl, Phospho	7	33.6	1	359.6 (M:359.6)	38.4	13.03
490	sp|P62285|ASPM_BOVIN	Abnormal spindle-like microcephaly-associated protein homolog (Fragment) OS	ASPM	7	Carbamidomethyl, Carbamyl, Carboxymethyl, Oxidation, Phospho, Glu->pyro-Glu	11.1	395.6	2	240.4 (M:240.4)	1.8	815
491	tr|E1BCE1|E1BCE1_BOVIN	Uncharacterized protein OS	ATAD5	7	Carbamyl, Phospho	9.3	208	1	216.2 (M:216.2)	3.7	461.64
492	tr|F1MS16|F1MS16_BOVIN	Calcium-transporting ATPase OS	ATP2B3	7	Carbamidomethyl, Gln->pyro-Glu, Carbamyl, Oxidation, Phospho	5.6	132.8	2	161.9 (M:161.9)	5.9	685.79
493	sp|P02721|ATP5J_BOVIN	ATP synthase-coupling factor 6, mitochondrial OS	ATP5J	7	Gln->pyro-Glu, Oxidation	9.3	12.5	1	522.4 (M:522.4)	40.7	8.19
494	sp|P13621|ATPO_BOVIN	ATP synthase subunit O, mitochondrial OS	ATP5O	7	Carbamidomethyl, Oxidation	9.9	23.3	2	304.5 (M:304.5)	36.6	6.84
495	tr|F1MXR0|F1MXR0_BOVIN	Uncharacterized protein (Fragment) OS	BAIAP2L1	7	Carbamidomethyl, Carbamyl, Phospho	8.5	55.3	1	221.4 (M:221.4)	17.2	11.97
496	tr|E1BE13|E1BE13_BOVIN	Uncharacterized protein OS	BIRC6	7	Carbamidomethyl, Carbamyl, Carboxymethyl, Oxidation, Phospho, Glu->pyro-Glu	5.7	530.3	1	270.4 (M:270.4)	1.8	552.65
497	tr|F1N2G1|F1N2G1_BOVIN	Uncharacterized protein OS	BOD1L	7	Carbamyl, Phospho	5.1	318.8	2	278.1 (M:278.1)	2.2	701.97
498	sp|Q3T0B6|C1QBP_BOVIN	Complement component 1 Q subcomponent-binding protein, mitochondrial OS	C1QBP	7	Carbamidomethyl, Oxidation	4.8	30.6	1	510.4 (M:510.4)	31.7	12.14
499	sp|P13135|CPNS1_BOVIN	Calpain small subunit 1 OS	CAPNS1	7	Carbamidomethyl	5.1	27.9	1	340.6 (M:340.6)	35.7	8.05
500	sp|Q29423|CD44_BOVIN	CD44 antigen OS	CD44	7	Oxidation, Phospho	6.4	40	5	375.0 (M:375.0)	15.6	15.85
501	tr|E1BJ15|E1BJ15_BOVIN	Centrosomal protein of 290 kDa OS	CEP290	7	Gln->pyro-Glu, Carbamyl, Oxidation, Phospho, Glu->pyro-Glu	5.7	290.2	5	437.4 (M:437.4)	3.1	556.19
502	sp|Q9TTK8|KCRU_BOVIN	Creatine kinase U-type, mitochondrial OS	CKMT1	7	Carbamidomethyl, Carbamyl, Phospho	8.6	46.9	1	284.5 (M:284.5)	19	10.72
503	sp|P04975-2|CLCB_BOVIN	Isoform Non-brain of Clathrin light chain B OS	CLTB	7	Carbamidomethyl, Carbamyl	4.6	23.1	4	311.1 (M:311.1)	29	8.28
504	tr|F1ME62|F1ME62_BOVIN	Uncharacterized protein (Fragment) OS	CMYA5	7	Carbamyl, Oxidation, Phospho	4.6	435.8	2	369.0 (M:369.0)	1.4	630.19
505	tr|Q1LZ72|Q1LZ72_BOVIN	Canopy 2 homolog (Zebrafish) OS	CNPY2	7	Carbamidomethyl, Phospho	4.8	20.7	1	481.8 (M:481.8)	45.1	10.61
506	sp|A0JN39|COPB_BOVIN	Coatomer subunit beta OS	COPB1	7	Gln->pyro-Glu, Carbamyl, Oxidation, Phospho	5.7	107.1	1	220.0 (M:220.0)	6.8	16.63
507	sp|Q2HJ57|COTL1_BOVIN	Coactosin-like protein OS	COTL1	7	Carbamidomethyl	5.1	16	1	161.4 (M:161.4)	52.8	12.21
508	sp|Q2KIT5|CREL2_BOVIN	Cysteine-rich with EGF-like domain protein 2 OS	CRELD2	7	Carbamidomethyl, Carboxymethyl, Phospho, Glu->pyro-Glu	4.4	38.2	1	283.6 (M:283.6)	25.4	6088.19
509	tr|E1BQ32|E1BQ32_BOVIN	Uncharacterized protein OS	CRK	7	Gln->pyro-Glu	5.4	33.8	1	237.9 (M:237.9)	25.7	11.95
510	tr|Q3ZC35|Q3ZC35_BOVIN	Cysteine-rich, angiogenic inducer, 61 OS	CYR61	7	Carbamidomethyl	8.5	42.1	1	279.5 (M:279.5)	22.3	9.35
511	tr|Q1RMT6|Q1RMT6_BOVIN	Drebrin 1 OS	DBN1	7	Carbamidomethyl, Carbamyl	4.4	72.1	1	366.6 (M:366.6)	19.7	12.24
512	sp|A6H7G2|DBNL_BOVIN	Drebrin-like protein OS	DBNL	7	Carbamidomethyl, Gln->pyro-Glu, Carbamyl	5	47.7	1	607.5 (M:607.5)	22	10.26
513	tr|F1MIC9|F1MIC9_BOVIN	Uncharacterized protein OS	DCTN1	7	Carbamyl, Oxidation, Phospho, Glu->pyro-Glu	5.3	136.8	2	257.4 (M:257.4)	5.6	19.87
514	sp|Q3SYW6|EIF3C_BOVIN	Eukaryotic translation initiation factor 3 subunit C OS	EIF3C	7	Carbamidomethyl, Gln->pyro-Glu, Carbamyl, Oxidation, Phospho	5.6	105.3	1	315.6 (M:315.6)	9.5	12.91
515	sp|Q3T122|EIF3D_BOVIN	Eukaryotic translation initiation factor 3 subunit D OS	EIF3D	7	Carbamidomethyl	5.8	63.9	1	261.2 (M:261.2)	16.8	13.69
516	sp|Q5E966|EIF3I_BOVIN	Eukaryotic translation initiation factor 3 subunit I OS	EIF3I	7	Gln->pyro-Glu, Carbamyl, Phospho	5.4	36.4	1	355.8 (M:355.8)	20.6	10.89
517	tr|F1N5F7|F1N5F7_BOVIN	Eukaryotic translation initiation factor 3 subunit M OS	EIF3M	7	Carbamidomethyl, Carbamyl	5.5	42.5	2	236.1 (M:236.1)	22.5	14.76
518	tr|F1N6Y7|F1N6Y7_BOVIN	Uncharacterized protein (Fragment) OS	EIF5B	7	Gln->pyro-Glu, Carbamyl, Phospho	5.3	138.2	2	369.1 (M:369.1)	8.3	8.49
519	sp|Q5E993|EMC2_BOVIN	ER membrane protein complex subunit 2 OS	EMC2	7	Carbamidomethyl	6.1	34.8	1	315.2 (M:315.2)	31.3	7.35
520	tr|F1N214|F1N214_BOVIN	Uncharacterized protein OS	ENAH	7	Carbamyl	8	86.2	1	325.9 (M:325.9)	10.8	8.82
521	tr|F1MYK3|F1MYK3_BOVIN	Uncharacterized protein OS	EPN2	7		7.2	67.5	2	248.0 (M:248.0)	11.7	10.44
522	tr|E1BKT3|E1BKT3_BOVIN	Uncharacterized protein OS	ERBB2IP	7	Carbamidomethyl, Carbamyl, Phospho	5.5	162.8	1	280.1 (M:280.1)	6	14.67
523	sp|Q2TBV3|ETFB_BOVIN	Electron transfer flavoprotein subunit beta OS	ETFB	7	Carbamidomethyl, Carbamyl, Carboxymethyl, Phospho	8.2	27.7	1	330.6 (M:330.6)	30.2	11.58
524	sp|Q3ZBK2|F213A_BOVIN	Redox-regulatory protein FAM213A OS	FAM213A	7	Carbamyl, Phospho, Glu->pyro-Glu	8.7	24.3	1	387.1 (M:387.1)	33.9	12.91
525	tr|Q148D3|Q148D3_BOVIN	Fumarate hydratase OS	FH	7	Carbamyl, Oxidation	9.1	54.7	1	355.2 (M:355.2)	21.6	13.17
526	tr|F1MJB0|F1MJB0_BOVIN	Uncharacterized protein (Fragment) OS	FILIP1L	7	Carbamidomethyl, Carbamyl, Carboxymethyl, Phospho	6.3	107	2	317.6 (M:317.6)	8.4	470.79
527	sp|Q2KJC8|FKBP9_BOVIN	Peptidyl-prolyl cis-trans isomerase FKBP9 OS	FKBP9	7	Carbamidomethyl	4.9	63.5	2	257.3 (M:257.3)	16	9.37
528	sp|A1A4P4|G45IP_BOVIN	Growth arrest and DNA damage-inducible proteins-interacting protein 1 OS	GADD45GIP1	7	Carbamidomethyl, Oxidation	9.7	25.7	1	341.7 (M:341.7)	39.6	8.66
529	sp|Q3MHN5|VTDB_BOVIN	Vitamin D-binding protein OS	GC	7	Carbamidomethyl, Carbamyl, Phospho	5.4	53.3	1	306.0 (M:306.0)	24.1	6.26
530	tr|E1BJQ7|E1BJQ7_BOVIN	Uncharacterized protein OS	GIPC1	7		5.8	35.9	1	306.5 (M:306.5)	28.5	10.36
531	tr|E1BFF9|E1BFF9_BOVIN	Uncharacterized protein OS	GOLGA1	7	Gln->pyro-Glu	5.4	87.6	1	273.8 (M:273.8)	9.7	10.17
532	sp|Q5EA53|T2FA_BOVIN	General transcription factor IIF subunit 1 OS	GTF2F1	7	Carbamyl, Oxidation, Phospho	6.7	58.2	1	446.7 (M:446.7)	19.1	8.38
533	sp|Q2HJD7|3HIDH_BOVIN	3-hydroxyisobutyrate dehydrogenase, mitochondrial OS	HIBADH	7	Carbamyl, Phospho	8.4	35.4	1	379.0 (M:379.0)	28.6	8.03
534	sp|Q5E9F2|HMOX1_BOVIN	Heme oxygenase 1 OS	HMOX1	7		7	32.9	1	280.4 (M:280.4)	34.9	10.6
535	tr|F1MTY9|F1MTY9_BOVIN	Heme oxygenase (Decycling) 2 OS	HMOX2	7	Carbamidomethyl, Carbamyl, Oxidation	5.3	37.5	2	452.1 (M:452.1)	27.2	10.08
536	tr|Q5E949|Q5E949_BOVIN	HMT1 hnRNP methyltransferase-like 2 isoform 3 OS	HRMT1L2	7	Carbamidomethyl	5.3	40.5	1	260.7 (M:260.7)	24.9	10.11
537	sp|A2VE53|IKIP_BOVIN	Inhibitor of nuclear factor kappa-B kinase-interacting protein OS	IKBIP	7		9.3	39.2	1	314.4 (M:314.4)	20.3	8.2
538	sp|Q95KU9|NEMO_BOVIN	NF-kappa-B essential modulator OS	IKBKG	7	Carbamidomethyl, Carbamyl	5.7	48.5	1	334.3 (M:334.3)	20.8	17.8
539	sp|F1MMS9|ITA3_BOVIN	Integrin alpha-3 OS	ITGA3	7	Carbamidomethyl, Carbamyl, Carboxymethyl, Oxidation, Phospho	6.2	116.3	4	215.2 (M:215.2)	8	10.17
540	tr|F1MMD7|F1MMD7_BOVIN	Inter-alpha-trypsin inhibitor heavy chain H4 OS	ITIH4	7	Carbamyl, Phospho, Glu->pyro-Glu	6.2	101.5	3	313.5 (M:313.5)	9.1	291.12
541	tr|G3MZ71|G3MZ71_BOVIN	Uncharacterized protein OS	KRT2	7	Carbamidomethyl, Carbamyl, Phospho	8.9	64.3	2	359.2 (M:359.2)	12.5	9.39
542	tr|E1B7Q3|E1B7Q3_BOVIN	Uncharacterized protein OS	LAMC2	7	Carbamyl, Phospho	6	131.4	1	456.6 (M:456.6)	6.5	11.42
543	sp|P11116|LEG1_BOVIN	Galectin-1 OS	LGALS1	7	Carbamidomethyl, Carbamyl	5.3	14.7	3	283.6 (M:283.6)	38.5	273.67
544	tr|E1B8N6|E1B8N6_BOVIN	Uncharacterized protein OS	LMNB1	7	Carbamyl, Oxidation	5.1	66.1	2	390.2 (M:390.2)	14.7	11.43
545	tr|F1MJI7|F1MJI7_BOVIN	Uncharacterized protein (Fragment) OS	LMNB2	7	Carbamyl, Oxidation, Phospho	5.4	68.9	1	252.4 (M:252.4)	12.1	30.54
546	tr|E1BMD6|E1BMD6_BOVIN	Uncharacterized protein OS	LPP	7	Carbamidomethyl, Oxidation, Phospho	7.4	65.7	1	351.0 (M:351.0)	20	11.97
547	sp|P80513|MANF_BOVIN	Mesencephalic astrocyte-derived neurotrophic factor OS	MANF	7	Carbamidomethyl, Gln->pyro-Glu, Carbamyl, Phospho	8.8	20.3	1	418.8 (M:418.8)	33.5	7.82
548	tr|Q148N1|Q148N1_BOVIN	Minichromosome maintenance complex component 4 OS	MCM4	7	Carbamidomethyl, Carbamyl, Oxidation, Phospho	6.3	93.6	3	461.8 (M:461.8)	9.7	12.83
549	sp|Q3T145|MDHC_BOVIN	Malate dehydrogenase, cytoplasmic OS	MDH1	7	Carbamidomethyl, Carbamyl, Oxidation, Phospho	6.2	36.4	1	306.2 (M:306.2)	22.8	15.03
550	tr|F1N1D8|F1N1D8_BOVIN	Uncharacterized protein OS	MINPP1	7	Carbamidomethyl, Carbamyl, Phospho	7.6	55.2	2	252.4 (M:252.4)	16.7	14.12
551	tr|A6H797|A6H797_BOVIN	MLEC protein OS	MLEC	7	Carbamidomethyl	5.4	31.5	1	270.4 (M:270.4)	35.7	14.05
552	tr|A6QLN6|A6QLN6_BOVIN	MYH11 protein OS	MYH11	7	Carbamidomethyl, Carbamyl, Carboxymethyl, Oxidation, Phospho, Glu->pyro-Glu	5.4	227.5	3	590.6 (M:590.6)	4	600.14
553	tr|F1MM57|F1MM57_BOVIN	Uncharacterized protein OS	MYH14	7	Carbamidomethyl, Carbamyl, Carboxymethyl, Oxidation, Phospho	5.6	232.2	1	411.8 (M:411.8)	3.2	529.79
554	tr|Q5JB60|Q5JB60_BOVIN	Nucleolin (Fragment) OS	NCL	7		9	21.4	1	498.5 (M:498.5)	37.4	12.33
555	tr|F1MQI3|F1MQI3_BOVIN	Uncharacterized protein OS	NEB	7	Gln->pyro-Glu, Carbamyl, Oxidation, Phospho	9.2	801.4	2	290.2 (M:290.2)	1.3	462.39
556	tr|Q3T0Y1|Q3T0Y1_BOVIN	OTU domain, ubiquitin aldehyde binding 1 OS	OTUB1	7	Carbamidomethyl, Gln->pyro-Glu	4.9	31.3	1	398.6 (M:398.6)	33.9	12.72
557	tr|E1BK71|E1BK71_BOVIN	Uncharacterized protein (Fragment) OS	PACSIN3	7	Carbamidomethyl	5.9	50	1	497.9 (M:497.9)	22.8	9.21
558	tr|Q3MHW8|Q3MHW8_BOVIN	PALLD protein (Fragment) OS	PALLD	7	Carbamidomethyl	8.8	33.3	1	303.4 (M:303.4)	30.3	12.43
559	tr|F1ML90|F1ML90_BOVIN	Uncharacterized protein OS	PARP14	7	Carbamidomethyl, Carbamyl, Carboxymethyl, Oxidation, Phospho, Glu->pyro-Glu	6.5	202.5	3	209.6 (M:209.6)	2.6	757.87
560	tr|E1BKM4|E1BKM4_BOVIN	Uncharacterized protein (Fragment) OS	PDCD6IP	7	Glu->pyro-Glu	7.2	100.9	1	249.6 (M:249.6)	7.8	8.94
561	sp|A7MB35|ODPA_BOVIN	Pyruvate dehydrogenase E1 component subunit alpha, somatic form, mitochondrial OS	PDHA1	7	Carbamidomethyl	8.3	43.4	3	304.3 (M:304.3)	18.2	10.1
562	tr|G5E5M5|G5E5M5_BOVIN	Membrane-associated progesterone receptor component 1 OS	PGRMC1	7	Carbamidomethyl, Phospho	4.5	21.6	2	302.4 (M:302.4)	40.2	11.24
563	tr|E1BBH1|E1BBH1_BOVIN	Uncharacterized protein OS	PHLDB2	7	Carbamyl, Phospho	8	141.5	2	262.9 (M:262.9)	6.4	7.39
564	sp|P79126|PPM1G_BOVIN	Protein phosphatase 1G OS	PPM1G	7	Carbamyl	4.3	58.6	1	279.4 (M:279.4)	17.7	199.29
565	tr|A4FUZ3|A4FUZ3_BOVIN	Proteasome (Prosome, macropain) 26S subunit, ATPase, 1 OS	PSMC1	7	Carbamidomethyl, Oxidation	5.9	49.2	3	262.5 (M:262.5)	23	9.17
566	sp|P62194|PRS8_BOVIN	26S protease regulatory subunit 8 OS	PSMC5	7	Carbamidomethyl, Oxidation, Phospho	7.1	45.6	1	244.0 (M:244.0)	23.9	11.42
567	sp|Q2KI42|PSD11_BOVIN	26S proteasome non-ATPase regulatory subunit 11 OS	PSMD11	7	Carbamyl, Phospho	6.1	47.4	2	440.6 (M:440.6)	23.2	12.96
568	sp|Q3ZBF7|TEBP_BOVIN	Prostaglandin E synthase 3 OS	PTGES3	7	Carbamidomethyl, Carbamyl, Carboxymethyl, Oxidation, Phospho	4.3	18.7	1	330.8 (M:330.8)	34.4	12.31
569	tr|Q24K04|Q24K04_BOVIN	RAN binding protein 3 OS	RANBP3	7	Phospho	4.8	55.4	1	371.7 (M:371.7)	15.3	11.41
570	tr|A4IFU2|A4IFU2_BOVIN	RAP2B protein OS	RAP2B	7	Carbamidomethyl	4.7	20.5	1	370.9 (M:370.9)	43.7	12.17
571	sp|A2VE52|ORN_BOVIN	Oligoribonuclease, mitochondrial OS	REXO2	7	Carbamidomethyl, Gln->pyro-Glu, Carbamyl, Carboxymethyl, Oxidation, Phospho	7	26.9	1	333.6 (M:333.6)	36.7	12.78
572	tr|Q3SZN8|Q3SZN8_BOVIN	Ribonuclease/angiogenin inhibitor 1 OS	RNH1	7	Carbamidomethyl	4.6	48.8	2	601.7 (M:601.7)	23.2	12.1
573	sp|Q5E9E6|RL10A_BOVIN	60S ribosomal protein L10a OS	RPL10A	7	Carbamidomethyl, Carbamyl, Phospho	9.9	24.8	4	304.5 (M:304.5)	30	12.76
574	sp|P61284|RL12_BOVIN	60S ribosomal protein L12 OS	RPL12	7	Carbamidomethyl, Gln->pyro-Glu, Carboxymethyl, Phospho	9.5	17.8	4	659.4 (M:659.4)	54.5	16.6
575	tr|A3KN04|A3KN04_BOVIN	RPN1 protein OS	RPN1	7	Carbamidomethyl, Carbamyl	6	68.3	1	303.5 (M:303.5)	13.6	10.74
576	sp|Q3SZI6|RPN2_BOVIN	Dolichyl-diphosphooligosaccharide--protein glycosyltransferase subunit 2 OS	RPN2	7	Gln->pyro-Glu, Carbamyl	5.5	69.2	1	261.0 (M:261.0)	14.4	8.62
577	sp|Q3T0R1|RS18_BOVIN	40S ribosomal protein S18 OS	RPS18	7	Carbamyl	11	17.7	3	288.5 (M:288.5)	38.2	11.88
578	sp|Q5E995|RS6_BOVIN	40S ribosomal protein S6 OS	RPS6	7	Carbamidomethyl, Gln->pyro-Glu, Oxidation, Phospho, Glu->pyro-Glu	10.9	28.6	6	429.0 (M:429.0)	24.5	11.34
579	sp|A5D7K1|SARG_BOVIN	Specifically androgen-regulated gene protein OS	SARG	7	Carbamidomethyl, Carbamyl, Phospho	9.6	63	1	365.4 (M:365.4)	14.9	30.49
580	sp|Q3ZBZ1|CAB45_BOVIN	45 kDa calcium-binding protein OS	SDF4	7	Gln->pyro-Glu, Oxidation	4.8	41.1	2	322.8 (M:322.8)	21.4	9.36
581	sp|P13909|PAI1_BOVIN	Plasminogen activator inhibitor 1 OS	SERPINE1	7	Gln->pyro-Glu	6	45.3	1	285.2 (M:285.2)	19.2	10.29
582	sp|Q32LM2|SGTA_BOVIN	Small glutamine-rich tetratricopeptide repeat-containing protein alpha OS	SGTA	7	Carbamidomethyl	4.8	34.2	1	273.7 (M:273.7)	26.8	13.31
583	sp|Q3SZ20|GLYM_BOVIN	Serine hydroxymethyltransferase, mitochondrial OS	SHMT2	7	Carbamidomethyl, Carbamyl, Phospho	7.6	55.6	1	385.8 (M:385.8)	16.5	11.5
584	sp|Q3MHV6|SLAI2_BOVIN	SLAIN motif-containing protein 2 OS	SLAIN2	7	Carbamidomethyl, Gln->pyro-Glu, Oxidation, Phospho	9.4	62.7	2	279.9 (M:279.9)	13.6	432.39
585	sp|P02722|ADT1_BOVIN	ADP/ATP translocase 1 OS	SLC25A4	7	Carbamyl, Oxidation	9.8	32.9	1	273.3 (M:273.3)	22.1	13.77
586	tr|F1MY41|F1MY41_BOVIN	Structural maintenance of chromosomes protein OS	SMC2	7	Carbamyl, Oxidation, Phospho, Glu->pyro-Glu	8.3	135.6	1	250.1 (M:250.1)	5.7	510.49
587	sp|Q1JQE0|SNW1_BOVIN	SNW domain-containing protein 1 OS	SNW1	7	Carbamyl, Phospho	9.5	61.5	2	275.9 (M:275.9)	16.4	22.57
588	tr|E1BB38|E1BB38_BOVIN	Signal recognition particle subunit SRP72 OS	SRP72	7	Carbamyl, Phospho	9.3	74.7	1	428.8 (M:428.8)	11.6	17.29
589	tr|A2VE07|A2VE07_BOVIN	STK24 protein OS	STK24	7	Carbamyl, Glu->pyro-Glu	5.2	48.1	6	266.2 (M:266.2)	19.6	30.9
590	sp|Q2KIK0|SGT1_BOVIN	Protein SGT1 homolog OS	SUGT1	7	Carbamidomethyl, Carbamyl, Oxidation	5.6	38.1	2	282.2 (M:282.2)	22.8	11.8
591	tr|F1MF78|F1MF78_BOVIN	Uncharacterized protein (Fragment) OS	SYNE2	7	Carbamyl, Oxidation, Phospho, Glu->pyro-Glu	5.2	788.8	2	368.9 (M:368.9)	1.2	266.05
592	tr|F1MSQ8|F1MSQ8_BOVIN	Uncharacterized protein (Fragment) OS	TACC1	7	Carbamyl, Oxidation, Phospho	4.9	78.4	1	328.1 (M:328.1)	8.8	13.49
593	tr|A6QL93|A6QL93_BOVIN	TACC3 protein OS	TACC3	7	Carbamidomethyl, Carbamyl, Phospho	4.9	86.3	1	301.9 (M:301.9)	10.2	12.82
594	sp|Q2YDE9|TES_BOVIN	Testin OS	TES	7	Carbamidomethyl, Gln->pyro-Glu	8.1	48	1	312.6 (M:312.6)	20.9	11.66
595	tr|G3MWH1|G3MWH1_BOVIN	Uncharacterized protein OS	TPD52L2	7		6.6	24.9	1	232.5 (M:232.5)	38	8.66
596	tr|E1BF47|E1BF47_BOVIN	Uncharacterized protein OS	TPR	7	Carbamyl, Oxidation, Phospho, Glu->pyro-Glu	5	267.1	1	420.7 (M:420.7)	3.4	325.14
597	sp|Q2TBI4|TRAP1_BOVIN	Heat shock protein 75 kDa, mitochondrial OS	TRAP1	7	Carbamyl, Phospho, Glu->pyro-Glu	6.7	79.3	1	409.7 (M:409.7)	12.2	8.17
598	tr|F1MKS3|F1MKS3_BOVIN	Uncharacterized protein (Fragment) OS	TXNDC5	7	Carbamidomethyl, Carboxymethyl	5	28.7	1	503.7 (M:503.7)	29.6	12.57
599	tr|A5D987|A5D987_BOVIN	Ubiquitin-conjugating enzyme E2N-like OS	UBE2N	7	Carbamidomethyl, Oxidation	5.7	17.1	2	246.2 (M:246.2)	43.4	13.3
600	tr|A7YWH2|A7YWH2_BOVIN	Uncharacterized protein OS	ZRANB2	7	Carbamidomethyl, Phospho	9.8	36.3	1	370.5 (M:370.5)	28.1	8.36
601	sp|Q96662|POLG_BVDVC	Genome polyprotein OS	1	6	Carbamidomethyl, Carbamyl, Oxidation, Phospho	8.8	438.8	1	196.2 (M:196.2)	1.3	317.73
602	tr|Q7M2Y2|Q7M2Y2_BOVIN	Tumor-specific transplantation antigen P198 homolog p23 (Fragment) OS	3	6	Carbamidomethyl, Carbamyl, Oxidation	11	23.4	3	231.5 (M:231.5)	26.7	12.77
603	tr|E1BB71|E1BB71_BOVIN	Uncharacterized protein OS	3	6	Carbamyl, Oxidation, Phospho	10.4	17.7	6	323.7 (M:323.7)	36.5	256.91
604	tr|E1BLQ8|E1BLQ8_BOVIN	Uncharacterized protein OS	3	6	Carbamyl, Oxidation, Phospho	10.3	30.5	1	203.8 (M:203.8)	16.9	27.04
605	tr|O11993|O11993_BVDV	Pestivirus type 1 cytopathic genomic RNA, complete genome OS	4	6	Carbamyl, Oxidation, Phospho	9.1	558.5	19	407.0 (M:407.0)	1.4	48.92
606	tr|G3MXG5|G3MXG5_BOVIN	Uncharacterized protein (Fragment) OS	4	6	Gln->pyro-Glu, Carbamyl, Phospho	5.7	22.3	3	337.8 (M:337.8)	28.8	12.68
607	tr|G3X7J3|G3X7J3_BOVIN	Uncharacterized protein OS	4	6		6.5	23.2	1	324.7 (M:324.7)	25.1	11.77
608	sp|Q2KJA2|ABCF2_BOVIN	ATP-binding cassette sub-family F member 2 OS	ABCF2	6	Carbamyl, Phospho	6.8	71.4	1	126.9 (M:126.9)	7.5	421.41
609	tr|F1MRE5|F1MRE5_BOVIN	Uncharacterized protein OS	ACBD3	6	Carbamidomethyl, Gln->pyro-Glu, Oxidation	5.1	60.5	2	287.5 (M:287.5)	14.6	13.22
610	sp|A7MB62|ARP2_BOVIN	Actin-related protein 2 OS	ACTR2	6	Carbamidomethyl, Carboxymethyl	6.3	44.7	2	253.0 (M:253.0)	19	254.43
611	sp|Q2TA45|AGFG1_BOVIN	Arf-GAP domain and FG repeat-containing protein 1 OS	AGFG1	6	Gln->pyro-Glu	8.8	58.1	1	225.2 (M:225.2)	16.2	9.11
612	tr|F1N3J3|F1N3J3_BOVIN	Uncharacterized protein OS	AGR2	6		8.8	19.9	3	262.8 (M:262.8)	46.3	10.74
613	tr|F1MHR3|F1MHR3_BOVIN	Uncharacterized protein (Fragment) OS	ALDH1A3	6	Carbamidomethyl, Carbamyl, Phospho	5.8	53.6	1	228.9 (M:228.9)	15.1	14.47
614	sp|P00978|AMBP_BOVIN	Protein AMBP OS	AMBP	6	Carbamidomethyl	7.8	39.2	2	274.2 (M:274.2)	23	12.62
615	tr|E1BNR0|E1BNR0_BOVIN	Uncharacterized protein OS	APOB	6	Carbamyl, Oxidation, Phospho	6.3	515.4	1	310.4 (M:310.4)	1.4	352.28
616	tr|F1MAV2|F1MAV2_BOVIN	Uncharacterized protein OS	ARFIP1	6	Phospho	6.2	41.7	2	208.4 (M:208.4)	15.3	14.41
617	tr|F1N1F7|F1N1F7_BOVIN	Uncharacterized protein OS	ARHGEF2	6	Carbamyl, Oxidation, Phospho	6.9	111.8	3	157.8 (M:157.8)	4.1	43.08
618	tr|F1MBM9|F1MBM9_BOVIN	Uncharacterized protein OS	ARHGEF7	6	Carbamidomethyl, Carbamyl, Phospho	6.2	97.1	2	237.4 (M:237.4)	8.4	12.19
619	sp|P31404|VATA_BOVIN	V-type proton ATPase catalytic subunit A OS	ATP6V1A	6	Carbamyl	5.4	68.3	1	242.4 (M:242.4)	12.5	10.14
620	tr|A6H7D7|A6H7D7_BOVIN	BZW2 protein OS	BZW2	6	Carbamyl	6.3	48.1	2	253.5 (M:253.5)	14.3	13.46
621	tr|Q3T0S7|Q3T0S7_BOVIN	Chromosome 14 open reading frame 166 ortholog OS	C10H14ORF166	6	Carbamidomethyl	6.2	28.2	1	331.4 (M:331.4)	32.7	11.94
622	tr|G3MZX1|G3MZX1_BOVIN	Uncharacterized protein (Fragment) OS	C6orf132	6	Carbamidomethyl, Carbamyl, Carboxymethyl, Oxidation, Phospho, Glu->pyro-Glu	9.6	95.6	2	224.1 (M:224.1)	7.6	8.71
623	sp|Q3T168|CYBP_BOVIN	Calcyclin-binding protein OS	CACYBP	6	Carbamidomethyl	8.3	26.3	1	207.1 (M:207.1)	45.7	8.09
624	tr|F1MYW2|F1MYW2_BOVIN	Uncharacterized protein OS	CAMSAP1	6	Carbamidomethyl, Carbamyl, Oxidation, Phospho	6.3	172.6	1	324.3 (M:324.3)	4.3	9.36
625	tr|G5E5A1|G5E5A1_BOVIN	Uncharacterized protein (Fragment) OS	CAMSAP2	6	Carbamidomethyl, Carbamyl, Oxidation, Phospho	8.4	162.7	1	307.0 (M:307.0)	4.2	40.71
626	tr|A6QLB7|A6QLB7_BOVIN	Adenylyl cyclase-associated protein 1 OS	CAP1	6	Carbamidomethyl	7.2	51.2	2	329.5 (M:329.5)	19.3	11.52
627	tr|G5E6N7|G5E6N7_BOVIN	Uncharacterized protein OS	CBX1	6	Carbamidomethyl, Carbamyl, Oxidation	4.9	21.4	1	331.1 (M:331.1)	39.5	7.27
628	tr|F1MHQ9|F1MHQ9_BOVIN	Uncharacterized protein OS	CCDC141	6	Carbamidomethyl, Gln->pyro-Glu, Carbamyl, Oxidation, Phospho	5.5	164.7	1	240.7 (M:240.7)	3.7	607.73
629	sp|Q3ZC50|CCD47_BOVIN	Coiled-coil domain-containing protein 47 OS	CCDC47	6	Carbamidomethyl, Carbamyl	4.8	55.7	2	221.8 (M:221.8)	15.1	8.21
630	tr|F1MPE1|F1MPE1_BOVIN	Uncharacterized protein OS	CD109	6	Carbamyl, Phospho	5.4	161.6	1	273.0 (M:273.0)	5.6	7.4
631	sp|Q5EAC6|CDC37_BOVIN	Hsp90 co-chaperone Cdc37 OS	CDC37	6	Gln->pyro-Glu, Oxidation	5.1	44.6	4	341.4 (M:341.4)	17.1	6.99
632	sp|Q17QW1|BORG5_BOVIN	Cdc42 effector protein 1 OS	CDC42EP1	6		7.9	37.3	1	226.4 (M:226.4)	19.7	14.37
633	tr|E1BGI2|E1BGI2_BOVIN	Uncharacterized protein OS	CEP170	6	Carbamyl, Phospho, Glu->pyro-Glu	6.5	175.1	3	352.6 (M:352.6)	5	13.33
634	tr|F1MS40|F1MS40_BOVIN	Craniofacial development protein 2 OS	CFDP2	6	Carbamyl, Phospho	5.2	66.2	3	317.4 (M:317.4)	10.5	10.91
635	tr|E1B7K5|E1B7K5_BOVIN	Uncharacterized protein OS	CKAP5	6	Carbamidomethyl, Carbamyl, Oxidation, Phospho	8	225	1	272.6 (M:272.6)	3.7	9.35
636	tr|F1MPU0|F1MPU0_BOVIN	Clathrin heavy chain 1 (Fragment) OS	CLTC	6		5.4	189.8	2	295.2 (M:295.2)	5.1	8.23
637	tr|E1BJH3|E1BJH3_BOVIN	Uncharacterized protein OS	CNTRL	6	Carbamidomethyl, Gln->pyro-Glu, Carbamyl, Oxidation, Phospho, Glu->pyro-Glu	5.5	269.4	2	341.3 (M:341.3)	2.9	580.74
638	tr|E1BB91|E1BB91_BOVIN	Uncharacterized protein OS	COL6A3	6	Carbamidomethyl, Carbamyl, Carboxymethyl, Oxidation, Phospho	6.1	342.2	3	194.3 (M:194.3)	2.3	612.2
639	sp|Q3SZA0|CSN4_BOVIN	COP9 signalosome complex subunit 4 OS	COPS4	6	Carbamyl, Phospho	5.6	46.3	1	288.4 (M:288.4)	20.4	8.67
640	sp|P00426|COX5A_BOVIN	Cytochrome c oxidase subunit 5A, mitochondrial OS	COX5A	6	Oxidation	6.4	16.7	1	343.9 (M:343.9)	46.7	8.41
641	sp|P00429|CX6B1_BOVIN	Cytochrome c oxidase subunit 6B1 OS	COX6B1	6	Carbamidomethyl, Carboxymethyl	8.8	10.1	3	294.4 (M:294.4)	54.7	13.69
642	tr|E1BKY9|E1BKY9_BOVIN	Uncharacterized protein OS	CPOX	6	Carbamidomethyl, Carbamyl, Oxidation, Glu->pyro-Glu	8.7	50.3	1	252.0 (M:252.0)	19.2	13.97
643	tr|F1N192|F1N192_BOVIN	Uncharacterized protein OS	CSPP1	6	Carbamyl, Oxidation, Phospho	6.1	143.6	2	154.7 (M:154.7)	5.6	462.85
644	sp|Q3MHY1|CSRP1_BOVIN	Cysteine and glycine-rich protein 1 OS	CSRP1	6	Carbamidomethyl, Carbamyl, Oxidation	8.9	20.6	1	383.4 (M:383.4)	46.6	13.08
645	sp|P07688|CATB_BOVIN	Cathepsin B OS	CTSB	6	Carbamidomethyl	5.7	36.6	2	273.4 (M:273.4)	20.9	12.39
646	sp|Q8WMV3|CXAR_BOVIN	Coxsackievirus and adenovirus receptor homolog OS	CXADR	6	Carbamidomethyl	7.5	40.1	1	237.2 (M:237.2)	24.4	9.43
647	sp|Q0IIK5|DDX1_BOVIN	ATP-dependent RNA helicase DDX1 OS	DDX1	6	Carbamidomethyl, Carbamyl, Phospho	6.8	82.4	2	235.0 (M:235.0)	8.2	12.17
648	tr|A6QPL5|A6QPL5_BOVIN	Diacylglycerol kinase OS	DGKH	6	Carbamidomethyl, Gln->pyro-Glu, Carbamyl, Carboxymethyl, Oxidation, Phospho	7.9	133.9	3	136.9 (M:136.9)	5.3	368.44
649	sp|Q2HJ94|DNJA2_BOVIN	DnaJ homolog subfamily A member 2 OS	DNAJA2	6	Carbamidomethyl, Carbamyl, Carboxymethyl	6.1	45.7	3	281.8 (M:281.8)	19.4	13.12
650	tr|F1N036|F1N036_BOVIN	DnaJ homolog subfamily C member 3 OS	DNAJC3	6	Carbamidomethyl, Carbamyl, Oxidation, Phospho	5.6	57.7	2	294.8 (M:294.8)	14.9	16.23
651	tr|F1MTK0|F1MTK0_BOVIN	Uncharacterized protein (Fragment) OS	DNAJC9	6	Carbamyl, Phospho	5.6	30.3	1	273.1 (M:273.1)	25.7	9.3
652	sp|Q3MHP5|DRG1_BOVIN	Developmentally-regulated GTP-binding protein 1 OS	DRG1	6	Carbamyl, Phospho	9	40.5	2	238.0 (M:238.0)	19.6	9.39
653	sp|P33545|DSC2_BOVIN	Desmocollin-2 (Fragment) OS	DSC2	6	Carbamidomethyl, Gln->pyro-Glu	5.1	95.8	3	185.2 (M:185.2)	8.3	8.88
654	tr|Q32LC3|Q32LC3_BOVIN	Eukaryotic translation initiation factor 1A, X-linked OS	EIF1AX	6	Carbamidomethyl	5.1	16.5	3	219.0 (M:219.0)	55.6	9.61
655	tr|E1BLZ8|E1BLZ8_BOVIN	Uncharacterized protein (Fragment) OS	EIF3F	6		5.3	40.2	1	365.2 (M:365.2)	19.5	11.92
656	tr|E1B8D6|E1B8D6_BOVIN	Uncharacterized protein OS	EP300	6	Carbamidomethyl, Carbamyl, Carboxymethyl, Oxidation, Phospho, Glu->pyro-Glu	8.8	262.8	1	161.1 (M:161.1)	2.1	21.73
657	tr|Q2TBG2|Q2TBG2_BOVIN	Epsin 1 OS	EPN1	6		4.7	60	2	162.1 (M:162.1)	16	11.48
658	tr|F1MWR3|F1MWR3_BOVIN	Electron transfer flavoprotein subunit alpha, mitochondrial OS	ETFA	6	Carbamidomethyl, Carbamyl, Carboxymethyl	8.8	34.9	2	285.0 (M:285.0)	25.8	7.99
659	tr|F1N3J0|F1N3J0_BOVIN	Adrenodoxin, mitochondrial (Fragment) OS	FDX1	6	Carbamidomethyl, Oxidation	4.8	18	3	268.8 (M:268.8)	35.4	9.39
660	tr|F1MB15|F1MB15_BOVIN	Uncharacterized protein OS	FSIP2	6	Carbamidomethyl, Carbamyl, Carboxymethyl, Oxidation, Phospho, Glu->pyro-Glu	6.1	770.5	2	553.6 (M:553.6)	0.7	500.12
661	sp|Q58D84|FSTL1_BOVIN	Follistatin-related protein 1 OS	FSTL1	6	Carbamidomethyl, Carbamyl	5.5	34.8	1	235.4 (M:235.4)	26.4	8.28
662	sp|Q28009|FUS_BOVIN	RNA-binding protein FUS OS	FUS	6	Gln->pyro-Glu, Carbamyl, Oxidation, Phospho	9.4	52.3	1	279.7 (M:279.7)	13.5	10.36
663	sp|P50397|GDIB_BOVIN	Rab GDP dissociation inhibitor beta OS	GDI2	6	Carbamidomethyl, Carbamyl, Oxidation	5.9	50.5	1	273.2 (M:273.2)	19.3	9.57
664	sp|P00366|DHE3_BOVIN	Glutamate dehydrogenase 1, mitochondrial OS	GLUD1	6	Carbamyl, Phospho	7.3	61.5	1	243.2 (M:243.2)	11.8	13.84
665	tr|A7E3V7|A7E3V7_BOVIN	Guanine nucleotide-binding protein, beta-1 subunit (Fragment) OS	GNB1	6	Carbamidomethyl, Carbamyl	5.7	37	2	285.7 (M:285.7)	22.8	8.94
666	sp|P11017|GBB2_BOVIN	Guanine nucleotide-binding protein G(I)/G(S)/G(T) subunit beta-2 OS	GNB2	6	Carbamidomethyl, Carbamyl	5.6	37.3	2	311.2 (M:311.2)	22.6	11.72
667	tr|E1BKZ5|E1BKZ5_BOVIN	Uncharacterized protein OS	GOLGB1	6	Gln->pyro-Glu, Carbamyl, Oxidation, Phospho, Glu->pyro-Glu	5	377.4	2	381.0 (M:381.0)	2.2	367.59
668	tr|Q1RMW9|Q1RMW9_BOVIN	Golgi phosphoprotein 3 (Coat-protein) OS	GOLPH3	6	Carbamidomethyl, Carbamyl, Phospho	5.9	33.7	1	236.1 (M:236.1)	27.2	177.05
669	tr|F1MRM8|F1MRM8_BOVIN	G-protein-coupled receptor family C group 5 member C OS	GPRC5C	6	Carbamyl, Phospho	8.4	48.4	3	291.2 (M:291.2)	16.5	340.35
670	sp|P00435|GPX1_BOVIN	Glutathione peroxidase 1 OS	GPX1	6	Carbamidomethyl	6.7	22.7	1	194.8 (M:194.8)	33.2	9.08
671	sp|O46629|ECHB_BOVIN	Trifunctional enzyme subunit beta, mitochondrial OS	HADHB	6	Oxidation, Phospho	9.4	51.3	2	344.5 (M:344.5)	14.7	8.8
672	tr|A7Z084|A7Z084_BOVIN	HDGF2 protein OS	HDGF2	6	Carbamyl, Oxidation, Phospho	8.5	61.2	2	307.2 (M:307.2)	18	211.1
673	sp|P09867|ROA1_BOVIN	Heterogeneous nuclear ribonucleoprotein A1 OS	HNRNPA1	6		9.3	34.2	6	308.5 (M:308.5)	24.4	7.57
674	tr|Q3ZC44|Q3ZC44_BOVIN	Heterogeneous nuclear ribonucleoprotein A/B OS	HNRNPAB	6	Carbamidomethyl	7.7	30.6	1	420.9 (M:420.9)	26.7	11.17
675	tr|A2VDN7|A2VDN7_BOVIN	Heterogeneous nuclear ribonucleoprotein U (Scaffold attachment factor A) OS	HNRNPU	6	Carbamidomethyl, Carbamyl	5.8	90.4	3	281.8 (M:281.8)	11.5	15.17
676	tr|G3MXH2|G3MXH2_BOVIN	Uncharacterized protein OS	HRAS	6	Carbamidomethyl, Gln->pyro-Glu	5.3	21.3	3	279.8 (M:279.8)	28	8.99
677	sp|Q3T114|UK114_BOVIN	Ribonuclease UK114 OS	HRSP12	6	Carbamidomethyl, Gln->pyro-Glu, Phospho	6.2	14.3	1	260.3 (M:260.3)	48.9	15.13
678	sp|Q0IIM3|HS105_BOVIN	Heat shock protein 105 kDa OS	HSPH1	6	Oxidation, Phospho	5.2	96.7	1	232.5 (M:232.5)	8.7	25.13
679	tr|E1B8E7|E1B8E7_BOVIN	Uncharacterized protein OS	HTT	6	Carbamidomethyl, Carbamyl, Carboxymethyl, Phospho	5.9	344.8	1	192.2 (M:192.2)	1.7	539.74
680	sp|Q04467|IDHP_BOVIN	Isocitrate dehydrogenase [NADP], mitochondrial OS	IDH2	6	Carbamidomethyl, Carbamyl	8.9	50.7	1	317.6 (M:317.6)	15.5	11.22
681	tr|E1BFI4|E1BFI4_BOVIN	Uncharacterized protein OS	IGF2BP2	6	Carbamyl	8.4	66	2	293.8 (M:293.8)	15.2	13.85
682	tr|E1BLF1|E1BLF1_BOVIN	Uncharacterized protein OS	INADL	6	Carbamidomethyl, Carbamyl, Phospho	4.9	195.4	1	234.3 (M:234.3)	4.3	36.1
683	tr|E1BKY4|E1BKY4_BOVIN	Uncharacterized protein OS	ITSN1	6	Carbamyl	7.2	194.7	2	227.6 (M:227.6)	3.3	21.36
684	tr|F1MGK9|F1MGK9_BOVIN	Uncharacterized protein OS	KIAA0368	6	Carbamidomethyl, Carbamyl, Carboxymethyl, Oxidation, Phospho	7.1	203.8	1	262.7 (M:262.7)	4.4	520.51
[truncated: 5,286 more rows]

## Sheet: Table S3
Supplementary Table S3: list of identified proteins in the MS analysis of SCF-III
[truncated: 5,290 more rows]

## Sheet: Table S4
Supplementary Table S4: list of identified proteins in the MS analysis of SCF-IV
[truncated: 4,819 more rows]

[truncated: 17 more sheets: Table S5, Table S6, Table S7, Table S8, Table S9, Table S10, Table S11, Table S12, Table S13, Table S14, Table S15, Table S16, Table S17, Table S18, Table 19, Table S20, Table S21]
